# Supplementary material for: Light affects tissue patterning of the hypocotyl in the shade-avoidance response
Source: PLoS Genet. 2020 Mar 23;16(3):e1008678. doi: 10.1371/journal.pgen.1008678 (PMC7153905; doi:10.1371/journal.pgen.1008678)
Supplement: S1 Data — (XLSX) [file pgen.1008678.s012.xlsx]

## Sheet: rev5
Gene ID	baseMean	log2FoldChange	lfcSE	stat	pvalue	padj
AT3G45140	8824.26	0.757525	0.0519735	14.5752	4.03791e-48	6.89312e-44
AT5G25980	4415.05	-0.994908	0.078086	-12.7412	3.49103e-37	2.97977e-33
AT5G01600	4998.39	0.786685	0.0633023	12.4274	1.85492e-35	1.05551e-31
AT2G30750	3133.92	0.90514	0.0822547	11.0041	3.65082e-28	1.55808e-24
AT3G47340	3520.56	-0.835381	0.0762312	-10.9585	6.04785e-28	2.06486e-24
AT1G20620	82312.2	-0.326922	0.0309099	-10.5766	3.82548e-26	1.08841e-22
AT4G19690	921.532	1.95509	0.185661	10.5305	6.25152e-26	1.52457e-22
AT1G78370	4873.95	0.70475	0.0698315	10.0922	5.9843e-24	1.27697e-20
AT4G13770	3277.94	0.865256	0.0879894	9.83364	8.06498e-23	1.52975e-19
AT2G21660	100821	-0.462405	0.0474093	-9.75346	1.78278e-22	3.04338e-19
AT1G29660	9923.24	0.529591	0.0562566	9.41384	4.78352e-21	7.42359e-18
AT3G27690	16867	0.397602	0.0424081	9.37562	6.87728e-21	9.7835e-18
AT5G35970	7414.35	0.524335	0.0564142	9.29439	1.48059e-20	1.94424e-17
AT1G29920	91846.1	0.455406	0.0492563	9.24565	2.33821e-20	2.85111e-17
AT2G33830	29387.3	-0.42824	0.0476466	-8.98785	2.52117e-19	2.86926e-16
AT1G07610	2665.92	0.69517	0.0779077	8.92299	4.53868e-19	4.84249e-16
AT1G52400	9850.23	0.526751	0.059906	8.79295	1.45679e-18	1.46287e-15
AT2G05100	68541.1	0.381179	0.0441371	8.63624	5.80923e-18	5.50941e-15
AT5G20630	28333.8	-0.378949	0.0453096	-8.36355	6.08606e-17	5.46817e-14
AT5G64840	10516.9	0.398714	0.048187	8.27431	1.29199e-16	1.10278e-13
AT4G25100	14939.6	-0.356652	0.0443831	-8.03578	9.29876e-16	7.559e-13
AT1G09560	5265.55	0.514218	0.0669837	7.67676	1.63166e-14	1.2661e-11
AT5G47500	3188.55	-0.710832	0.0927664	-7.6626	1.82206e-14	1.35237e-11
AT2G30860	27970.4	0.340194	0.0446606	7.61731	2.59018e-14	1.84237e-11
AT1G13609	1224.24	1.01906	0.136129	7.48601	7.09966e-14	4.84793e-11
AT3G26740	30079.1	-0.326312	0.0443701	-7.35433	1.91888e-13	1.25989e-10
AT2G39700	2358.86	0.636077	0.0867627	7.33123	2.28055e-13	1.4419e-10
AT1G02920	8672.8	0.457883	0.0625822	7.31651	2.54509e-13	1.55169e-10
AT2G27402	2955.07	0.600322	0.0821683	7.306	2.75215e-13	1.62007e-10
AT3G16370	22912.9	0.266864	0.0370839	7.19624	6.18968e-13	3.52214e-10
AT4G35090	35932.6	0.283107	0.0397023	7.13073	9.98382e-13	5.49787e-10
AT2G05070	51393.3	0.265797	0.0376532	7.05908	1.67608e-12	8.94136e-10
AT1G01580	342.288	1.94034	0.279891	6.9325	4.13464e-12	2.13886e-09
AT1G02930	4920.08	0.480604	0.0695451	6.91069	4.82317e-12	2.42166e-09
AT3G53460	34286.4	-0.255438	0.0371584	-6.87431	6.22909e-12	3.03819e-09
AT2G42840	10189.7	-0.360533	0.0527255	-6.83794	8.03427e-12	3.80981e-09
AT3G18000	3363.1	0.489378	0.0716713	6.82809	8.60518e-12	3.97025e-09
AT5G23010	3449.83	0.581588	0.0852676	6.82074	9.05713e-12	4.0688e-09
AT1G54010	11145.2	0.401273	0.0589551	6.80642	1.00055e-11	4.3796e-09
AT5G42650	8566.01	0.364519	0.0537273	6.78462	1.16394e-11	4.96742e-09
AT4G13250	6630.34	-0.371201	0.0550084	-6.74808	1.49819e-11	6.23793e-09
AT5G52310	8690.09	-0.373279	0.0560089	-6.66463	2.65327e-11	1.07843e-08
AT4G23680	8620.76	0.38704	0.0590195	6.55784	5.45929e-11	2.16734e-08
AT2G26080	19699.6	0.274998	0.0422114	6.51477	7.28005e-11	2.82449e-08
AT3G12120	55627.7	-0.256463	0.0394011	-6.50903	7.56389e-11	2.8694e-08
AT3G09260	172546	0.232261	0.0359206	6.46596	1.00657e-10	3.73547e-08
AT5G53450	7751.15	0.333571	0.051759	6.4447	1.15832e-10	4.20716e-08
AT3G16470	10467.8	0.364574	0.0568265	6.41556	1.40305e-10	4.97073e-08
AT1G02340	5398.15	0.464806	0.0724787	6.41301	1.42678e-10	4.97073e-08
AT1G26390	1092.22	0.927244	0.146229	6.34103	2.28227e-10	7.79212e-08
AT2G39730	220107	0.185678	0.0294235	6.31055	2.7804e-10	9.30671e-08
AT2G27385	11064.2	-0.321015	0.0510115	-6.293	3.11393e-10	1.02227e-07
AT4G34710	20612.8	0.317678	0.0506965	6.26627	3.69795e-10	1.19109e-07
AT1G09310	44708.3	0.22057	0.0354737	6.21785	5.04028e-10	1.59338e-07
AT3G15356	1532.43	0.706687	0.113768	6.21165	5.24312e-10	1.62737e-07
AT3G18290	7330.82	0.341253	0.0555134	6.14722	7.88535e-10	2.40377e-07
AT3G62290	38123.6	-0.247266	0.0403607	-6.1264	8.98869e-10	2.69203e-07
AT1G01120	5924.18	0.41483	0.0679698	6.10315	1.03998e-09	3.06095e-07
AT3G15450	16490	-0.297734	0.0490946	-6.0645	1.32365e-09	3.82984e-07
AT1G26380	824.21	0.859589	0.143187	6.00326	1.93396e-09	5.50245e-07
AT3G15950	21279.8	0.230035	0.0384823	5.97767	2.2635e-09	6.33446e-07
AT5G23020	139.844	2.33159	0.391275	5.95894	2.53883e-09	6.83845e-07
AT3G01060	1810.14	0.626106	0.105091	5.95777	2.55698e-09	6.83845e-07
AT5G64940	9476.07	0.301903	0.0506775	5.95734	2.56377e-09	6.83845e-07
AT5G44440	546.688	1.46702	0.247613	5.92462	3.13011e-09	8.20924e-07
AT1G73870	1108.85	0.739845	0.124924	5.92234	3.17386e-09	8.20924e-07
AT2G38170	10580.1	-0.250034	0.0426018	-5.86909	4.38186e-09	1.11646e-06
AT3G16420	60297.3	0.196351	0.0337753	5.81345	6.11971e-09	1.53632e-06
AT1G07180	1673.44	0.630133	0.109022	5.77985	7.47668e-09	1.84977e-06
AT3G04120	24841.7	0.223714	0.0389688	5.74085	9.42023e-09	2.29733e-06
AT1G61740	6564.78	0.320212	0.0558583	5.73258	9.89125e-09	2.32154e-06
AT4G08870	1262.24	0.725981	0.126642	5.73255	9.89301e-09	2.32154e-06
AT5G43580	6083.94	0.323425	0.0564248	5.73196	9.92749e-09	2.32154e-06
AT3G25770	3013.76	0.45458	0.0794812	5.71934	1.0694e-08	2.46698e-06
AT1G69530	10422.9	0.255659	0.0449531	5.68723	1.29114e-08	2.93881e-06
AT5G26280	11022.5	0.284178	0.0502502	5.65526	1.55607e-08	3.46648e-06
AT2G42750	4504.37	0.412863	0.0730157	5.65444	1.56358e-08	3.46648e-06
AT5G57220	1193.03	0.691066	0.122453	5.64351	1.66614e-08	3.6465e-06
AT1G16410	993.819	0.804652	0.143088	5.62349	1.87137e-08	4.04382e-06
AT3G07720	1676.69	0.561129	0.0999006	5.61687	1.94447e-08	4.07971e-06
AT5G13420	3688.74	0.396737	0.0706365	5.61661	1.94744e-08	4.07971e-06
AT1G15820	82433.2	0.28373	0.050526	5.61552	1.95968e-08	4.07971e-06
AT1G80130	873.389	1.17713	0.209704	5.61327	1.98538e-08	4.08343e-06
AT4G31970	224.935	1.44633	0.259799	5.56712	2.58989e-08	5.26333e-06
AT2G25510	687.009	1.04271	0.187533	5.56015	2.69546e-08	5.41344e-06
AT3G48360	18911.6	-0.270711	0.0488819	-5.53806	3.05844e-08	6.00674e-06
AT4G14270	3598.91	-0.436111	0.0787502	-5.5379	3.06125e-08	6.00674e-06
AT3G02470	45545.5	0.175129	0.0316766	5.52865	3.22701e-08	6.26004e-06
AT1G28330	13276.5	-0.249213	0.0453212	-5.49881	3.82354e-08	7.33389e-06
AT3G26830	405.263	1.14895	0.209392	5.48707	4.08644e-08	7.75107e-06
AT3G22890	9398.11	0.314497	0.0573876	5.48022	4.24804e-08	7.96904e-06
AT5G54270	121352	0.198689	0.0363746	5.4623	4.70016e-08	8.72135e-06
AT4G16370	10284.6	0.295534	0.0542775	5.44488	5.18407e-08	9.51583e-06
AT1G01060	2867.14	0.444985	0.0817986	5.44001	5.32763e-08	9.67532e-06
AT4G31940	188.781	1.64947	0.303512	5.4346	5.49181e-08	9.8685e-06
AT4G31380	472.615	1.30863	0.242422	5.39816	6.73287e-08	1.19726e-05
AT1G66100	859.79	0.932465	0.173934	5.36103	8.27503e-08	1.45632e-05
AT3G48720	2831.15	0.394378	0.0736573	5.35423	8.59232e-08	1.49673e-05
AT1G56220	17926	-0.242695	0.0453506	-5.35153	8.72132e-08	1.50385e-05
AT2G39800	6195.16	-0.348113	0.0653795	-5.32449	1.01235e-07	1.72818e-05
AT3G56940	34215.9	0.175503	0.0330481	5.31053	1.09305e-07	1.84746e-05
AT4G31500	5941.04	0.325027	0.0618037	5.25902	1.44824e-07	2.42382e-05
AT5G13770	3602.87	0.365736	0.0697246	5.24543	1.5592e-07	2.58419e-05
AT1G06360	1815.66	-0.563128	0.108237	-5.20274	1.96371e-07	3.22332e-05
AT2G15490	1267.91	0.61221	0.117974	5.18938	2.10994e-07	3.43036e-05
AT5G38910	217.698	1.52075	0.293207	5.1866	2.14168e-07	3.44912e-05
AT3G22235	1020.03	0.784976	0.15153	5.18035	2.21468e-07	3.53334e-05
AT4G39260	17568.7	-0.240826	0.0466399	-5.16351	2.4236e-07	3.83086e-05
AT5G25610	16466.8	0.235193	0.0456095	5.15668	2.51372e-07	3.93686e-05
AT2G29350	251.022	1.44533	0.280512	5.15246	2.57089e-07	3.98979e-05
AT1G64230	15325.9	-0.21496	0.0419129	-5.12874	2.91695e-07	4.48607e-05
AT2G14247	758.871	0.790411	0.156269	5.05801	4.23652e-07	6.45728e-05
AT5G13930	2732.91	0.472059	0.0934573	5.05107	4.39347e-07	6.63725e-05
AT5G62280	1850.43	0.564286	0.112069	5.03519	4.77384e-07	7.14861e-05
AT5G09220	14565.2	-0.285807	0.056878	-5.02492	5.0364e-07	7.47621e-05
AT1G31770	1837.83	0.511766	0.102101	5.01233	5.37759e-07	7.91387e-05
AT4G28250	2473.22	0.437157	0.0875449	4.99352	5.92894e-07	8.65068e-05
AT3G62410	9754.99	-0.292725	0.0588426	-4.97471	6.53464e-07	9.45363e-05
AT2G37040	8885.07	0.307825	0.0620084	4.96425	6.89677e-07	9.89368e-05
AT2G43610	3534.03	0.468303	0.0946852	4.94589	7.57964e-07	0.000107827
AT1G61520	108917	0.173817	0.0352093	4.9367	7.94572e-07	0.0001121
AT2G42540	4187.69	0.367104	0.0749929	4.89519	9.82101e-07	0.000137422
AT4G30270	4679.98	0.3448	0.070605	4.8835	1.04219e-06	0.000144644
AT2G41090	2019.95	0.462981	0.0949792	4.87455	1.0906e-06	0.000150142
AT1G09750	7072.63	-0.341935	0.0708247	-4.82791	1.37973e-06	0.000188427
AT4G28780	1852.46	-0.529398	0.110516	-4.79025	1.66576e-06	0.000225684
AT4G37800	9431.31	0.31442	0.0659284	4.76912	1.85037e-06	0.00024815
AT1G60590	864.144	-0.667175	0.139928	-4.768	1.86065e-06	0.00024815
AT5G09440	1724.32	0.461414	0.096903	4.76161	1.92056e-06	0.000254154
AT5G36910	4360.14	-0.365235	0.0772387	-4.72866	2.26009e-06	0.000296785
AT3G53260	6300.85	0.310037	0.0656304	4.72399	2.31264e-06	0.000301368
AT5G05960	1481.89	0.633629	0.134704	4.70386	2.55294e-06	0.00033016
AT5G19600	454.642	0.898435	0.191387	4.69433	2.67485e-06	0.000343326
AT2G37340	2771.68	-0.426938	0.0909926	-4.692	2.70543e-06	0.00034466
AT1G15180	1965.17	-0.429863	0.0917759	-4.68384	2.81554e-06	0.000356031
AT2G15890	9834.92	-0.218072	0.0465991	-4.67975	2.87227e-06	0.000360533
AT1G19670	2050.14	0.41843	0.0895474	4.67272	2.97244e-06	0.000370383
AT5G14200	1810.33	0.564306	0.122274	4.61508	3.9295e-06	0.000485432
AT4G00360	4873.87	0.326598	0.0707864	4.61386	3.95261e-06	0.000485432
AT1G68520	15918.9	-0.191505	0.0416457	-4.59844	4.25671e-06	0.000519045
AT2G38310	2119.15	0.401796	0.0876454	4.58433	4.55439e-06	0.000551404
AT3G05727	4373.48	0.411719	0.0898446	4.58257	4.59293e-06	0.000552155
AT2G45180	60747.6	0.21049	0.0459945	4.57641	4.73019e-06	0.000564679
AT5G61380	5075.16	-0.293138	0.0642368	-4.5634	5.03328e-06	0.000596689
AT5G37990	2209.61	0.44292	0.0977136	4.53284	5.81971e-06	0.000681401
AT2G43100	947.892	0.734849	0.162127	4.53255	5.82769e-06	0.000681401
AT5G03760	3523.07	0.350476	0.0776164	4.51549	6.31706e-06	0.000733595
AT2G44670	3009.9	0.324312	0.071878	4.51197	6.42278e-06	0.000740833
AT2G30520	20739.9	0.188671	0.0418596	4.50723	6.5679e-06	0.000752487
AT3G03780	4510.23	0.326595	0.072496	4.50501	6.63697e-06	0.000753266
AT3G16640	103233	-0.165462	0.0367352	-4.50418	6.66294e-06	0.000753266
AT2G16005	1822.22	0.471581	0.104862	4.49716	6.88665e-06	0.000773434
AT4G05150	9046.64	-0.211578	0.0471995	-4.48263	7.37275e-06	0.000822616
AT1G26240	109.939	1.85607	0.414594	4.47683	7.57601e-06	0.000839805
AT2G18280	7937.99	-0.234791	0.0525899	-4.46457	8.02292e-06	0.000883609
AT1G74030	1338.81	0.481133	0.107828	4.46205	8.11782e-06	0.000888328
AT3G25760	693.687	0.762056	0.170877	4.45967	8.2086e-06	0.000889735
AT5G41900	318.681	0.989708	0.221958	4.45898	8.23491e-06	0.000889735
AT1G52050	401.976	0.906413	0.203461	4.45497	8.39048e-06	0.000900842
AT3G26580	8054.96	-0.270044	0.0607169	-4.44759	8.68406e-06	0.000926535
AT1G67740	27593.6	0.213248	0.0480249	4.44037	8.98041e-06	0.000948515
AT1G66200	18904.1	0.195361	0.0440015	4.43987	9.00119e-06	0.000948515
AT5G08410	2745.87	-0.36448	0.0824039	-4.42309	9.73011e-06	0.00101904
AT3G19710	823.133	0.665077	0.150544	4.41783	9.96958e-06	0.00103775
AT4G37290	51.4583	2.63192	0.595956	4.41629	1.00409e-05	NA
AT4G26850	13267	0.204434	0.0464136	4.40461	1.05976e-05	0.00109644
AT1G10760	16648.3	-0.205038	0.0466221	-4.39788	1.09315e-05	0.00112417
AT5G19250	2650.6	0.365068	0.0832896	4.38312	1.1699e-05	0.00119589
AT1G73120	848.139	0.650362	0.148624	4.37589	1.20938e-05	0.00122889
AT1G04040	1625.87	0.440412	0.100709	4.37312	1.22485e-05	0.00123724
AT5G15230	7300.08	-0.288902	0.0662588	-4.36021	1.29939e-05	0.00130482
AT5G60390	55324.7	0.218573	0.0502776	4.34732	1.37809e-05	0.00137575
AT4G12030	634.82	0.696887	0.160424	4.34402	1.39901e-05	0.00138851
AT1G18970	354.276	0.884227	0.20372	4.3404	1.42222e-05	0.00140339
AT4G32020	11164.9	0.210995	0.048755	4.32765	1.50707e-05	0.00147858
AT5G54510	4346.27	-0.329508	0.0762261	-4.32277	1.54082e-05	0.00150305
AT4G35250	4864.41	0.283498	0.0656101	4.32095	1.55359e-05	0.0015069
AT1G62380	18732.5	0.197768	0.045865	4.31196	1.61814e-05	0.00155967
AT1G65820	4232.72	0.28162	0.0653283	4.31085	1.62628e-05	0.00155967
AT5G42020	7299.42	0.231631	0.0539031	4.29717	1.7299e-05	0.00164978
AT4G18440	1565.44	0.481714	0.112184	4.29398	1.75501e-05	0.00166444
AT1G52070	1598.8	0.501608	0.117789	4.25852	2.05782e-05	0.00194083
AT1G70700	1655.04	0.440653	0.103895	4.24134	2.22189e-05	0.00208406
AT4G33420	1658.47	0.429678	0.101454	4.23522	2.28327e-05	0.00212993
AT2G04050	42.2781	2.90877	0.687139	4.23317	2.30422e-05	NA
AT2G43570	1572.77	0.480704	0.113629	4.23047	2.33203e-05	0.00216359
AT4G39675	389.996	0.818443	0.193569	4.22818	2.35585e-05	0.00217388
AT5G02810	4439.82	-0.360034	0.085314	-4.22011	2.44188e-05	0.00224115
AT3G01120	14555	0.172415	0.0409058	4.21492	2.49864e-05	0.00227352
AT1G13440	44296.8	0.145194	0.0344513	4.21446	2.50378e-05	0.00227352
AT5G26000	62020.8	-0.30271	0.0727644	-4.16014	3.18051e-05	0.00286761
AT1G70210	1963.68	-0.371963	0.0894337	-4.15909	3.19515e-05	0.00286761
AT1G66280	4656.24	0.319816	0.0769243	4.15754	3.21687e-05	0.00286761
AT2G26560	641.711	0.729445	0.175476	4.15695	3.22524e-05	0.00286761
AT4G03205	815.238	-0.630462	0.151861	-4.15157	3.30204e-05	0.00292068
AT5G43780	7522.17	0.223456	0.0538897	4.14655	3.37521e-05	0.00297001
AT5G22630	2765.78	0.337091	0.0813282	4.14482	3.40082e-05	0.0029772
AT3G02020	925.591	0.553543	0.133618	4.14274	3.43176e-05	0.00298896
AT2G01530	5382.13	-0.282823	0.0683311	-4.13901	3.4881e-05	0.00302261
AT1G26410	501.824	0.855803	0.206858	4.13714	3.51654e-05	0.00303187
AT1G58370	713.203	0.865865	0.209484	4.13332	3.57558e-05	0.00306727
AT1G54970	75.4944	-1.85692	0.451047	-4.1169	3.84002e-05	NA
AT3G45010	1816.5	0.488512	0.118685	4.11602	3.85465e-05	0.00329014
AT2G28900	10473.9	-0.243781	0.0592633	-4.11352	3.89667e-05	0.00330945
AT1G14960	282.394	-1.03821	0.252474	-4.11213	3.92027e-05	0.00331302
AT2G01450	4726.05	-0.350569	0.0855082	-4.09983	4.13446e-05	0.00347681
AT1G16400	400.744	0.902346	0.220368	4.09472	4.2267e-05	0.00353696
AT2G24120	1752.69	-0.446527	0.109104	-4.09269	4.26406e-05	0.00354703
AT3G10020	4512.2	-0.283053	0.0691756	-4.0918	4.28029e-05	0.00354703
AT4G03210	3652.89	-0.337278	0.0825255	-4.08695	4.37078e-05	0.00360452
AT5G42800	49.4554	2.37936	0.582426	4.08525	4.40286e-05	NA
AT4G26520	1913.98	-0.370468	0.0912228	-4.06114	4.88345e-05	0.00399586
AT2G29130	286.815	0.961563	0.236796	4.06072	4.89212e-05	0.00399586
AT2G31380	1481.76	0.443905	0.109484	4.05452	5.0237e-05	0.00408379
AT5G42530	554.61	0.796706	0.197015	4.04387	5.25752e-05	0.00425361
AT1G24575	109.396	1.45654	0.361483	4.02935	5.59313e-05	0.00450379
AT4G30190	32566.5	0.148734	0.0369775	4.02228	5.76385e-05	0.00459823
AT5G66760	5524.96	0.252997	0.0629138	4.02133	5.78695e-05	0.00459823
AT4G11280	436.476	0.779845	0.193935	4.02116	5.79122e-05	0.00459823
AT1G44446	7213.45	0.25094	0.0625954	4.00892	6.09977e-05	0.0048208
AT2G16280	6202.09	0.263551	0.0658736	4.00086	6.31138e-05	0.00496505
AT3G16400	23763	0.153053	0.038369	3.98898	6.63593e-05	0.00519642
AT4G15610	6296.14	0.237352	0.0595438	3.98617	6.71484e-05	0.0052342
AT1G78060	2444.47	0.330963	0.0830908	3.98315	6.80088e-05	0.00527717
AT2G36390	7047.9	-0.267872	0.0674182	-3.97328	7.08893e-05	0.0054758
AT1G14210	1143.79	0.473739	0.119535	3.96317	7.39603e-05	0.00566362
AT3G47470	197375	0.108877	0.0274728	3.96309	7.39844e-05	0.00566362
AT3G56970	148.267	1.21656	0.307142	3.96089	7.46713e-05	0.00569069
AT4G34350	11826.6	0.184537	0.0466569	3.9552	7.64696e-05	0.00580183
AT1G18060	3631.44	0.312262	0.0790017	3.9526	7.73057e-05	0.00583932
AT5G19550	2276.71	0.325237	0.0824117	3.94649	7.93051e-05	0.00594797
AT1G79550	11279.2	0.198588	0.0503254	3.94608	7.9441e-05	0.00594797
AT2G13610	605.559	-0.6133	0.156006	-3.93125	8.45056e-05	0.00629954
AT5G48070	111.822	1.65096	0.420407	3.92705	8.59951e-05	0.0063827
AT4G18630	148.863	1.3174	0.336686	3.91283	9.12196e-05	0.00674116
AT1G63295	220.92	1.10949	0.28404	3.90611	9.37955e-05	0.00690165
AT4G27130	5184.44	-0.237433	0.0608196	-3.90389	9.46604e-05	0.0069354
AT5G67030	11630.9	0.198105	0.0508505	3.89583	9.78648e-05	0.00713662
AT3G54890	149713	0.127139	0.0326426	3.89489	9.8243e-05	0.00713662
AT1G66270	4194.66	0.286823	0.0737358	3.88987	0.000100297	0.00725493
AT5G03940	5482.45	-0.230091	0.0591876	-3.8875	0.000101284	0.00729542
AT4G22880	70.3073	1.95963	0.505069	3.87992	0.000104492	NA
AT3G26060	8200.24	-0.212951	0.0550657	-3.86721	0.000110089	0.00789631
AT4G00910	496.157	0.675138	0.17471	3.86434	0.000111392	0.00795634
AT5G52570	537.061	0.696138	0.180768	3.851	0.000117634	0.00834492
AT5G05250	2304.99	0.348901	0.0906085	3.85064	0.00011781	0.00834492
AT2G32990	1024.27	0.491309	0.127958	3.83962	0.000123225	0.00869248
AT1G07590	8157.86	0.270943	0.070603	3.83755	0.000124266	0.00872979
AT1G29910	203610	0.335205	0.0874268	3.83412	0.000126017	0.00881652
AT5G63850	1371.12	0.466392	0.121756	3.83053	0.000127865	0.00890935
AT4G11150	10460.8	0.178755	0.0466826	3.82916	0.00012858	0.00892271
AT4G37930	57032.5	0.122756	0.0321365	3.81982	0.000133548	0.00922992
AT3G20370	7481.06	0.204376	0.0535594	3.81588	0.000135701	0.00934092
AT3G57470	3091.59	-0.375829	0.0985293	-3.81439	0.000136519	0.00935402
AT1G68530	19869.7	0.187922	0.0492775	3.81355	0.000136987	0.00935402
AT4G04640	38751.8	0.145241	0.0381116	3.81095	0.000138435	0.00941526
AT5G02540	798.01	0.575313	0.151049	3.80878	0.000139652	0.00946035
AT1G07940	11082.9	0.224504	0.0590411	3.80251	0.000143236	0.00964225
AT5G12860	17671.8	0.178269	0.0468867	3.80211	0.000143467	0.00964225
AT5G10580	845.898	0.542304	0.142839	3.79662	0.000146683	0.00981969
AT3G56980	517.849	0.812485	0.214145	3.79408	0.000148189	0.00984962
AT1G77940	5614.95	0.257929	0.0679847	3.79393	0.000148284	0.00984962
AT1G04250	3319.96	0.273668	0.0721581	3.79262	0.000149068	0.00986335
AT5G57345	2154.42	0.343848	0.0907549	3.78875	0.000151408	0.00997949
AT1G66700	698.752	0.622815	0.164528	3.78547	0.00015342	0.0100205
AT4G31290	3558.18	-0.303485	0.0801824	-3.78494	0.000153747	0.0100205
AT2G36530	27532.8	0.16886	0.0446144	3.78487	0.000153792	0.0100205
AT4G17390	7424.91	0.249818	0.066104	3.77917	0.000157351	0.0102134
AT4G07995	54.289	2.0261	0.536403	3.77719	0.000158608	NA
AT3G48500	1866.13	-0.358009	0.0948283	-3.77533	0.000159793	0.0103327
AT5G23060	14194.6	0.157349	0.0417012	3.77325	0.000161134	0.0103801
AT1G78340	1795.37	0.350184	0.0928765	3.77043	0.000162969	0.0104588
AT2G20875	40.5783	-2.49784	0.663149	-3.76663	0.000165466	NA
AT5G25460	16547.7	0.189683	0.0504518	3.75968	0.000170131	0.0108558
AT2G23600	2933.51	0.304912	0.0811169	3.75892	0.000170647	0.0108558
AT5G13630	46757.8	0.188526	0.0501624	3.75831	0.000171063	0.0108558
AT5G08000	1022.29	-0.470807	0.125486	-3.75186	0.000175528	0.0110979
AT2G42170	1040.63	-0.560659	0.149536	-3.74932	0.000177318	0.0111697
AT2G33530	902.484	0.522348	0.139355	3.74834	0.000178011	0.0111721
AT5G27730	2163.45	-0.395421	0.105597	-3.74462	0.000180668	0.0112974
AT1G02520	1559.1	0.421343	0.112596	3.74208	0.000182506	0.0113707
AT1G45201	4516.6	0.249704	0.0667716	3.73968	0.000184256	0.011438
AT3G28270	1730.12	0.360344	0.0963912	3.73835	0.00018523	0.0114567
AT1G74100	2113.57	0.358712	0.0959987	3.73664	0.000186499	0.0114936
AT5G58590	1263.62	0.419181	0.112464	3.72724	0.000193592	0.0118878
AT3G02230	4978.04	0.228105	0.0612327	3.72522	0.000195144	0.0119383
AT1G11820	2487.59	-0.305002	0.0818938	-3.72436	0.000195813	0.0119383
AT3G16800	2570.63	0.312671	0.0840194	3.72141	0.000198116	0.0120357
AT5G67500	3729.95	0.242616	0.0653072	3.71499	0.000203211	0.0123015
AT1G62660	7816.49	0.270308	0.0728476	3.7106	0.000206769	0.0124726
AT4G37370	317.373	0.85006	0.229235	3.70825	0.000208693	0.0125274
AT4G25970	3175.6	-0.281259	0.0758578	-3.70771	0.000209144	0.0125274
AT1G68050	1287.51	-0.414436	0.111879	-3.70434	0.000211943	0.0126507
AT2G20670	7525.12	-0.200826	0.0543159	-3.69737	0.000217843	0.0129575
AT1G74770	771.243	0.601424	0.162872	3.69261	0.000221964	0.0131567
AT5G27850	10315.8	0.21061	0.0572716	3.67738	0.00023564	0.0139191
AT3G06880	1734.38	-0.432687	0.117802	-3.67301	0.00023971	0.0141107
AT5G64040	56484.1	0.143194	0.0390134	3.67039	0.000242182	0.0142072
AT3G30720	98.1469	-1.87796	0.512494	-3.66436	0.000247961	NA
AT1G79530	2011.41	0.390881	0.106684	3.66391	0.000248397	0.0144727
AT5G59320	114.399	1.54422	0.421468	3.6639	0.000248404	0.0144727
AT5G61790	8268.33	0.212123	0.0580112	3.65658	0.000255602	0.0148414
AT1G21680	8802.2	-0.191179	0.0523019	-3.65529	0.000256889	0.0148656
AT4G32340	7109.78	-0.237812	0.0650764	-3.65434	0.00025784	0.0148702
AT2G05510	6029.46	0.468762	0.128416	3.65036	0.000261877	0.0149489
AT4G02930	3227.03	0.270437	0.0740952	3.64985	0.000262389	0.0149489
AT1G30330	4743.72	-0.218332	0.0598213	-3.64974	0.000262505	0.0149489
AT5G19240	860.117	0.491698	0.134746	3.64908	0.000263186	0.0149489
AT4G12480	128.989	1.58165	0.433484	3.64869	0.000263583	0.0149489
AT3G52370	839.619	0.495384	0.135961	3.64359	0.000268866	0.0151981
AT1G18080	13756.1	0.184455	0.0506728	3.64012	0.000272507	0.015353
AT5G48930	8275.97	0.195198	0.053656	3.63794	0.000274826	0.0154327
AT2G15020	1319.05	0.432794	0.119035	3.63587	0.000277045	0.0155063
AT1G48600	7566.7	0.22067	0.0608728	3.62511	0.000288839	0.0160454
AT5G48250	1442.52	-0.390383	0.1077	-3.62474	0.000289249	0.0160454
AT1G78850	13426.6	0.224647	0.0619863	3.62414	0.000289924	0.0160454
AT5G49480	3776.13	0.248154	0.0684812	3.62369	0.000290435	0.0160454
AT4G34870	10678.3	0.204648	0.056519	3.62087	0.000293612	0.0161685
AT2G28470	5299.71	-0.228565	0.0631691	-3.61831	0.000296534	0.0162332
AT4G19160	4924.62	-0.283139	0.0782832	-3.61686	0.000298199	0.0162332
AT3G22231	513.431	0.747085	0.20657	3.61663	0.000298465	0.0162332
AT3G47860	2815.98	-0.291224	0.080526	-3.61652	0.00029859	0.0162332
AT5G67370	3738.08	0.278309	0.0770738	3.61094	0.000305092	0.016534
AT2G36880	13945.7	0.227093	0.0629304	3.60863	0.000307816	0.0166289
AT4G26670	2393.54	-0.300516	0.0833509	-3.60543	0.000311635	0.0167821
AT4G15780	3939.62	-0.23903	0.0663128	-3.60458	0.000312658	0.0167842
AT5G42900	781.34	-0.498549	0.138614	-3.59666	0.000322324	0.0172489
AT3G56800	6764.73	0.232691	0.0647511	3.59363	0.000326106	0.0173968
AT5G20960	5410.47	0.275132	0.0767654	3.58406	0.000338292	0.0178947
AT2G21050	1197.08	0.520089	0.145112	3.58405	0.000338312	0.0178947
AT5G26570	9201.12	-0.218258	0.0609042	-3.58362	0.000338863	0.0178947
AT5G04810	5417.27	-0.212549	0.059321	-3.58303	0.000339633	0.0178947
AT1G21140	129.616	1.17355	0.327689	3.58129	0.000341906	0.017959
AT5G03545	338.489	-0.757267	0.211724	-3.57667	0.000347994	0.0182227
AT5G26742	19859.5	-0.174297	0.0488526	-3.5678	0.000359987	0.0187931
AT3G20810	3393.75	-0.283552	0.0794974	-3.5668	0.000361362	0.0187963
AT4G35350	1796.18	0.442885	0.124191	3.56616	0.000362251	0.0187963
AT1G68440	4335.1	0.265184	0.0744013	3.56424	0.000364916	0.0188772
AT1G03430	655.503	-0.583225	0.164248	-3.55088	0.000383951	0.0198019
AT1G77310	290.325	-0.813234	0.2293	-3.54659	0.000390247	0.020066
AT1G68820	1324.89	-0.380376	0.107545	-3.53692	0.000404829	0.0207532
AT3G57520	5574.46	-0.221253	0.0625766	-3.53571	0.000406681	0.0207858
AT4G32970	433.502	-0.69582	0.197238	-3.52782	0.000418991	0.021351
AT2G25980	828.955	0.492432	0.140003	3.5173	0.000435969	0.0221501
AT5G16130	6887.61	0.226808	0.0645214	3.51525	0.000439345	0.0222554
AT1G28400	3731.19	0.257821	0.0735708	3.50439	0.00045765	0.023114
AT1G29395	4131.6	-0.2355	0.0674001	-3.49406	0.000475734	0.0239565
AT1G62045	227.949	0.89926	0.257826	3.48786	0.000486909	0.0243755
AT3G26570	8270.57	0.220557	0.0632357	3.48786	0.00048691	0.0243755
AT5G43750	3773.38	0.252672	0.0724864	3.48578	0.000490703	0.0244935
AT3G28220	3148.9	0.302322	0.0868975	3.47907	0.000503164	0.0250423
AT1G53240	11920	0.16451	0.0473717	3.47274	0.000515178	0.0255657
AT5G46690	1301.12	-0.452555	0.130359	-3.47161	0.000517351	0.0255991
AT1G58602	8368.3	-0.184013	0.0530604	-3.46799	0.000524358	0.0258185
AT5G57655	7372.69	-0.179864	0.0518673	-3.46776	0.00052481	0.0258185
AT5G47560	9122.08	0.195343	0.056389	3.46421	0.000531789	0.0260867
AT1G65490	791.969	0.507024	0.146425	3.46269	0.000534797	0.0261591
AT5G13140	2656.45	-0.298239	0.0861813	-3.4606	0.000538966	0.0262877
AT1G09780	6157.17	0.210146	0.0607743	3.4578	0.000544603	0.0264869
AT2G46530	1732.7	-0.350604	0.101481	-3.45488	0.000550533	0.0266993
AT5G58200	2653.71	-0.370956	0.107437	-3.45278	0.000554847	0.0268323
AT1G26630	19739.9	0.163331	0.0473562	3.449	0.000562676	0.0270653
AT3G17609	783.913	0.50297	0.145834	3.44892	0.000562836	0.0270653
AT1G76680	5597.63	0.219506	0.0636944	3.44623	0.000568468	0.0272593
AT3G49220	5269.97	0.25738	0.0748085	3.44052	0.000580591	0.0277626
AT3G13610	1641.92	0.362514	0.105417	3.43887	0.000584156	0.0278551
AT3G51950	10335.7	-0.195188	0.0567832	-3.43743	0.000587272	0.0279257
AT2G41480	663.548	0.598602	0.174406	3.43224	0.000598613	0.0283859
AT3G54260	628.826	0.581977	0.1698	3.42743	0.000609325	0.0288138
AT1G30810	917.005	-0.423036	0.123522	-3.42478	0.000615304	0.0290162
AT5G39670	45.3928	2.04403	0.597547	3.42071	0.000624584	NA
AT1G56330	4652.5	0.214088	0.0626398	3.41776	0.000631379	0.0296922
AT4G25500	3257.65	-0.266149	0.0780215	-3.41122	0.000646721	0.0303301
AT1G65480	215.706	1.32266	0.388084	3.40819	0.000653965	0.0305859
AT5G38430	32351.3	-0.113349	0.0332682	-3.40711	0.000656535	0.0306221
AT3G48140	9798.04	0.197228	0.0579367	3.4042	0.000663594	0.030867
AT2G22810	73.3103	1.63683	0.481032	3.40275	0.000667114	NA
AT5G52900	833.113	0.56702	0.166711	3.40122	0.000670866	0.0311205
AT3G46700	1187.18	0.377521	0.11106	3.39924	0.000675733	0.0312593
AT2G28840	13374.4	-0.157195	0.046254	-3.39852	0.00067752	0.0312593
AT3G32980	8770.58	0.194895	0.0573649	3.39746	0.000680146	0.0312959
AT5G67330	1629.75	0.377116	0.111033	3.39644	0.00068268	0.0313034
AT5G19500	1105.64	-0.404191	0.119037	-3.39551	0.000685006	0.0313034
AT5G04590	12560.9	0.1468	0.0432376	3.39519	0.00068581	0.0313034
AT1G20950	2885.62	0.291286	0.085843	3.39324	0.000690703	0.0313803
AT3G63160	25772.2	-0.173328	0.0510909	-3.39254	0.000692482	0.0313803
AT5G47990	3881.72	-0.285613	0.0841938	-3.39233	0.00069301	0.0313803
AT4G29030	2469.96	0.374694	0.110539	3.38968	0.000699731	0.0316008
AT1G74090	1164.47	0.401485	0.11857	3.38606	0.000709032	0.0319364
AT3G02850	424.687	0.677118	0.200095	3.38398	0.000714425	0.0320946
AT5G41240	657.736	-0.51276	0.151871	-3.37628	0.00073473	0.0329201
AT2G25000	216.184	0.903832	0.268012	3.37236	0.000745279	0.0333054
AT3G57010	1326.19	0.44612	0.132475	3.36757	0.000758341	0.0338006
AT2G26695	654.42	0.515557	0.153392	3.36104	0.000776505	0.0345201
AT2G25080	15289.5	0.133589	0.0397605	3.35983	0.000779894	0.0345713
AT3G03920	1857.28	0.305946	0.0910774	3.35919	0.000781708	0.0345713
AT3G24170	6005.37	0.208423	0.0620757	3.35756	0.000786324	0.0346856
AT1G34490	4.32976	7.85433	2.33937	3.35746	0.000786621	NA
AT1G27950	6908.99	0.189784	0.0565911	3.3536	0.000797687	0.0350962
AT1G10640	543.261	-0.668611	0.199489	-3.35162	0.000803411	0.0352571
AT2G14750	2139.21	0.304249	0.0908707	3.34815	0.000813536	0.0356099
AT4G08770	206.36	0.959993	0.287539	3.33865	0.000841857	0.0367554
AT3G46280	1146.02	0.409392	0.122709	3.33627	0.000849096	0.0369768
AT1G03130	21033.4	0.182551	0.0547681	3.33316	0.000858653	0.0372979
AT3G44860	16.7984	8.61455	2.58493	3.3326	0.000860381	NA
AT4G21620	4500.41	0.249149	0.0747833	3.33161	0.00086344	0.0374106
AT1G64500	2469.95	0.344192	0.103431	3.32774	0.000875526	0.0378382
AT1G49010	1022.26	-0.418741	0.125891	-3.32621	0.000880347	0.0379505
AT4G13575	625.133	-0.629614	0.18934	-3.32531	0.000883204	0.0379778
AT4G27440	31348	-0.137722	0.041469	-3.32109	0.000896675	0.0384602
AT1G64390	4210.77	0.262661	0.0791831	3.31713	0.000909476	0.0389114
AT1G23740	6568.06	0.195029	0.0588176	3.31583	0.000913708	0.0389206
AT1G69830	7920.77	-0.201013	0.0606378	-3.31497	0.000916525	0.0389206
AT5G49730	2504.11	0.327942	0.0989275	3.31497	0.00091653	0.0389206
AT1G02300	1041.82	-0.443669	0.133879	-3.31395	0.00091988	0.0389659
AT1G62500	1029.9	0.512133	0.154681	3.3109	0.000929955	0.039188
AT4G14490	184.177	-0.994998	0.300548	-3.31061	0.00093093	0.039188
AT2G02100	11056.1	-0.180528	0.0545356	-3.31029	0.000932009	0.039188
AT5G24580	279.101	0.777075	0.234881	3.30838	0.000938366	0.039242
AT2G16890	223.132	0.920327	0.278209	3.30804	0.000939517	0.039242
AT3G55230	1759.11	0.381535	0.115343	3.30784	0.000940191	0.039242
AT1G35250	396.605	0.737074	0.223105	3.30371	0.000954135	0.0397269
AT2G18690	805.703	0.522572	0.158348	3.30014	0.000966353	0.0401377
AT5G38830	1890.54	0.304344	0.092277	3.29815	0.000973239	0.0403256
AT1G71000	3.10176	-9.78416	2.96681	-3.29788	0.000974194	NA
AT1G12200	1632.6	0.376175	0.114096	3.29701	0.000977188	0.0403912
AT2G23170	315.505	0.812528	0.246691	3.29371	0.000988742	0.0407585
AT4G09020	2349.72	-0.295275	0.0896645	-3.29311	0.000990848	0.0407585
AT4G32850	5085.23	-0.227894	0.0692721	-3.28984	0.00100243	0.041136
AT2G38380	2193.96	0.348025	0.105826	3.28864	0.00100671	0.0412123
AT1G17180	1443.2	0.37408	0.1138	3.28716	0.00101202	0.0413305
AT5G53500	2196.43	-0.316361	0.0962767	-3.28595	0.00101638	0.0414096
AT3G26610	273.68	0.795929	0.242272	3.28527	0.00101883	0.0414108
AT3G50650	600.543	0.526405	0.160824	3.27317	0.00106348	0.0431228
AT2G46450	2065.93	0.314377	0.0961197	3.27068	0.00107289	0.0432689
AT5G04150	294.152	0.809627	0.247561	3.27041	0.00107391	0.0432689
AT1G14280	2369.99	0.304639	0.093156	3.27021	0.00107469	0.0432689
AT5G22410	67.583	-1.56426	0.478558	-3.2687	0.00108044	NA
AT1G77690	2570.55	0.258579	0.0791263	3.26792	0.00108341	0.0434248
AT2G25590	1251.4	-0.493465	0.151006	-3.26786	0.00108365	0.0434248
AT3G55710	68.771	-1.60623	0.491539	-3.26776	0.00108403	NA
AT3G15030	2205	-0.327817	0.10036	-3.2664	0.00108926	0.0435473
AT3G53800	1278.26	-0.354818	0.108732	-3.26323	0.00110149	0.0439334
AT3G10420	2733.42	0.241967	0.0742197	3.26014	0.00111355	0.0443111
AT4G25630	1887.05	0.312861	0.0960302	3.25794	0.00112225	0.0445073
AT5G62350	9609.11	-0.159564	0.0489825	-3.25757	0.0011237	0.0445073
AT1G10370	558.779	0.578305	0.177698	3.25442	0.00113624	0.0448999
AT2G42200	320.673	-0.693695	0.213373	-3.25109	0.00114965	0.045234
AT1G53250	412.875	-0.669378	0.205899	-3.251	0.00114999	0.045234
AT4G30140	2985.19	0.335517	0.103238	3.24995	0.00115425	0.0452968
AT5G38460	509.934	-0.558135	0.171793	-3.24889	0.00115857	0.0453624
AT1G52410	1348.8	0.358488	0.110533	3.24327	0.00118166	0.0461606
AT4G23670	55806.3	0.131345	0.0405239	3.24117	0.00119038	0.0463162
AT2G35585	142.866	-1.06802	0.329585	-3.24051	0.00119318	0.0463162
AT5G11880	3408.03	0.255138	0.0787377	3.24036	0.00119379	0.0463162
AT3G08525	5.07448	-7.75216	2.39802	-3.23273	0.00122613	NA
AT4G38770	40698.5	0.364386	0.112776	3.23106	0.00123332	0.04752
AT4G28410	307.512	0.727063	0.22505	3.23067	0.00123501	0.04752
AT1G68890	3316.95	-0.294932	0.0912938	-3.23058	0.00123541	0.04752
AT3G61140	1622.54	0.347684	0.107627	3.23045	0.00123595	0.04752
AT1G13130	111.009	1.68933	0.523483	3.22711	0.00125049	0.0479712
AT3G52590	9246.31	0.193203	0.0599313	3.22375	0.00126524	0.0484281
AT1G75900	798.116	0.591082	0.183409	3.22275	0.00126965	0.048488
AT1G12230	4428.8	-0.218737	0.0679092	-3.22102	0.00127737	0.0486074
AT3G16770	3924.82	0.271536	0.0843079	3.22077	0.00127847	0.0486074
AT1G01310	3.45061	8.32927	2.58893	3.21727	0.00129418	NA
AT5G10940	1792.3	-0.304996	0.0949252	-3.21302	0.00131349	0.0498281
AT4G20860	3424.11	0.296648	0.0923715	3.21147	0.00132057	0.0499853
AT1G22890	521.438	-0.533223	0.16627	-3.20697	0.0013414	0.0506616
AT1G06680	123190	0.0984855	0.0307213	3.20577	0.00134703	0.0507618
AT3G17170	1448.07	-0.374202	0.116882	-3.20154	0.00136694	0.0513987
AT1G07367	64.972	1.62301	0.507324	3.19915	0.00137831	NA
AT3G13590	63.8495	1.67471	0.523817	3.19713	0.00138801	NA
AT2G45810	3679.81	-0.231768	0.0725526	-3.19448	0.00140081	0.0525566
AT4G36220	3416.64	0.217996	0.068269	3.19319	0.0014071	0.0526766
AT3G04590	1876.74	-0.306772	0.0961844	-3.18942	0.00142558	0.0532518
AT3G05640	310.239	-0.737241	0.231314	-3.18719	0.00143662	0.053547
AT1G49650	867.848	-0.430642	0.13516	-3.18616	0.00144174	0.0536207
AT1G52100	6507.42	0.180143	0.05663	3.18105	0.00146742	0.0544394
AT1G55920	2153.08	0.299275	0.0941176	3.17979	0.0014738	0.0544394
AT1G25440	9904.77	-0.163926	0.0515578	-3.17946	0.00147548	0.0544394
AT5G24610	1757.42	-0.332046	0.104441	-3.17926	0.00147651	0.0544394
AT4G14630	509.872	0.641997	0.202024	3.17782	0.00148386	0.0545335
AT2G43510	2780.74	0.248885	0.0783296	3.17741	0.00148596	0.0545335
AT1G48430	1913.36	-0.341212	0.107404	-3.17689	0.00148864	0.0545335
AT2G39210	808.5	0.491615	0.154832	3.17515	0.0014976	0.0547442
AT4G29020	4412.56	-0.208706	0.0657746	-3.17304	0.00150851	0.0550253
AT1G22910	1414.6	0.338449	0.106722	3.1713	0.00151757	0.0552376
AT1G73600	2681.35	0.255423	0.0805869	3.16953	0.00152684	0.0553636
AT5G10770	1822.69	0.353158	0.111427	3.1694	0.00152752	0.0553636
AT1G52040	1023.17	0.451305	0.142634	3.16408	0.00155574	0.0562669
AT5G35210	6285.54	-0.198428	0.0627606	-3.16166	0.00156871	0.056616
AT2G43050	2008.9	0.358618	0.113498	3.15967	0.00157946	0.056884
AT2G28910	16370.6	-0.124224	0.039353	-3.15665	0.00159594	0.0573565
AT5G42720	1360.6	0.364062	0.115374	3.15551	0.00160217	0.0574594
AT2G39570	11565.1	-0.158827	0.0503481	-3.15459	0.00160726	0.0575209
AT1G60800	4212.84	-0.196646	0.0624218	-3.15028	0.00163114	0.0581336
AT2G26790	187.201	-0.908136	0.288272	-3.15027	0.00163119	0.0581336
AT4G23450	217.544	0.863743	0.274409	3.14765	0.00164589	0.0585116
AT3G21550	890.614	0.548924	0.174445	3.14668	0.00165137	0.0585116
AT1G67970	246.821	-0.780885	0.248172	-3.14655	0.00165208	0.0585116
AT1G20090	2484.96	-0.286344	0.0911026	-3.1431	0.0016717	0.059084
AT2G34325	7.80095	4.62603	1.47249	3.14163	0.00168012	NA
AT1G30760	311.165	0.713937	0.227273	3.14132	0.00168185	0.0593201
AT5G16610	785.778	-0.481244	0.153346	-3.13828	0.0016994	0.0598155
AT2G01950	1912.65	0.3059	0.0975005	3.13742	0.00170443	0.0598689
AT5G61120	6.22318	-6.87822	2.19284	-3.13667	0.0017088	NA
AT3G55280	2838.62	0.270395	0.0862216	3.13605	0.00171239	0.0600252
AT5G24780	479.483	0.643258	0.205399	3.13175	0.00173766	0.060786
AT2G46750	2841.12	0.243475	0.0778098	3.1291	0.00175344	0.0612125
AT2G42300	2271.4	-0.265312	0.084819	-3.12798	0.00176014	0.0612495
AT1G76160	4889.83	0.220942	0.07064	3.12772	0.00176167	0.0612495
AT1G30510	1762.41	0.310901	0.0994834	3.12515	0.00177712	0.0616609
AT4G40040	15819.7	-0.143856	0.046049	-3.12397	0.00178428	0.061784
AT4G39950	4079.69	0.209476	0.0671229	3.12079	0.00180369	0.0622063
AT4G12620	310.164	0.70319	0.225401	3.11973	0.00181018	0.0622063
AT4G32680	620.92	-0.505807	0.162166	-3.11906	0.00181426	0.0622063
AT1G78830	4466.18	0.20341	0.0652236	3.11866	0.00181674	0.0622063
AT3G25545	481.303	0.600882	0.192688	3.11842	0.00181826	0.0622063
AT2G22330	5048.1	0.184392	0.0591377	3.11801	0.00182079	0.0622063
AT2G39580	3058.81	-0.281159	0.0901782	-3.11781	0.00182199	0.0622063
AT3G09390	23432.2	-0.257234	0.0825403	-3.11646	0.00183035	0.0623671
AT2G31390	1942.63	0.29976	0.0963267	3.11191	0.00185881	0.0631173
AT5G39850	546.822	0.542579	0.174364	3.11176	0.00185976	0.0631173
AT2G46640	380.872	0.645622	0.207748	3.10771	0.00188544	0.0638618
AT1G49240	19009	-0.139004	0.0447737	-3.10459	0.00190542	0.0644109
AT4G21940	194.276	0.883753	0.284901	3.10197	0.00192238	0.0648555
AT4G24780	3085.49	0.230574	0.0744029	3.09899	0.00194179	0.0653283
AT5G13450	6961.32	0.172096	0.0555389	3.09865	0.00194404	0.0653283
AT4G35770	3089.27	-0.245953	0.0794534	-3.09556	0.0019644	0.0657594
AT2G30040	474.335	0.576091	0.186104	3.09554	0.00196458	0.0657594
AT1G75100	1703.8	0.310192	0.100246	3.09431	0.00197268	0.0658027
AT5G59090	2280.4	0.305052	0.0985889	3.09418	0.00197358	0.0658027
AT3G55790	88.7481	1.47797	0.479022	3.08539	0.00203283	NA
AT1G54000	3769.86	0.255703	0.0829052	3.08428	0.00204046	0.0677741
AT3G12080	3179.79	-0.240547	0.077992	-3.08425	0.00204065	0.0677741
AT3G28940	6262.05	0.179928	0.0583663	3.08273	0.00205112	0.0678883
AT5G41160	22.7826	-2.47456	0.802748	-3.08262	0.00205188	NA
AT2G43550	1646.05	0.298054	0.0966894	3.0826	0.00205204	0.0678883
AT3G16450	18108.7	0.146855	0.0476512	3.08188	0.00205699	0.0679204
AT1G04660	253.17	0.913444	0.296555	3.08019	0.00206871	0.0681756
AT5G02780	280.267	0.783178	0.254375	3.07883	0.00207816	0.0683552
AT5G48010	3726.34	-0.228894	0.0743728	-3.07765	0.00208638	0.0684933
AT5G01150	3.50647	8.19496	2.66391	3.07629	0.00209595	NA
AT1G03870	7337.48	0.230584	0.0749675	3.07578	0.0020995	0.0687137
AT3G61440	15891.9	0.127474	0.0414475	3.07555	0.00210114	0.0687137
AT3G54600	1550.01	0.339292	0.110359	3.07444	0.00210898	0.0688382
AT5G28646	35.4313	2.00027	0.650839	3.07338	0.00211651	NA
AT3G52430	574.1	0.497221	0.162071	3.06792	0.00215552	0.0701937
AT1G24100	1892.54	0.301316	0.0982601	3.06651	0.00216573	0.0701937
AT3G54150	153.896	1.10089	0.359029	3.0663	0.00216724	0.0701937
AT3G01770	3762.39	-0.24931	0.0813298	-3.06542	0.00217361	0.0701937
AT2G43260	487.4	-0.572674	0.18683	-3.06522	0.00217508	0.0701937
AT3G62030	19459.7	0.125287	0.0408739	3.06521	0.00217518	0.0701937
AT5G22500	1145.6	-0.418203	0.136483	-3.06415	0.00218288	0.0703095
AT5G39471	33.7379	2.19711	0.717279	3.06312	0.00219043	NA
AT5G63420	2657.48	-0.264982	0.0865203	-3.06266	0.00219382	0.0705285
AT5G66920	2054.53	0.285693	0.0933084	3.06182	0.00219999	0.0705941
AT4G19420	1581.73	-0.34264	0.112052	-3.05788	0.00222912	0.0713945
AT3G59970	8941.04	0.156653	0.051291	3.0542	0.00225661	0.0721397
AT4G32060	8043.23	-0.198831	0.0651331	-3.05269	0.00226797	0.0722677
AT1G78995	1016.87	-0.382424	0.12528	-3.05255	0.00226908	0.0722677
AT2G30060	2778.51	0.239284	0.078445	3.05034	0.00228585	0.0726662
AT3G23030	3436.32	0.24508	0.0803725	3.0493	0.00229378	0.0727826
AT4G30470	1251.21	0.434568	0.142615	3.04715	0.00231023	0.0731688
AT2G30570	63113.1	0.132667	0.0435658	3.04521	0.00232519	0.0734229
AT3G62150	950.239	0.423806	0.139181	3.04499	0.00232686	0.0734229
AT4G25020	38.8052	-2.22387	0.730722	-3.04339	0.0023393	NA
AT3G18280	1451.27	0.374517	0.123101	3.04236	0.00234733	0.0737698
AT3G09200	14447.7	0.139737	0.0459333	3.04217	0.0023488	0.0737698
AT4G20270	3299.17	0.25379	0.0834312	3.04191	0.00235081	0.0737698
AT1G74470	46594.3	0.104336	0.0343089	3.04107	0.00235737	0.0738397
AT5G17170	5414.44	-0.169084	0.0556182	-3.04008	0.00236514	0.0739474
AT2G04865	1390.85	-0.337047	0.110934	-3.03827	0.0023794	0.0742573
AT2G45830	849.369	-0.447989	0.14748	-3.03763	0.00238448	0.0742617
AT2G26330	4472.45	-0.225403	0.0742151	-3.03715	0.00238824	0.0742617
AT2G41220	5596.98	0.185426	0.0610716	3.03621	0.00239574	0.0743593
AT3G58680	8637.55	-0.155484	0.0512375	-3.03457	0.00240876	0.0746278
AT5G19120	5541.29	-0.21318	0.0702805	-3.03327	0.00241916	0.0748143
AT5G20020	5269.85	0.205862	0.067903	3.0317	0.00243177	0.0749868
AT5G04200	582.477	0.642188	0.211839	3.03149	0.00243353	0.0749868
AT1G32900	2231.59	0.281901	0.0930238	3.03042	0.00244212	0.075116
AT2G41240	135.529	1.12026	0.370036	3.02744	0.00246635	0.075725
AT3G53480	5552.32	0.200308	0.0661914	3.02619	0.00247655	0.0759017
AT5G27410	1143.99	-0.368737	0.121921	-3.02439	0.00249137	0.0761246
AT4G32810	139.911	1.06181	0.351101	3.02422	0.00249275	0.0761246
AT2G43060	889.036	0.42614	0.141215	3.01766	0.00254736	0.0775568
AT3G58610	17630.4	0.117372	0.038897	3.0175	0.00254873	0.0775568
AT5G33355	253.025	0.792055	0.26259	3.01632	0.00255862	0.0776161
AT2G19650	597.565	0.489861	0.162437	3.0157	0.00256389	0.0776161
AT1G74670	7478.21	0.1919	0.0636348	3.01565	0.00256432	0.0776161
AT1G72370	14852.5	0.12845	0.0426293	3.0132	0.00258512	0.0781071
AT2G21140	867.416	0.467871	0.155336	3.01199	0.00259538	0.0782788
AT2G25160	345.597	-0.618073	0.205519	-3.00737	0.00263515	0.079338
AT2G31220	6.70451	-5.92124	1.97049	-3.00496	0.00265619	NA
AT3G10730	828.402	-0.435517	0.144963	-3.00433	0.00266168	0.0799957
AT3G21210	37.7945	2.15403	0.717571	3.00183	0.00268362	NA
AT3G56290	1764.31	0.28999	0.0966424	3.00065	0.00269402	0.0808254
AT1G70670	763.551	0.490116	0.163408	2.99933	0.00270571	0.0810338
AT5G18840	70.4568	1.35401	0.452239	2.99401	0.00275335	NA
AT1G30700	3186.53	0.301832	0.100859	2.99262	0.00276592	0.0826917
AT1G78380	32055.7	0.117509	0.0392829	2.99135	0.0027775	0.0828929
AT5G07220	3777.82	0.207055	0.0692674	2.98921	0.00279704	0.0833303
AT1G19485	1649.12	-0.359382	0.12027	-2.98812	0.00280699	0.0834053
AT1G17290	5063.24	0.208205	0.0696835	2.98787	0.00280933	0.0834053
AT4G17030	779.866	0.449159	0.150407	2.98629	0.00282387	0.0834694
AT4G05090	926.963	-0.44312	0.14839	-2.98619	0.00282478	0.0834694
AT3G01310	4995.43	-0.189457	0.0634476	-2.98604	0.00282616	0.0834694
AT4G18190	2.99966	8.73097	2.92573	2.98421	0.00284315	NA
AT5G22940	740.483	-0.47971	0.16076	-2.98402	0.0028449	0.0838779
AT5G60120	2756.56	-0.232908	0.0780864	-2.9827	0.00285721	0.0840955
AT5G02260	1178.72	0.382005	0.128151	2.9809	0.002874	0.084444
AT1G01320	15938.8	-0.136712	0.0458981	-2.97859	0.00289577	0.0849375
AT1G02840	6519.81	-0.242693	0.0815288	-2.97678	0.00291293	0.0850841
AT5G38020	1687.07	0.325865	0.109469	2.97677	0.00291299	0.0850841
AT3G17840	1965.67	0.310307	0.104253	2.97649	0.00291572	0.0850841
AT4G02540	1779.19	-0.292421	0.0982726	-2.97561	0.00292404	0.0851815
AT1G49410	1610.47	0.295311	0.0993486	2.97247	0.0029541	0.0859106
AT1G12500	2296.11	0.247615	0.0833415	2.97109	0.00296748	0.0861527
AT2G21330	26813.3	0.145192	0.0489109	2.9685	0.0029926	0.0867345
AT5G18020	515.588	0.51716	0.174253	2.96787	0.00299875	0.0867655
AT3G08940	77606.3	0.112608	0.0379537	2.96697	0.0030075	0.0868713
AT4G14560	443.785	0.589076	0.198638	2.96557	0.00302121	0.087012
AT5G49740	2228.07	0.302279	0.101934	2.96543	0.00302256	0.087012
AT3G04210	173.016	0.988079	0.333388	2.96375	0.00303916	0.0873425
AT5G18270	324.021	0.711906	0.2404	2.96134	0.00306308	0.087882
AT3G57020	5246.58	0.173414	0.05865	2.95676	0.00310888	0.0889328
AT4G12470	456.206	0.579724	0.196075	2.95664	0.00311012	0.0889328
AT5G64130	4463.41	-0.177449	0.0600341	-2.9558	0.00311855	0.0890247
AT3G30730	4.54677	-6.70613	2.272	-2.95164	0.00316089	NA
AT1G14320	18516.2	0.116453	0.0394558	2.95149	0.00316246	0.0899679
AT4G00050	1866.55	0.31495	0.10673	2.95089	0.0031686	0.0899679
AT4G33980	893.224	-0.395665	0.134084	-2.95087	0.00316882	0.0899679
AT1G20340	101802	0.119136	0.0403783	2.95049	0.00317267	0.0899679
AT4G30800	316.038	0.64066	0.21731	2.94814	0.00319687	0.090416
AT1G07930	15212.4	0.171404	0.0581437	2.94793	0.00319906	0.090416
AT2G24200	7843.73	0.161744	0.054888	2.94681	0.00321074	0.0905829
AT4G09550	397.519	-0.567749	0.192696	-2.94634	0.00321559	0.0905829
AT3G20440	508.39	-0.506968	0.172256	-2.9431	0.00324941	0.091385
AT5G52720	8.5746	6.01968	2.04562	2.94271	0.00325351	NA
AT3G27240	3780.16	0.194719	0.0661747	2.9425	0.00325572	0.0914119
AT3G18050	7250.96	-0.16789	0.0571393	-2.93825	0.0033007	0.0925226
AT5G54080	1357	-0.314901	0.107226	-2.93681	0.00331612	0.0928024
AT2G20020	1939.52	-0.265037	0.0903789	-2.93251	0.00336235	0.0939423
AT3G55800	29117.3	0.102371	0.0349198	2.9316	0.00337216	0.0940625
AT1G20030	428.478	-0.584945	0.199581	-2.93086	0.00338022	0.0941332
AT5G09500	7.50033	-5.92128	2.02076	-2.93022	0.00338719	NA
AT5G58710	3661.36	0.196261	0.0669954	2.92948	0.00339533	0.0943406
AT3G51230	113.176	1.06266	0.362784	2.92917	0.00339872	0.0943406
AT3G62980	4307.69	-0.219699	0.0750801	-2.92619	0.00343137	0.0950924
AT3G62530	7253.36	0.159462	0.0545107	2.92534	0.0034408	0.0951777
AT5G20400	687.993	0.426481	0.14581	2.92491	0.0034456	0.0951777
AT1G08630	187.801	-0.825365	0.282295	-2.92376	0.00345826	0.0953732
AT2G40020	1030.15	-0.411526	0.140809	-2.92258	0.00347146	0.0955827
AT3G48930	8400.45	0.179769	0.0615769	2.91943	0.00350678	0.0963604
AT1G65810	2.87489	8.36269	2.86486	2.91905	0.00351097	NA
ATCG00480	834.387	0.446431	0.152952	2.91878	0.00351409	0.0963604
AT5G22608	154.062	-0.999271	0.342386	-2.91855	0.00351664	0.0963604
AT2G40400	3535.09	0.23386	0.0801579	2.91749	0.00352863	0.096534
AT4G29920	281.909	0.68689	0.235652	2.91485	0.00355857	0.0971974
AT5G46700	963.632	0.383101	0.131475	2.91388	0.00356972	0.0973462
AT3G16440	604.004	0.60918	0.209115	2.91313	0.00357823	0.0974226
AT3G12820	52.1719	1.56069	0.53575	2.91309	0.00357868	NA
AT3G46130	1426.32	-0.357829	0.122914	-2.91121	0.00360028	0.097659
AT5G07300	2406.43	-0.271198	0.0931569	-2.9112	0.00360048	0.097659
AT3G21720	768.017	0.550653	0.18917	2.91088	0.00360408	0.097659
AT2G33550	559.724	0.511886	0.175985	2.90869	0.00362941	0.0981312
AT1G16880	15671.4	-0.132006	0.0453882	-2.90839	0.003633	0.0981312
AT4G31700	10304.6	0.14161	0.0487094	2.90724	0.00364629	0.0983346
AT2G47610	8714.65	0.147769	0.0508394	2.90659	0.00365397	0.0983863
AT2G15970	18824.3	-0.145437	0.0500475	-2.90598	0.00366102	0.0984209
AT5G51730	555.089	-0.488863	0.168278	-2.90509	0.00367147	0.0985465
AT5G03350	201.676	0.885346	0.304897	2.90375	0.00368718	0.0988131
AT1G53780	5046.57	-0.251351	0.0865789	-2.90314	0.00369436	0.0988502
AT2G44640	1296.56	-0.325367	0.112146	-2.90129	0.00371634	0.0992828
AT4G31510	657.469	-0.462812	0.159572	-2.90034	0.00372758	0.0994274
AT3G09820	9756.4	0.151579	0.0523156	2.8974	0.00376271	0.100208
AT5G44380	6553.34	0.204083	0.0705201	2.89397	0.003804	0.10115
AT4G25170	3546.77	-0.22107	0.0764656	-2.89111	0.00383882	0.101917
AT5G45820	1229.78	0.337966	0.116959	2.88962	0.00385711	0.10214
AT4G02380	2717.07	0.224609	0.0777352	2.88941	0.00385962	0.10214
AT5G57130	918.063	0.412176	0.142673	2.88896	0.00386519	0.10214
AT2G34460	2635.28	0.258597	0.0896609	2.88416	0.00392455	0.103549
AT2G15090	5149.98	-0.21013	0.0728766	-2.88337	0.0039345	0.103651
AT2G02010	88.7548	1.2997	0.451115	2.88109	0.00396308	NA
AT2G29460	109.899	1.20398	0.41799	2.88042	0.00397149	0.104354
AT3G04840	11605.7	0.163408	0.0567338	2.88027	0.00397341	0.104354
AT1G80650	571.302	-0.527289	0.183184	-2.87846	0.00399622	0.104539
AT4G19170	4195.34	0.211417	0.0734521	2.8783	0.00399829	0.104539
AT3G50140	91.8078	1.12441	0.390677	2.87812	0.00400058	NA
AT1G27450	5632.61	0.183713	0.063833	2.87803	0.00400166	0.104539
AT3G23400	7128.43	0.169036	0.0587384	2.87777	0.00400496	0.104539
AT3G23640	6409.7	-0.189111	0.065744	-2.87648	0.00402143	0.104809
AT5G23050	4033.7	-0.191592	0.0666624	-2.87406	0.00405231	0.105453
AT3G08920	1523.71	-0.306258	0.106592	-2.87318	0.00406362	0.105565
AT2G06510	425.253	-0.550016	0.191459	-2.87276	0.00406901	0.105565
AT4G30690	3677.58	-0.260059	0.090558	-2.87173	0.00408226	0.10566
AT3G15240	236.934	0.851867	0.296661	2.87152	0.00408504	0.10566
AT4G13930	8258.28	0.155881	0.0543162	2.86988	0.00410628	0.106049
AT2G44350	4723.8	0.186389	0.0649615	2.86922	0.00411487	0.10611
AT1G55490	19358.1	-0.115706	0.0403491	-2.86762	0.00413568	0.106486
AT1G70370	8363.92	0.175737	0.0613523	2.86439	0.00417809	0.107174
AT5G19520	417.711	0.610888	0.213312	2.86382	0.00418562	0.107174
AT1G70600	13653.5	0.142896	0.0499075	2.86321	0.00419367	0.107174
AT1G75960	561.263	0.517268	0.180689	2.86275	0.00419987	0.107174
AT3G63520	8438.54	-0.161606	0.0564523	-2.8627	0.00420042	0.107174
AT2G28100	818.467	-0.399145	0.139438	-2.86254	0.00420266	0.107174
AT1G55020	3354.38	0.218313	0.0762856	2.86179	0.00421256	0.107174
AT1G76820	338.552	-0.851621	0.2976	-2.86163	0.00421471	0.107174
AT3G01280	5266.09	0.208505	0.0728705	2.86131	0.0042189	0.107174
AT3G58990	772.863	0.462662	0.161734	2.86065	0.0042278	0.10724
AT3G53980	3788.45	-0.246409	0.0861833	-2.85912	0.00424813	0.107596
AT1G15125	259.638	0.746776	0.261446	2.85633	0.0042857	0.108288
AT1G80480	3316.76	-0.243301	0.0851849	-2.85615	0.00428814	0.108288
AT1G11545	2002.82	0.272171	0.0953257	2.85517	0.00430144	0.108464
AT1G28600	1983.13	0.26004	0.0911019	2.85438	0.00431207	0.108487
AT1G05880	49.2371	1.95822	0.686087	2.85419	0.00431462	NA
AT5G05060	1463.56	-0.32923	0.115355	-2.85406	0.00431647	0.108487
AT3G18130	2720.96	0.266117	0.0932536	2.85369	0.00432143	0.108487
AT3G48610	1107.21	0.344894	0.120902	2.85269	0.00433514	0.108671
AT2G46820	23109.7	0.109849	0.0385252	2.85135	0.00435342	0.108854
AT1G56340	6382.52	0.152329	0.053426	2.85122	0.00435519	0.108854
AT4G27830	1814.37	0.282323	0.0990905	2.84915	0.00438367	0.109406
AT2G26500	23153.2	-0.129891	0.0456227	-2.84708	0.00441226	0.109959
AT3G12580	2109.57	0.268101	0.0942085	2.84582	0.00442968	0.110138
AT3G22180	476.925	-0.511249	0.179661	-2.84563	0.00443235	0.110138
AT2G29630	15625.7	-0.120887	0.0424912	-2.84498	0.00444138	0.110202
AT1G75280	2850.77	0.270398	0.0950785	2.84395	0.00445584	0.11026
AT5G44400	619.129	0.501816	0.176488	2.84333	0.00446442	0.11026
AT5G11110	930.951	-0.386788	0.136034	-2.84333	0.00446455	0.11026
AT2G45670	5096.55	-0.175117	0.0615967	-2.84297	0.00446957	0.11026
AT3G62550	6789.14	-0.180527	0.0635696	-2.83983	0.00451374	0.111189
AT5G10540	3853.67	-0.198554	0.0699743	-2.83753	0.00454647	0.111588
AT5G53980	313.427	0.756519	0.266632	2.83732	0.00454941	0.111588
AT2G37620	1197.05	0.357834	0.126117	2.83731	0.00454956	0.111588
AT5G21090	9990.29	0.131688	0.0464414	2.83557	0.00457438	0.111697
AT4G14440	2287.31	0.266434	0.0939677	2.83538	0.00457713	0.111697
AT4G22890	14954.9	0.125997	0.0444384	2.83531	0.00457812	0.111697
AT4G10000	767.308	0.441407	0.15569	2.83517	0.00458017	0.111697
AT3G57030	1022.5	0.406282	0.143426	2.83269	0.00461575	0.112404
AT4G33010	44596.1	0.11683	0.0412565	2.8318	0.00462873	0.11256
AT3G08580	38733.3	0.130167	0.0459983	2.82982	0.00465746	0.113098
AT3G13120	9409.73	-0.137407	0.0485749	-2.82876	0.00467288	0.113311
AT1G09600	45.8817	-1.78925	0.632656	-2.82816	0.00468164	NA
AT4G28088	6.55927	-5.81918	2.06171	-2.8225	0.0047651	NA
AT5G07322	570.816	0.468523	0.166038	2.82178	0.00477583	0.115643
AT2G16060	130.866	1.10472	0.391662	2.82059	0.00479349	0.115906
AT5G28640	1033.34	0.352783	0.125137	2.81917	0.00481475	0.116255
AT3G21480	677.239	-0.476631	0.169111	-2.81845	0.00482557	0.116352
AT4G19880	5048.74	0.176147	0.0625197	2.81747	0.00484042	0.116545
AT5G14760	666.439	0.434763	0.154457	2.81478	0.00488108	0.117359
AT4G31310	872.664	-0.365532	0.129889	-2.81419	0.00488998	0.117408
AT5G39740	11132.9	0.122001	0.0434021	2.81095	0.00493959	0.118432
AT4G32270	740.739	-0.407351	0.145013	-2.80907	0.00496856	0.11896
AT3G54040	2171.74	0.266602	0.0949444	2.80798	0.00498528	0.119101
AT1G23030	1954.47	0.281408	0.100231	2.80761	0.00499108	0.119101
AT2G38750	2150.56	0.261127	0.0930196	2.80722	0.00499704	0.119101
AT1G54030	3311.5	0.219897	0.078342	2.80688	0.00500237	0.119101
AT3G19170	9898.94	0.147076	0.0524471	2.80427	0.00504304	0.119902
AT2G19750	2512.44	0.238829	0.0852145	2.80268	0.00506797	0.120327
AT3G17420	866.923	0.442948	0.158191	2.80008	0.00510905	0.121134
AT1G47600	910.77	0.772414	0.275931	2.7993	0.00512132	0.121257
AT4G19500	2921.06	-0.250568	0.0895377	-2.79846	0.00513467	0.121404
AT1G42560	9.56207	-5.28359	1.88826	-2.79812	0.0051401	NA
AT2G45910	1488.42	-0.296289	0.10597	-2.79598	0.00517434	0.1221
AT4G04610	2010.33	0.263592	0.094284	2.79572	0.00517839	0.1221
AT1G72670	278.108	-0.677619	0.242572	-2.79347	0.00521455	0.122783
AT5G41750	376.23	0.614329	0.220097	2.79118	0.00525169	0.123323
AT2G02080	1368.78	-0.3044	0.109059	-2.79116	0.00525196	0.123323
AT2G31790	1434.07	0.295117	0.105799	2.78942	0.0052802	0.123816
AT4G10630	150.066	0.872843	0.3132	2.78686	0.00532218	0.124629
AT5G07440	10975.7	0.128737	0.0462022	2.78638	0.00533005	0.124643
AT4G19230	629.139	0.435365	0.156276	2.78587	0.00533838	0.124655
AT3G43670	2208.99	-0.240799	0.0864484	-2.78546	0.00534515	0.124655
AT1G20693	10499.5	-0.136457	0.0490035	-2.78464	0.00535871	0.1248
AT4G39330	10529.1	0.154092	0.0553513	2.78388	0.00537125	0.124922
AT1G49230	295.123	-0.608158	0.218577	-2.78236	0.00539653	0.125339
AT1G02850	2470.55	-0.266628	0.0958825	-2.78078	0.00542283	0.125779
AT2G45340	1632.61	-0.289273	0.104061	-2.77985	0.00543841	0.125885
AT3G04070	370.76	0.626246	0.225299	2.77963	0.00544215	0.125885
AT2G31740	1271.29	0.323847	0.116577	2.77796	0.00547013	0.126018
AT5G54250	2414	-0.243087	0.0875431	-2.77677	0.00549017	0.126018
AT5G67300	1440.88	0.298608	0.107551	2.77642	0.00549613	0.126018
AT1G69730	456.494	0.501321	0.180568	2.77636	0.00549711	0.126018
AT5G61640	491.865	0.498169	0.179434	2.77634	0.00549746	0.126018
AT3G14930	5259.35	-0.194465	0.0700463	-2.77623	0.00549925	0.126018
AT2G46910	1548.84	-0.298419	0.107498	-2.77606	0.00550228	0.126018
AT2G35020	995.502	-0.398995	0.143742	-2.77577	0.00550709	0.126018
AT3G21530	357.07	0.579635	0.208852	2.77534	0.00551437	0.126018
AT3G52180	2332.73	-0.238165	0.0858644	-2.77373	0.00554176	0.126475
AT3G16660	2124.58	0.31922	0.115223	2.77045	0.00559797	0.127587
AT4G23895	517.567	-0.489229	0.176674	-2.76912	0.00562087	0.127939
AT4G23600	1499.11	0.287514	0.103855	2.76842	0.0056329	0.128042
AT3G43720	4915.71	0.166685	0.0602284	2.76756	0.00564781	0.12821
AT1G11580	2800.44	0.25234	0.0911927	2.76711	0.00565549	0.128214
AT4G29700	1200.51	0.342505	0.123842	2.76565	0.00568098	0.128621
AT5G40910	3542.42	-0.27985	0.10129	-2.76287	0.0057295	0.129548
AT1G47395	569.778	0.512389	0.185599	2.76073	0.00576717	0.130227
AT2G05310	4884.7	-0.232529	0.0842726	-2.75925	0.00579339	0.130646
AT1G32970	4.3222	-6.15786	2.23176	-2.75919	0.00579442	NA
AT2G01350	2088.14	-0.287123	0.104175	-2.75616	0.00584836	0.131712
AT4G09830	3260.82	-0.206087	0.0748109	-2.75477	0.00587327	0.131806
AT5G24120	1493.42	0.338141	0.122752	2.75467	0.00587511	0.131806
AT3G27925	5168.29	0.169705	0.0616111	2.75445	0.00587907	0.131806
AT1G12110	6428.62	0.220946	0.0802213	2.75421	0.00588342	0.131806
AT5G03630	5822.13	0.175378	0.063728	2.75198	0.00592354	0.132403
AT1G32150	681.927	-0.496399	0.180386	-2.75187	0.00592561	0.132403
AT1G56300	1537.99	-0.308067	0.112017	-2.75017	0.00595646	0.132809
AT2G43010	4940.76	-0.184176	0.0669821	-2.74963	0.00596631	0.132809
AT3G56150	8521.94	0.150766	0.0548325	2.74958	0.00596711	0.132809
AT3G49010	10521.6	0.148031	0.0538713	2.74786	0.0059986	0.133184
AT1G75800	6017.88	-0.167969	0.0611285	-2.7478	0.00599957	0.133184
AT1G05190	13682.9	-0.121805	0.0443475	-2.74661	0.00602138	0.133495
AT5G12080	848.561	0.385066	0.140394	2.74275	0.00609263	0.134899
AT1G12855	6.97301	-4.61338	1.68301	-2.74114	0.00612257	NA
AT5G05880	218.947	-0.738241	0.26957	-2.73859	0.00617038	0.136444
AT5G14320	12139.9	-0.145322	0.0530852	-2.73752	0.00619049	0.136711
AT3G63510	659.332	-0.494004	0.180534	-2.73634	0.00621269	0.137024
AT5G19330	4800.86	-0.197283	0.0721205	-2.73546	0.00622928	0.137213
AT2G27710	8530.47	0.167062	0.061086	2.73486	0.00624076	0.137243
AT1G08460	1163.01	-0.371399	0.135818	-2.73454	0.00624671	0.137243
AT5G64860	2736.37	-0.242869	0.0888961	-2.73205	0.00629416	0.138107
AT1G15400	2272.15	-0.238332	0.0872601	-2.73128	0.00630888	0.138253
AT4G11840	833.128	-0.461244	0.168937	-2.73026	0.00632834	0.138421
AT2G47220	480.782	-0.464949	0.170309	-2.73003	0.00633278	0.138421
AT4G16280	1775.42	-0.324335	0.118837	-2.72924	0.00634812	0.138486
AT1G77270	249.956	-0.771849	0.282828	-2.72904	0.00635198	0.138486
AT3G21670	4254.75	0.201502	0.0738842	2.72727	0.00638607	0.138897
AT5G38900	373.825	0.598251	0.219363	2.72722	0.00638709	0.138897
AT1G70310	3383.3	-0.230068	0.0843987	-2.72596	0.00641145	0.139249
AT1G07920	12013	0.146906	0.0539697	2.722	0.0064888	0.140712
AT1G07750	2175.68	0.245103	0.0900561	2.72167	0.00649529	0.140712
AT1G10570	1368.54	-0.393487	0.144746	-2.71846	0.00655862	0.141904
AT1G49820	1054.67	0.340319	0.125295	2.71614	0.00660484	0.142646
AT4G14360	2890.23	0.217176	0.0799648	2.7159	0.00660964	0.142646
AT1G33540	43.2872	1.80284	0.663839	2.71577	0.00661213	NA
AT3G02380	904.681	0.350422	0.129073	2.71491	0.00662946	0.14288
AT3G15353	6844.27	-0.183034	0.067428	-2.71452	0.00663723	0.14288
AT5G02890	630.797	-0.492121	0.181518	-2.71115	0.00670513	0.144096
AT3G20450	110.159	1.07724	0.397414	2.71063	0.00671549	0.144096
AT5G43630	2957.55	0.247537	0.0913268	2.71046	0.00671904	0.144096
AT4G37060	33.3052	1.96169	0.723843	2.71011	0.00672613	NA
AT2G01660	590.104	0.433801	0.160082	2.70987	0.00673103	0.144172
AT5G45070	378.72	0.620653	0.22921	2.7078	0.00677314	0.144675
AT1G55960	2465.13	0.239545	0.088466	2.70777	0.00677376	0.144675
AT1G70940	8226.32	0.140296	0.0518183	2.70746	0.00677994	0.144675
AT1G02100	2254.37	-0.246854	0.091217	-2.70623	0.00680527	0.14495
AT1G09970	7848.11	0.151308	0.0559318	2.70522	0.00682589	0.14495
AT5G67560	2184.78	0.251556	0.0929902	2.70519	0.0068265	0.14495
AT4G34260	3142.19	-0.226515	0.0837338	-2.70518	0.00682678	0.14495
AT2G24755	1090.14	-0.347638	0.128636	-2.70249	0.00688221	0.145946
AT5G45170	2079.14	-0.234988	0.0869959	-2.70114	0.00691026	0.146359
AT3G14770	1174.07	0.331795	0.122859	2.70061	0.00692117	0.146408
AT2G27630	14.9178	-3.98891	1.47729	-2.70015	0.00693078	NA
AT5G26270	784.289	0.430347	0.159487	2.69832	0.00696895	0.147236
AT2G04570	735.099	0.437939	0.16243	2.69618	0.00701405	0.148006
AT1G09210	5049.67	0.206283	0.0765252	2.69562	0.00702587	0.148072
AT1G80790	2537.54	-0.225595	0.0837038	-2.69515	0.00703565	0.148096
AT5G06650	4.83948	6.31978	2.34533	2.69462	0.00704683	NA
AT2G47050	8.13156	-5.29065	1.96518	-2.6922	0.00709828	NA
AT4G23100	13364.4	0.113788	0.0422777	2.69143	0.00711467	0.149574
AT3G16810	1025.3	-0.334281	0.12429	-2.68952	0.00715557	0.150249
AT5G66770	960.578	0.346781	0.128958	2.68911	0.00716437	0.150249
AT4G35783	24.6861	2.07672	0.772308	2.68897	0.00716723	NA
AT4G16390	2395.12	-0.248462	0.0924274	-2.68818	0.00718421	0.150481
AT5G04800	5230.49	0.192099	0.0714822	2.68737	0.0072018	0.150546
AT3G59760	2011.77	0.259972	0.0967551	2.68691	0.00721159	0.150546
AT2G40610	5540.12	0.182091	0.0677723	2.68681	0.00721377	0.150546
AT5G05380	179.442	-0.797858	0.297132	-2.6852	0.00724869	0.15109
AT5G54370	1367.52	0.420964	0.156881	2.68334	0.00728902	0.151745
AT1G18400	258.389	0.749032	0.279248	2.68231	0.00731146	0.152027
AT2G18950	946.106	-0.39592	0.14766	-2.68129	0.00733388	0.152199
AT2G03090	969.725	0.381179	0.142171	2.68112	0.00733755	0.152199
AT4G21600	728.444	0.445127	0.166232	2.67774	0.00741206	0.153332
AT2G43280	389.799	-0.563379	0.210412	-2.6775	0.00741738	0.153332
AT5G42830	462.369	0.510923	0.190826	2.67742	0.00741914	0.153332
AT3G12320	639.411	0.457651	0.171072	2.6752	0.00746849	0.153945
AT1G54780	9054.67	0.138787	0.0518851	2.67489	0.00747548	0.153945
AT4G16444	510.864	-0.461165	0.172407	-2.67487	0.00747586	0.153945
AT3G49120	7313.59	0.17638	0.0659631	2.67392	0.00749708	0.154196
AT5G08280	9479.92	-0.12364	0.0462532	-2.67311	0.00751519	0.154382
AT2G25840	2038.95	-0.24671	0.0923295	-2.67206	0.00753876	0.15468
AT1G03987	3.36441	7.91293	2.96207	2.67142	0.00755303	NA
AT2G36620	4706.67	0.184331	0.0690118	2.67101	0.00756238	0.154979
AT1G05680	416.42	0.522229	0.195613	2.6697	0.00759196	0.155399
AT5G24210	244.28	0.724403	0.271397	2.66916	0.00760407	0.15546
AT1G55370	842.313	-0.353409	0.132492	-2.66741	0.00764388	0.156087
AT1G24400	195.854	0.868619	0.3263	2.66202	0.00776729	0.158417
AT4G12730	6006.06	0.197381	0.074177	2.66095	0.00779212	0.158734
AT5G15780	5292.67	-0.213716	0.0803443	-2.66	0.00781408	0.158992
AT3G27030	488.108	0.525738	0.197719	2.65902	0.00783694	0.159171
AT2G26310	94.3902	1.14868	0.431994	2.65901	0.00783698	NA
AT2G43290	1452.82	0.308604	0.116077	2.65863	0.007846	0.159171
AT5G13750	2048.72	0.23777	0.0894406	2.65842	0.00785087	0.159171
AT1G28010	269.942	0.611316	0.230202	2.65556	0.00791758	0.160333
AT3G55770	6604.19	-0.164628	0.0620456	-2.65334	0.00797001	0.161169
AT1G01650	1244.4	-0.306721	0.115612	-2.65301	0.00797771	0.161169
AT5G20710	188.383	-0.884366	0.333648	-2.65059	0.00803505	0.162135
AT3G48780	2679.7	-0.1978	0.0746371	-2.65015	0.00804549	0.162154
AT1G32230	13167.3	-0.119858	0.0452697	-2.64765	0.00810535	0.163168
AT5G54930	389.156	-0.510665	0.19291	-2.64717	0.00811689	0.163208
AT2G32690	15348.6	0.376168	0.142286	2.64374	0.00819953	0.164675
AT1G75125	104.857	-1.09811	0.415422	-2.64337	0.00820862	NA
AT3G60300	4854.44	-0.186712	0.0706457	-2.64294	0.00821908	0.164787
AT3G07650	3072.98	-0.248585	0.0940641	-2.64272	0.00822438	0.164787
AT1G61870	1165.34	0.296219	0.112128	2.6418	0.0082466	0.165038
AT3G60530	1955.67	-0.258425	0.0979018	-2.63964	0.00829949	0.165902
AT5G35190	279.019	-0.810769	0.307201	-2.63922	0.00830981	0.165914
AT4G38560	3.89639	6.16286	2.3352	2.63912	0.00831223	NA
AT3G49260	1699.71	-0.285506	0.108228	-2.638	0.00833964	0.166302
AT4G37910	4327.23	0.178813	0.0677931	2.63763	0.00834873	0.166302
AT3G19450	5182.41	0.20165	0.0764885	2.63635	0.00838042	0.166573
AT3G46580	451.782	-0.565396	0.214466	-2.63629	0.00838183	0.166573
AT4G14320	5251.2	0.223355	0.0847578	2.63522	0.00840835	0.166906
AT1G75190	565.12	-0.422562	0.160409	-2.63427	0.00843172	0.167175
AT5G22640	7791.99	-0.154862	0.0588206	-2.63279	0.00846868	0.167713
AT4G11570	4417.76	0.199049	0.0756624	2.63076	0.00851952	0.168525
AT5G24770	698.742	0.47832	0.18195	2.62885	0.00856744	0.169126
AT5G67220	2241.46	0.217475	0.082729	2.62876	0.00856972	0.169126
AT3G16530	640.826	0.469591	0.178733	2.62734	0.00860564	0.169639
AT4G13220	910.479	-0.346577	0.131948	-2.62662	0.00862388	0.169802
AT5G16110	7287.78	-0.154004	0.0588355	-2.61753	0.00885697	0.174191
AT5G02050	1342.59	0.317851	0.121462	2.61688	0.00887386	0.174322
AT3G57150	3715.38	0.18126	0.0692865	2.6161	0.00889399	0.174516
AT2G37450	1689.61	-0.303297	0.115954	-2.61566	0.00890539	0.17454
AT4G20400	2059.21	-0.231941	0.0887748	-2.61269	0.00898317	0.175862
AT3G20200	151.514	-0.973514	0.372775	-2.61153	0.00901382	0.176
AT3G02450	2802.37	-0.204	0.0781217	-2.61131	0.00901955	0.176
AT1G48630	3462.5	0.197934	0.0758004	2.61125	0.00902116	0.176
AT1G67470	279.191	0.609388	0.233463	2.61022	0.00904845	0.176331
AT1G72450	895.36	0.366594	0.140544	2.60839	0.00909686	0.177072
AT3G09070	822.728	0.346472	0.132863	2.60775	0.00911397	0.177203
AT5G25280	7680.64	-0.139832	0.0536302	-2.60734	0.0091248	0.177212
AT3G50920	469.865	-0.50306	0.193075	-2.60551	0.00917365	0.177958
AT4G35685	35.5449	1.74336	0.669129	2.60541	0.00917631	NA
AT5G59690	6223.27	0.157672	0.0605412	2.60437	0.00920441	0.178353
AT1G02780	21783.8	0.10608	0.0407414	2.60374	0.00922114	0.178474
AT4G02780	30.7891	-1.96512	0.754742	-2.6037	0.00922233	NA
AT1G54475	3.54182	7.25883	2.78832	2.6033	0.00923313	NA
AT4G33000	1645.87	-0.337585	0.129685	-2.60313	0.00923779	0.178594
AT1G04810	3165.77	0.188638	0.0725574	2.59985	0.00932658	0.180016
AT5G18640	2149.02	-0.29358	0.112931	-2.59963	0.00933246	0.180016
AT5G62340	366.759	0.565206	0.217476	2.59893	0.00935147	0.180179
AT4G22310	2950.73	0.213173	0.0820514	2.59804	0.00937572	0.180318
AT4G24610	953.303	-0.347	0.13357	-2.59789	0.00937981	0.180318
AT5G38200	1333.57	0.284288	0.109589	2.59412	0.00948323	0.182102
AT5G40010	113.67	1.02008	0.393474	2.5925	0.00952803	0.182634
AT1G12000	4185.84	0.191587	0.0739047	2.59235	0.00953236	0.182634
AT1G27370	828.663	-0.347616	0.134129	-2.59165	0.00955158	0.182797
AT2G44110	171.887	-0.84313	0.325396	-2.59109	0.0095672	0.182891
AT3G08770	1172.22	0.281227	0.108572	2.59024	0.00959102	0.183141
AT1G07050	903.924	-0.356729	0.137788	-2.58898	0.00962617	0.183607
AT5G66090	1068.36	-0.318541	0.12307	-2.58829	0.00964536	0.183642
AT4G39320	123.007	0.931674	0.360029	2.58777	0.00965987	0.183642
AT1G09340	26874.5	0.111748	0.0431834	2.58776	0.00966026	0.183642
AT3G03770	1965.77	0.254703	0.098462	2.58681	0.00968685	0.183749
AT5G56030	10701.3	0.144184	0.0557384	2.58679	0.00968742	0.183749
AT4G11630	788.751	0.427977	0.165528	2.58552	0.0097231	0.184221
AT5G07740	3950.57	-0.196429	0.0760106	-2.58423	0.00975962	0.184536
AT1G43020	175.256	0.767324	0.296933	2.58417	0.00976137	0.184536
AT5G48920	485.041	1.03743	0.401656	2.58287	0.00979825	0.185029
AT5G66730	2379.02	0.243401	0.0943245	2.58046	0.00986681	0.186013
AT1G48850	3308.78	0.192085	0.0744437	2.58027	0.00987219	0.186013
AT4G31060	352.335	-0.54617	0.211834	-2.57829	0.00992901	0.186878
AT4G23510	200.144	-0.725705	0.28172	-2.57598	0.00999565	0.187925
AT1G60505	610.33	-0.419628	0.162954	-2.57514	0.0100201	0.188177
AT4G13560	296.099	-0.635757	0.246991	-2.57401	0.0100528	0.188478
AT1G78450	480.134	-0.513788	0.199621	-2.57382	0.0100582	0.188478
AT5G60960	1567.51	0.259744	0.100995	2.57184	0.010116	0.189353
AT1G30580	6065.09	0.146732	0.0570755	2.57083	0.0101454	0.189696
AT5G48320	122.203	-0.951286	0.370121	-2.5702	0.0101639	0.189834
AT1G19850	1135.56	0.301065	0.117167	2.56954	0.0101834	0.18999
AT1G43790	838.973	0.445385	0.173389	2.56871	0.0102079	0.190098
AT1G58320	438.162	0.479231	0.1866	2.56822	0.0102223	0.190098
AT3G57140	309.159	-0.571406	0.222519	-2.5679	0.0102316	0.190098
AT1G29760	850.306	-0.34429	0.134129	-2.56686	0.0102623	0.190098
AT2G30210	1675.87	0.295966	0.115304	2.56683	0.0102632	0.190098
AT5G15200	16625.2	0.124832	0.0486339	2.56677	0.0102651	0.190098
AT5G59330	52.2975	1.44411	0.562682	2.56648	0.0102737	NA
AT1G31812	13396.3	-0.166063	0.0647156	-2.56605	0.0102865	0.190098
AT1G68830	4448.11	0.18719	0.0729506	2.56598	0.0102885	0.190098
AT3G06700	6147.94	0.187843	0.0732062	2.56595	0.0102894	0.190098
AT1G05070	767.697	-0.371542	0.144835	-2.56528	0.0103094	0.190261
AT5G56790	1061.79	0.308112	0.120127	2.56489	0.0103209	0.190268
AT3G15840	8680.68	-0.14383	0.0560874	-2.56439	0.0103359	0.190338
AT3G18940	666.827	0.381433	0.14884	2.56271	0.010386	0.191055
AT4G30810	2066.49	0.24734	0.0965402	2.56204	0.010406	0.191176
AT5G23820	7822.03	0.148019	0.0577806	2.56174	0.010415	0.191176
AT3G09270	3093.87	0.186778	0.0729308	2.56103	0.0104362	0.191344
AT3G23830	943.462	0.32365	0.126392	2.56069	0.0104465	0.191344
AT5G24380	1763.3	0.254904	0.0995747	2.55993	0.0104693	0.191556
AT3G22500	4.45122	6.17443	2.41243	2.55942	0.0104847	NA
AT1G53910	4868.34	-0.161036	0.0629317	-2.5589	0.0105005	0.191921
AT3G51160	2407.63	0.23864	0.0933313	2.55691	0.0105606	0.192324
AT1G12740	440.919	0.482551	0.188754	2.5565	0.010573	0.192324
AT3G55360	4125.14	0.175406	0.0686226	2.5561	0.0105853	0.192324
AT1G59990	1355.48	-0.276863	0.108325	-2.55585	0.010593	0.192324
AT2G40150	442.886	0.450783	0.176383	2.55571	0.0105972	0.192324
AT5G42600	507.933	-0.569649	0.222893	-2.5557	0.0105973	0.192324
AT3G27010	370.14	0.531472	0.207966	2.55557	0.0106014	0.192324
AT5G38800	3.54667	6.29142	2.46344	2.55392	0.0106518	NA
AT1G58290	8991.01	0.12579	0.0492541	2.5539	0.0106524	0.193044
AT5G56240	2338.26	0.246337	0.0964711	2.55348	0.0106652	0.193071
AT5G50850	7550.31	0.130167	0.0509978	2.55241	0.010698	0.193459
AT4G26370	2533.26	-0.217636	0.0852965	-2.55152	0.0107253	0.193747
AT5G25090	404.314	-0.517674	0.203006	-2.55004	0.0107712	0.194371
AT5G17780	53.9498	1.44307	0.565911	2.55	0.0107723	NA
AT4G26080	3685.78	-0.180473	0.0708405	-2.5476	0.0108467	0.195326
AT5G15970	21236.2	-0.314806	0.12358	-2.54739	0.0108532	0.195326
AT5G17260	38.4936	1.69806	0.666643	2.54718	0.0108596	NA
AT3G46040	2303.8	0.255853	0.100472	2.54652	0.0108803	0.195326
AT3G59700	201.26	0.73525	0.288744	2.54638	0.0108848	0.195326
AT5G66400	935.39	-0.36328	0.142669	-2.54631	0.0108868	0.195326
AT3G16780	2311.3	0.275013	0.108012	2.54612	0.0108928	0.195326
AT4G36570	124.154	0.984386	0.386977	2.54379	0.0109658	0.196429
AT2G37240	1420.05	0.252716	0.0993634	2.54335	0.0109795	0.196469
AT5G46390	1290.18	-0.293624	0.115469	-2.54288	0.0109944	0.196529
AT5G17167	4.02378	-5.82421	2.29076	-2.54247	0.0110071	NA
AT5G47790	750.151	-0.348486	0.137098	-2.54188	0.0110257	0.196713
AT4G22666	529.522	-0.522053	0.205385	-2.54182	0.0110277	0.196713
AT5G61330	1200.67	-0.29531	0.116302	-2.53917	0.0111116	0.198002
AT4G34370	935.102	-0.315226	0.124172	-2.53862	0.011129	0.198004
AT3G27884	390.932	0.520217	0.204936	2.53844	0.0111349	0.198004
AT1G21590	2828.4	-0.201365	0.0793653	-2.53719	0.0111745	0.198501
AT2G42388	5.15776	5.73271	2.25966	2.53697	0.0111815	NA
AT5G64230	310.265	0.547389	0.215961	2.53467	0.0112552	0.199598
AT3G47210	241.075	0.618723	0.244117	2.53454	0.0112596	0.199598
AT1G62750	19463.5	0.123733	0.0488283	2.53405	0.0112752	0.199668
AT3G51600	10078	0.131007	0.0517164	2.53319	0.011303	0.199953
AT3G45770	1901.38	-0.236847	0.0935109	-2.53282	0.0113148	0.199954
AT3G20470	2135.71	0.539357	0.21305	2.53159	0.0113546	0.200449
AT5G66750	623.477	0.47315	0.186962	2.53072	0.0113827	0.200627
AT1G71720	2241.24	-0.234395	0.0926365	-2.53027	0.0113976	0.200627
AT5G50160	1520.09	-0.292361	0.115549	-2.5302	0.0113999	0.200627
AT5G60890	2278.09	0.207138	0.0819075	2.52893	0.0114411	0.201144
AT4G34580	136.544	-0.870368	0.344263	-2.52821	0.0114647	0.201351
AT1G07010	1977.38	0.234833	0.0928989	2.52783	0.011477	0.201361
AT3G01600	30.249	1.87225	0.740809	2.52731	0.011494	NA
AT1G31580	10061.8	0.13056	0.0516642	2.52709	0.0115012	0.201579
AT5G38865	661.611	-0.393842	0.155873	-2.52668	0.0115147	0.201607
AT3G55750	3877.61	0.201623	0.0798101	2.52629	0.0115276	0.201626
AT5G23540	3357.29	0.184621	0.0730953	2.52575	0.0115451	0.201692
AT1G78770	355.429	-0.564055	0.223363	-2.52528	0.0115605	0.201692
AT4G28010	266.861	0.582471	0.230673	2.52509	0.0115668	0.201692
AT1G56612	318.282	-0.54443	0.215684	-2.52421	0.011596	0.201995
AT1G04530	2098.89	0.237027	0.0939183	2.52376	0.0116107	0.202045
AT5G43660	49.1131	1.49909	0.594035	2.52357	0.0116168	NA
AT3G49640	560.486	-0.46129	0.182863	-2.5226	0.0116491	0.202383
AT3G24240	539.711	0.431968	0.171249	2.52246	0.0116538	0.202383
AT5G28340	18.4086	-3.1399	1.24562	-2.52075	0.0117105	NA
AT2G37590	146.589	0.934449	0.370877	2.51957	0.01175	0.203842
AT3G23790	369.763	-0.573637	0.227705	-2.51921	0.0117617	0.203842
AT1G47400	330.32	0.558106	0.221601	2.51851	0.0117851	0.203988
AT3G53650	225.049	-0.707851	0.281089	-2.51825	0.0117941	0.203988
AT1G12560	201.099	-0.697588	0.27736	-2.5151	0.0118998	0.205274
AT2G18150	148.731	0.789582	0.313972	2.51482	0.0119095	0.205274
AT5G44130	1973.61	0.296475	0.117891	2.51481	0.0119095	0.205274
AT3G04830	1857.51	0.263266	0.104706	2.51434	0.0119257	0.205274
AT3G18730	340.345	0.56946	0.226535	2.51378	0.0119443	0.205274
AT2G14910	12800.9	-0.114548	0.045573	-2.5135	0.0119541	0.205274
AT3G04720	3844.52	0.220945	0.0879139	2.5132	0.0119643	0.205274
AT1G45229	212.973	-0.786216	0.312836	-2.51319	0.0119646	0.205274
AT1G03550	89.0501	-1.07975	0.429809	-2.51217	0.0119992	NA
AT3G55630	2377.89	-0.302301	0.120343	-2.512	0.0120049	0.205758
AT5G17920	72162.1	0.125494	0.0499762	2.51108	0.0120361	0.206086
AT3G49250	347.752	-0.533782	0.212652	-2.51012	0.0120689	0.206367
AT3G49780	2264.8	0.208972	0.0832607	2.50986	0.012078	0.206367
AT1G15340	5190.1	-0.171623	0.0683879	-2.50954	0.0120887	0.206367
AT1G80520	133.268	0.812686	0.32406	2.50782	0.0121478	0.207167
AT3G48060	1359.47	-0.266032	0.106188	-2.50529	0.0122352	0.20845
AT5G59160	2692.11	0.189753	0.0757839	2.50386	0.0122845	0.209082
AT3G22060	372.661	0.514594	0.205585	2.50308	0.0123118	0.209338
AT5G04230	757.657	0.403934	0.161439	2.50209	0.0123462	0.209714
AT5G15090	4159.73	0.182757	0.0731265	2.49919	0.0124477	0.211052
AT2G04780	2978.73	0.198889	0.0795992	2.49863	0.0124674	0.211052
AT5G66040	13903.6	-0.125601	0.0502697	-2.49854	0.0124707	0.211052
AT1G20440	28054.3	-0.0930591	0.037247	-2.49843	0.0124745	0.211052
AT1G03820	308.932	0.624206	0.249949	2.49734	0.012513	0.211349
AT4G32330	3410.21	0.176621	0.0707269	2.49723	0.0125168	0.211349
AT3G26744	2192.21	-0.24475	0.0980416	-2.49639	0.0125463	0.211638
AT1G14685	2168.17	-0.215542	0.0863887	-2.49503	0.0125948	0.212246
AT3G50240	2920.29	-0.20856	0.0836171	-2.49423	0.0126232	0.212498
AT1G02070	7.89887	4.91657	1.97127	2.49412	0.0126271	NA
AT3G11620	774.096	-0.373811	0.14989	-2.49391	0.0126346	0.212498
AT1G23860	1718.07	-0.237485	0.0953221	-2.49139	0.0127244	0.213577
AT2G19930	934.895	-0.343133	0.137745	-2.49108	0.0127356	0.213577
AT5G17520	805.92	-0.404877	0.162554	-2.49073	0.0127483	0.213577
AT2G31400	13259.4	-0.110537	0.0443796	-2.49071	0.0127488	0.213577
AT1G05057	4.9095	5.25706	2.11093	2.4904	0.01276	NA
AT2G45600	419.829	-0.482157	0.193676	-2.4895	0.0127924	0.214096
AT2G35370	12512.8	-0.10933	0.0439282	-2.48882	0.0128168	0.214234
AT1G73260	9476.3	0.154776	0.062201	2.48832	0.012835	0.214234
AT5G09650	6163.56	0.141272	0.0567762	2.48823	0.0128382	0.214234
AT2G28720	2644.83	-0.209974	0.0844281	-2.48702	0.0128818	0.214751
AT3G18010	194.306	-0.725868	0.291908	-2.48663	0.012896	0.214778
AT1G25530	696.849	0.376007	0.151268	2.4857	0.0129298	0.214914
AT4G34590	756.984	0.360796	0.145178	2.4852	0.0129479	0.214914
AT4G00780	2547.34	-0.23712	0.0954176	-2.48507	0.0129525	0.214914
AT1G68550	1114	-0.296997	0.119515	-2.48502	0.0129545	0.214914
AT1G69880	16.9511	2.62379	1.05601	2.48463	0.0129687	NA
AT1G79840	507.83	-0.473892	0.190763	-2.4842	0.0129844	0.215091
AT1G12900	46175.6	0.0779659	0.0313868	2.48403	0.0129904	0.215091
AT3G62760	11.7973	3.43367	1.38572	2.47791	0.0132156	NA
AT4G24750	3918.89	-0.183154	0.0739271	-2.4775	0.0132306	0.218856
AT1G67810	543.977	-0.458791	0.185232	-2.47684	0.013255	0.218985
AT5G45020	396.869	-0.545317	0.220188	-2.4766	0.013264	0.218985
AT4G22230	66.2203	1.20336	0.485943	2.47634	0.0132737	NA
AT3G25717	3052.9	0.206191	0.0833523	2.47372	0.0133713	0.220375
AT1G80570	416.568	-0.498583	0.201558	-2.47365	0.0133741	0.220375
AT5G41520	9147.98	0.12612	0.0510058	2.47267	0.0134109	0.220769
AT3G53430	7629.41	0.144676	0.0585253	2.47203	0.013435	0.220939
AT3G56490	1639.39	0.245774	0.0994349	2.4717	0.0134471	0.220939
AT5G39520	69.4927	-1.11217	0.449964	-2.47168	0.0134478	NA
AT1G04400	6745.66	-0.132286	0.0535369	-2.47094	0.0134759	0.2212
AT2G34790	416.087	0.623686	0.252486	2.47018	0.0135043	0.221262
AT3G26782	239.925	0.662898	0.268363	2.47015	0.0135056	0.221262
AT5G38660	4013.84	0.167054	0.0676445	2.46958	0.0135271	0.221402
AT3G10680	73.0133	1.21275	0.491291	2.46849	0.0135684	NA
AT1G22770	3451.29	-0.19451	0.0788011	-2.46836	0.0135733	0.221945
AT1G05260	2401.75	0.231465	0.0937925	2.46784	0.0135929	0.222053
AT4G15230	1087.63	-0.317121	0.128551	-2.46688	0.0136295	0.222436
AT1G75250	41.0886	-2.01157	0.815535	-2.46657	0.0136414	NA
AT1G33475	61.1376	-1.19556	0.48472	-2.46649	0.0136445	NA
AT5G35480	44.2028	1.61708	0.655748	2.46602	0.0136625	NA
AT2G32560	1226.88	0.277496	0.112533	2.46591	0.0136666	0.222647
AT3G01440	1795.84	-0.266334	0.108009	-2.46586	0.0136684	0.222647
AT4G25210	2219.65	0.209867	0.0851261	2.46537	0.0136872	0.222652
AT5G15960	617.509	-0.4664	0.189196	-2.46517	0.0136949	0.222652
AT5G01870	218.089	0.715192	0.290192	2.46454	0.0137188	0.22283
AT1G28290	4930.45	0.314786	0.127766	2.46377	0.0137484	0.223098
AT3G10340	2447.71	0.211435	0.0858504	2.46283	0.0137846	0.223333
AT3G25730	161.887	0.777658	0.315773	2.46271	0.0137891	0.223333
AT1G56555	13.809	2.59091	1.05208	2.46265	0.0137913	NA
AT1G77610	1440.02	0.245266	0.0996758	2.46064	0.0138689	0.224414
AT4G38580	1111.48	-0.304827	0.123907	-2.46012	0.0138891	0.224528
AT2G43710	8974.87	0.12597	0.0512212	2.45933	0.0139195	0.22461
AT4G09320	10501.4	0.13363	0.0543366	2.45931	0.0139205	0.22461
AT1G70790	459.016	-0.492884	0.200449	-2.4589	0.0139364	0.224649
AT3G25840	3046.9	-0.229785	0.0934631	-2.45857	0.0139493	0.224649
AT3G51830	1723.6	-0.229324	0.0932922	-2.45813	0.0139663	0.224712
AT1G56200	5865.6	-0.156729	0.0637703	-2.45771	0.0139824	0.224759
AT1G65180	83.4053	-1.08635	0.442099	-2.45727	0.0139999	NA
AT3G23820	9317.58	0.142015	0.0578118	2.4565	0.0140296	0.225305
AT5G40990	49.7698	1.40125	0.570522	2.45609	0.014046	NA
AT1G62700	85.9374	1.19705	0.4874	2.45599	0.0140496	NA
AT3G49590	1544.84	-0.260064	0.106056	-2.45215	0.0142007	0.227838
AT4G37860	3.96202	-6.07155	2.47609	-2.45207	0.0142038	NA
AT1G51940	2195.13	-0.236979	0.0966919	-2.45086	0.0142514	0.228438
AT5G65020	2577.92	0.202623	0.0827119	2.44974	0.0142958	0.228776
AT3G19280	358.745	-0.499221	0.203793	-2.44965	0.0142994	0.228776
AT2G33845	284.03	0.572053	0.233603	2.44882	0.0143324	0.229038
AT2G33210	1956.31	0.212759	0.0868994	2.44833	0.0143518	0.229038
AT5G41670	4060.99	0.199175	0.0813598	2.44807	0.0143622	0.229038
AT1G60440	981.702	-0.298107	0.121781	-2.44789	0.0143694	0.229038
AT4G10340	196792	0.0682275	0.0278803	2.44716	0.0143988	0.229293
AT2G22540	3089.53	-0.192355	0.0786395	-2.44603	0.0144438	0.229796
AT1G47560	147.078	-0.751762	0.307467	-2.44502	0.0144845	0.230228
AT3G13150	254.603	0.607724	0.248649	2.4441	0.0145213	0.230521
AT3G02150	461.594	0.446598	0.182741	2.44389	0.0145299	0.230521
AT1G11840	9161.5	0.124085	0.0507808	2.44354	0.0145439	0.230529
AT3G09440	8372.92	0.133353	0.0545832	2.44312	0.0145609	0.230584
AT5G03260	1349.42	0.771898	0.316024	2.44253	0.0145846	0.23069
AT1G11190	270.399	0.714122	0.292399	2.44228	0.0145947	0.23069
AT4G22690	2431.71	0.200588	0.0821493	2.44175	0.0146164	0.230759
AT3G08890	440.707	-0.445525	0.182479	-2.44151	0.014626	0.230759
AT3G15050	45.9297	-1.47484	0.604376	-2.44027	0.0146763	NA
AT5G48620	4923.82	-0.169748	0.0695823	-2.43952	0.0147067	0.231716
AT2G40450	2.33187	7.5048	3.0767	2.43924	0.0147183	NA
AT4G32400	1271.66	0.288894	0.118439	2.43917	0.014721	0.231716
AT5G13490	1226.01	0.278714	0.114273	2.43901	0.0147275	0.231716
AT1G32440	1646.91	0.248967	0.10211	2.43822	0.0147599	0.232012
AT2G44790	9110.46	0.160202	0.0657532	2.43641	0.0148338	0.232959
AT3G61830	898.955	-0.307415	0.126193	-2.43608	0.0148473	0.232959
AT4G02700	90.0104	-0.994584	0.408288	-2.43598	0.0148514	NA
AT5G48430	392.777	0.536732	0.220411	2.43514	0.0148859	0.233349
AT1G14980	2469.64	0.224137	0.0920852	2.43402	0.0149322	0.233855
AT3G08640	2448.78	0.212223	0.0872018	2.4337	0.0149456	0.233855
AT5G61270	753.427	-0.394568	0.162212	-2.43242	0.0149984	0.234467
AT5G38110	548.503	0.495504	0.20376	2.4318	0.0150241	0.234654
AT5G55620	1237.29	0.31869	0.131102	2.43085	0.0150633	0.23505
AT3G13520	7742.21	0.173444	0.0713787	2.42991	0.0151027	0.235303
AT4G26700	2400.58	-0.204818	0.0842942	-2.4298	0.015107	0.235303
AT5G11060	1679.16	-0.232101	0.0955461	-2.4292	0.0151321	0.235479
AT5G13520	920.032	0.35404	0.145789	2.42843	0.0151643	0.235764
AT4G10610	2617.76	-0.204313	0.0841607	-2.42765	0.015197	0.236058
AT1G65860	220.458	0.703814	0.290002	2.42693	0.0152272	0.236313
AT3G25011	19.9002	2.07538	0.855468	2.42601	0.0152658	NA
AT5G06980	1060.45	0.310201	0.127878	2.42576	0.0152762	0.236858
AT4G36290	768.016	-0.416967	0.171957	-2.42483	0.0153154	0.237249
AT5G09480	1015.68	0.295859	0.122058	2.42393	0.0153534	0.237623
AT4G25600	295.129	-0.630348	0.2601	-2.42349	0.0153723	0.2377
AT4G31351	13.28	-2.90225	1.19805	-2.42247	0.0154153	NA
AT5G62190	8318.91	-0.116709	0.0481786	-2.42242	0.0154174	0.238182
AT1G62560	434.944	0.643696	0.265791	2.42181	0.0154435	0.238369
AT3G28958	4.26119	-5.44934	2.25066	-2.42122	0.0154686	NA
AT1G32790	5124.61	-0.143479	0.059274	-2.4206	0.0154948	0.238945
AT5G53045	332.671	0.548936	0.226967	2.41858	0.0155813	0.239385
AT3G20050	6443.08	0.140692	0.0581738	2.41848	0.0155857	0.239385
AT1G77380	213.832	0.734413	0.303684	2.41835	0.0155911	0.239385
AT5G03520	2764.55	0.221469	0.0915907	2.41803	0.0156048	0.239385
AT5G25220	2434.76	-0.227158	0.0939609	-2.41758	0.015624	0.239385
AT2G04270	1633.09	-0.269696	0.111556	-2.41758	0.0156242	0.239385
AT3G16857	2944.95	-0.199353	0.0824655	-2.41741	0.0156314	0.239385
AT3G02090	10405	0.133622	0.0552773	2.41731	0.0156356	0.239385
AT1G68030	56.0008	1.27501	0.52788	2.41535	0.0157202	NA
AT1G08360	8266.08	0.117298	0.0485831	2.41437	0.0157623	0.241109
AT2G47600	1424.64	-0.289009	0.119755	-2.41335	0.0158068	0.241422
AT4G32360	543.484	-0.408194	0.169153	-2.41316	0.0158148	0.241422
AT1G07720	2277.44	0.246526	0.102169	2.41292	0.0158252	0.241422
AT3G23250	52.04	1.49728	0.620775	2.41195	0.0158673	NA
AT4G12830	1563.77	-0.237251	0.0983892	-2.41135	0.0158934	0.242247
AT4G12980	885.365	0.345711	0.14344	2.41014	0.0159466	0.242739
AT2G39795	398.11	0.591794	0.245572	2.40986	0.0159586	0.242739
AT3G49820	20.0981	2.08233	0.86418	2.4096	0.01597	NA
AT3G59140	794.136	0.330831	0.13731	2.40937	0.0159801	0.242739
AT1G65930	28485.3	0.0945059	0.0392269	2.40921	0.0159869	0.242739
AT5G37510	6553.77	0.133001	0.0552175	2.40868	0.0160104	0.242739
AT4G11650	7844.32	0.174451	0.0724335	2.40843	0.0160211	0.242739
AT4G24310	155.929	0.769452	0.319521	2.40814	0.0160339	0.242739
AT1G80000	2197.76	-0.207942	0.0863541	-2.40802	0.0160395	0.242739
AT2G36310	1779.63	0.238786	0.0992081	2.40692	0.0160878	0.242958
AT3G53520	2514.89	0.23322	0.0969139	2.40647	0.0161076	0.242958
AT5G56230	86.2203	0.982894	0.408536	2.40589	0.0161331	NA
AT1G63940	7888.33	0.122327	0.0508467	2.4058	0.0161371	0.242958
AT1G65370	621.162	-0.445296	0.185094	-2.40578	0.0161381	0.242958
AT3G09925	194.38	-0.641407	0.266617	-2.40572	0.0161407	0.242958
AT1G33140	3798.13	0.200241	0.0832367	2.40569	0.016142	0.242958
AT2G22980	6568.28	-0.348142	0.144732	-2.40543	0.0161536	0.242958
AT5G55590	100.197	0.898981	0.373844	2.4047	0.0161859	NA
AT3G44450	237.987	0.662989	0.27583	2.40361	0.0162339	0.243684
AT2G19810	1211.33	-0.264842	0.110206	-2.40315	0.0162547	0.243684
AT4G25830	623.467	0.379422	0.157889	2.4031	0.016257	0.243684
AT1G17360	1793.99	0.233995	0.0973766	2.40299	0.0162615	0.243684
AT1G76580	1060.14	-0.299166	0.124511	-2.40273	0.0162732	0.243684
AT5G20230	313.99	0.619207	0.257834	2.40157	0.0163249	0.243961
AT4G18205	865.045	0.32962	0.137273	2.4012	0.0163416	0.243961
AT4G40030	14227.8	-0.103838	0.0432536	-2.40067	0.016365	0.243961
AT5G58250	5469.15	-0.150487	0.0626858	-2.40066	0.0163656	0.243961
AT1G06090	658.077	0.448589	0.186868	2.40056	0.0163699	0.243961
AT1G17170	2273.48	0.217481	0.0906023	2.40039	0.0163774	0.243961
AT3G06750	1457.06	0.242816	0.101209	2.39914	0.0164335	0.244583
AT1G17310	8.6913	3.84315	1.6021	2.39882	0.016448	NA
AT1G18540	8224.73	0.156205	0.0651193	2.39875	0.0164512	0.244633
AT1G51680	6702.33	0.167991	0.0700807	2.39711	0.0165249	0.245236
AT3G16460	34132	0.108633	0.0453257	2.39671	0.0165429	0.245236
AT3G56680	3291.08	-0.189713	0.0791625	-2.39649	0.0165528	0.245236
AT1G20850	3224.52	0.241623	0.100834	2.39623	0.0165645	0.245236
AT1G60680	796.532	0.367075	0.153191	2.39619	0.0165666	0.245236
AT5G26900	1.8394	8.18553	3.41657	2.39583	0.0165827	NA
AT4G30650	3720.27	-0.229797	0.0959183	-2.39576	0.0165859	0.245236
AT5G51050	302.257	0.542031	0.226259	2.39562	0.0165923	0.245236
AT1G50700	186.684	-0.698283	0.291574	-2.39487	0.0166261	0.245522
AT3G03180	248.232	-0.666269	0.278384	-2.39335	0.0166953	0.246332
AT2G41990	140.394	-0.793756	0.331981	-2.39097	0.0168039	0.24772
AT3G60890	10.0129	-3.16272	1.32289	-2.39077	0.016813	NA
AT2G23030	667.311	-0.383235	0.160381	-2.38953	0.0168697	0.248357
AT5G22440	2678.03	0.211962	0.0887097	2.38939	0.0168762	0.248357
AT1G06620	431.29	0.441614	0.184887	2.38856	0.0169145	0.248706
AT1G06040	4283.7	0.163125	0.0683162	2.3878	0.0169496	0.249008
AT5G56810	33.9076	1.6512	0.691694	2.38719	0.0169777	NA
AT2G34300	1870.05	0.246532	0.103284	2.38694	0.0169893	0.249377
AT2G21870	10870.9	0.133376	0.0558987	2.38604	0.0170309	0.249421
AT1G64980	1580.93	0.263025	0.11025	2.38572	0.0170457	0.249421
AT1G29430	488.591	0.433662	0.181782	2.38562	0.0170505	0.249421
AT5G04950	1924.84	0.247463	0.103731	2.38561	0.0170508	0.249421
AT3G59010	81.4822	1.13786	0.477177	2.38456	0.0170995	NA
AT2G35130	820.751	-0.321184	0.1347	-2.38444	0.0171052	0.249949
AT3G61160	947.53	-0.290093	0.121673	-2.3842	0.0171162	0.249949
AT1G08930	5771.34	0.139403	0.0584895	2.38339	0.0171542	0.25029
AT2G47890	1738.9	-0.26615	0.111701	-2.3827	0.0171862	0.250398
AT1G64600	401.873	-0.491433	0.206259	-2.3826	0.0171909	0.250398
AT5G27770	5026	0.15795	0.0663134	2.38187	0.0172248	0.250677
AT1G28230	202.471	-0.701451	0.294571	-2.38126	0.0172533	0.250878
AT3G48460	530.459	0.411236	0.172825	2.37949	0.0173364	0.251475
AT1G07950	684.929	0.368455	0.154858	2.37931	0.0173452	0.251475
AT5G24300	6511.63	0.140234	0.0589398	2.37928	0.0173464	0.251475
AT4G09920	37.1596	1.57711	0.662886	2.37916	0.0173521	NA
AT5G06530	2216.97	0.239428	0.100641	2.37904	0.0173576	0.251475
AT5G02800	1046.67	-0.282174	0.118619	-2.37882	0.017368	0.251475
AT2G28960	468.293	0.414416	0.174251	2.37827	0.0173939	0.251607
AT1G73280	182.935	-0.737248	0.310028	-2.37801	0.0174066	0.251607
AT1G70520	1452.8	0.26314	0.110698	2.3771	0.0174494	0.251932
AT1G25220	784.428	0.343324	0.144442	2.37691	0.0174586	0.251932
AT2G15220	1040.63	0.330137	0.138955	2.37585	0.0175087	0.25229
AT3G17930	2913.23	-0.173639	0.0730946	-2.37554	0.0175232	0.25229
AT5G40020	301.908	0.63598	0.267731	2.37545	0.0175277	0.25229
AT1G67430	11414.7	0.109462	0.0461092	2.37398	0.0175974	0.252466
AT5G12840	1078.32	-0.305323	0.128619	-2.37387	0.0176028	0.252466
AT4G37300	12817.8	-0.111903	0.0471425	-2.37371	0.0176104	0.252466
AT1G28510	782.727	0.343036	0.144515	2.3737	0.0176106	0.252466
AT1G13930	48888.3	-0.211997	0.0893132	-2.37364	0.0176139	0.252466
AT4G14390	38.9254	-1.4696	0.619135	-2.37363	0.017614	NA
AT2G37280	221.542	0.75359	0.317565	2.37303	0.017643	0.252671
AT5G18620	2527.49	0.209603	0.0883684	2.37192	0.0176959	0.252959
AT1G54370	1765.84	-0.26955	0.113652	-2.3717	0.0177064	0.252959
AT2G20420	5598.75	0.168056	0.0708661	2.37146	0.017718	0.252959
AT1G75500	12927	0.113876	0.0480213	2.37137	0.0177224	0.252959
AT1G58440	2380.82	0.192891	0.0813999	2.36967	0.0178039	0.25391
AT2G47000	4387.62	0.161455	0.0681619	2.3687	0.0178507	0.254365
AT5G28390	345.657	-0.514321	0.217171	-2.36828	0.017871	0.254375
AT2G28630	642.284	0.397983	0.168062	2.36807	0.0178812	0.254375
AT1G32170	1642.53	0.271819	0.114814	2.36747	0.0179102	0.254575
AT2G24850	6.63496	5.30175	2.24058	2.36624	0.0179699	NA
AT1G52230	23830.2	0.119786	0.0506313	2.36585	0.0179885	0.255476
AT2G27510	2573.06	0.210602	0.0890334	2.36543	0.0180092	0.255558
AT1G59590	663.243	0.395266	0.16716	2.3646	0.0180498	0.25592
AT5G04340	319.735	0.543668	0.229972	2.36406	0.018076	0.256079
AT3G58160	533.839	-0.396167	0.167659	-2.36294	0.0181308	0.25641
AT2G26340	2241.3	-0.20178	0.0854122	-2.36242	0.018156	0.25641
AT3G51800	4307.06	0.154407	0.065361	2.36237	0.0181585	0.25641
AT1G11000	606.22	0.402014	0.170175	2.36235	0.0181594	0.25641
AT4G23710	1947.23	0.205645	0.0870884	2.36134	0.0182091	0.256899
AT1G78820	1549.41	0.294805	0.124878	2.36075	0.0182381	0.257096
AT4G13430	9011.31	0.109413	0.0463925	2.35843	0.0183526	0.258442
AT3G02700	1003.41	-0.301912	0.128027	-2.3582	0.0183639	0.258442
AT2G29900	631.422	0.379231	0.160846	2.35772	0.0183874	0.258559
AT2G44870	2856.42	-0.173923	0.0737795	-2.35733	0.0184069	0.258621
AT4G14040	4639.1	0.175676	0.0745929	2.35514	0.0185159	0.259938
AT1G71020	1414.23	-0.24736	0.105073	-2.35418	0.0185639	0.260397
AT3G55240	1616.66	0.320854	0.136488	2.35079	0.0187338	0.262566
AT5G21020	21348.6	-0.106958	0.0455423	-2.34853	0.0188476	0.263566
AT4G29400	388.533	-0.508161	0.216379	-2.34848	0.0188504	0.263566
AT1G49720	1348.21	-0.271959	0.115803	-2.34845	0.0188515	0.263566
AT2G33540	2087.46	-0.208552	0.088828	-2.34782	0.0188836	0.263798
AT4G17695	298.75	-0.616101	0.262614	-2.34603	0.0189744	0.264702
AT5G09950	122.959	-0.902167	0.384572	-2.3459	0.0189812	0.264702
AT3G53270	745.126	-0.349651	0.149067	-2.3456	0.0189964	0.264702
AT5G25415	3.05046	5.97046	2.5454	2.34559	0.0189971	NA
AT3G27150	166.051	0.7429	0.316786	2.34512	0.019021	0.264702
AT1G52827	326.383	0.507446	0.216408	2.34486	0.0190345	0.264702
AT5G43840	122.497	-0.815209	0.347678	-2.34472	0.0190413	0.264702
AT5G15350	4508.29	0.187691	0.0800742	2.34396	0.0190804	0.264888
AT1G22410	6164	0.155974	0.066546	2.34385	0.0190857	0.264888
AT5G03430	2363.19	-0.207838	0.0887008	-2.34313	0.0191225	0.264982
AT1G12620	326.017	-0.555886	0.237242	-2.34311	0.0191235	0.264982
AT4G00893	1.72688	-8.51995	3.63687	-2.34266	0.0191469	NA
AT3G43540	2205.87	-0.244585	0.104406	-2.34263	0.0191485	0.265113
AT1G59870	26691.5	0.131674	0.0562151	2.34232	0.0191644	0.265117
AT3G48990	18592.9	0.0919442	0.0392676	2.34148	0.0192076	0.265494
AT2G40955	8.93621	-4.80066	2.05036	-2.34138	0.0192126	NA
AT4G25820	253.577	-0.637206	0.272172	-2.34118	0.0192227	0.265494
AT2G34590	5937.15	-0.144111	0.0615803	-2.34021	0.0192729	0.265851
AT2G34250	11391.5	0.106056	0.0453216	2.34008	0.0192797	0.265851
AT1G50770	3.10358	6.5068	2.78333	2.33778	0.0193988	NA
AT1G06910	253.192	-0.580603	0.248412	-2.33726	0.0194256	0.267243
AT3G44310	31445.8	0.0974155	0.0416796	2.33725	0.0194264	0.267243
AT4G02330	166.493	0.713174	0.305138	2.33722	0.019428	0.267243
AT4G01450	1747.65	0.238141	0.101913	2.33672	0.0194538	0.267243
AT5G22830	1944.51	-0.234977	0.100563	-2.33662	0.0194589	0.267243
AT4G36850	2002.18	0.225312	0.0964425	2.33623	0.0194791	0.267306
AT1G16390	1154.66	0.345206	0.147782	2.33591	0.0194958	0.267319
AT3G16670	129.628	1.91322	0.819216	2.33543	0.0195211	0.267451
AT1G23190	4234.82	0.154845	0.0663167	2.33493	0.0195468	0.267589
AT1G63340	4.08198	5.56804	2.38492	2.33469	0.0195599	NA
AT1G50300	776.864	-0.34599	0.148202	-2.33459	0.0195649	0.267622
AT4G23650	4837.62	0.141222	0.0605028	2.33414	0.0195886	0.267645
AT5G10130	472.027	0.431356	0.184851	2.33353	0.0196202	0.267645
AT3G52930	16815.7	0.125614	0.0538312	2.33348	0.0196229	0.267645
AT5G17820	2267.15	-0.28471	0.122017	-2.33336	0.0196293	0.267645
AT4G26970	7664.66	0.115232	0.0493963	2.3328	0.0196587	0.267832
AT1G53340	66.8339	1.2007	0.514899	2.33192	0.0197051	NA
AT4G28880	5179.38	-0.140452	0.0602352	-2.33173	0.019715	0.268204
AT1G17745	1681.83	0.263385	0.112959	2.33168	0.0197174	0.268204
AT2G43465	199.394	-0.710626	0.304866	-2.33095	0.019756	0.268515
AT2G20260	23693.3	-0.101473	0.0435476	-2.33018	0.0197969	0.268856
AT1G26960	344.941	0.486431	0.208792	2.32973	0.0198203	0.26896
AT5G50630	26.6344	2.31349	0.993041	2.3297	0.019822	NA
AT5G60530	964.006	0.36982	0.158846	2.32816	0.0199036	0.269876
AT5G37790	1518.66	0.245016	0.105303	2.32677	0.0199774	0.270555
AT5G23990	4.0886	5.07213	2.1799	2.32677	0.0199777	NA
AT4G29380	1933.58	-0.22273	0.0957495	-2.32618	0.0200092	0.270555
AT5G18590	2342.16	-0.223264	0.0959833	-2.32607	0.0200149	0.270555
AT1G64200	1690.36	0.221856	0.0953798	2.32603	0.020017	0.270555
AT5G05740	3913.02	-0.167492	0.0720171	-2.32572	0.0200335	0.270563
AT1G22990	89.8288	-0.958108	0.412146	-2.32468	0.020089	NA
AT1G21060	1241.24	-0.279452	0.12022	-2.3245	0.0200989	0.271198
AT1G21600	4770.8	-0.140338	0.0603801	-2.32425	0.0201123	0.271198
AT1G65110	46.9629	-1.28667	0.553671	-2.32389	0.0201314	NA
AT5G51200	6805.25	0.131951	0.0567883	2.32356	0.0201491	0.271419
AT3G26100	4611.33	-0.183353	0.0789176	-2.32335	0.0201605	0.271419
AT5G18050	544.316	0.441941	0.190243	2.32304	0.0201772	0.271431
AT3G57190	857.178	-0.328927	0.141616	-2.32267	0.0201967	0.271451
AT1G15690	28677.3	0.127882	0.055064	2.32242	0.0202105	0.271451
AT1G27740	46.1302	-1.39612	0.601216	-2.32216	0.0202243	NA
AT3G12490	2866.5	-0.197064	0.0848688	-2.32198	0.0202339	0.271551
AT3G25290	728.396	0.392882	0.16924	2.32145	0.0202628	0.271726
AT5G37210	29.9558	-1.84197	0.793701	-2.32073	0.0203014	NA
AT1G56070	43385	0.0967737	0.0417052	2.32042	0.0203179	0.272251
AT5G10060	1874.42	-0.268323	0.115687	-2.31939	0.0203739	0.272787
ATCG00920	94.6299	-2.01438	0.868598	-2.31911	0.0203891	NA
AT3G23990	3567.62	0.191843	0.0828383	2.31587	0.0205655	0.275136
AT5G08391	16.0384	-2.58466	1.1161	-2.31579	0.0205697	NA
AT4G28530	16.9495	2.22107	0.959208	2.31552	0.0205843	NA
AT3G14320	3.32619	-6.43357	2.78212	-2.31247	0.0207516	NA
AT5G09195	3.08189	-6.2627	2.70899	-2.31183	0.0207872	NA
AT3G27170	677.968	0.341178	0.147588	2.3117	0.0207943	0.277519
AT3G53920	2493.89	-0.225611	0.0975984	-2.31163	0.0207983	0.277519
AT4G37510	5283.55	-0.140324	0.0607075	-2.31147	0.0208069	0.277519
AT2G20815	164.396	-0.718587	0.310883	-2.31144	0.0208087	0.277519
AT5G26040	488.733	-0.437214	0.189181	-2.31109	0.0208281	0.277558
AT3G27320	1115.39	-0.322018	0.139354	-2.3108	0.0208441	0.277558
AT1G73500	481.234	0.422407	0.182875	2.30981	0.0208985	0.278065
AT5G01930	1204.57	-0.272182	0.11791	-2.30838	0.0209779	0.278741
AT4G24275	464.141	0.45849	0.198626	2.30831	0.0209819	0.278741
AT4G02430	1314.6	-0.307638	0.133308	-2.30772	0.0210145	0.278957
AT5G30510	14693.8	-0.100961	0.0437566	-2.30732	0.0210369	0.279037
AT4G17730	3804.06	-0.159872	0.0693174	-2.30637	0.0210897	0.279521
AT1G12350	808.533	-0.360978	0.156565	-2.30561	0.0211325	0.27987
AT3G17460	117.775	-0.8326	0.361237	-2.30486	0.0211746	0.280211
AT1G09573	3.76612	-6.18371	2.68346	-2.30438	0.0212014	NA
AT1G29500	624.403	0.36202	0.157113	2.30421	0.0212111	0.280476
AT5G07095	3.48295	6.14589	2.66771	2.30381	0.0212334	NA
AT1G71695	7111.93	-0.116508	0.0505849	-2.30321	0.0212668	0.280995
AT3G25610	855.86	0.332951	0.144675	2.30137	0.0213708	0.282151
AT5G28540	9866.52	0.148554	0.0645659	2.30082	0.0214019	0.282338
AT4G14680	648.398	0.365358	0.158838	2.30019	0.0214374	0.282338
AT4G02620	1622.18	0.216272	0.094034	2.29993	0.021452	0.282338
AT1G78490	1497.7	-0.230727	0.100329	-2.29972	0.0214642	0.282338
AT1G14030	1241.91	-0.263501	0.114601	-2.2993	0.0214879	0.282338
AT5G49210	862.503	0.37229	0.161919	2.29923	0.021492	0.282338
AT1G51470	895.98	0.716028	0.311442	2.29907	0.0215008	0.282338
AT2G02570	2805.14	-0.260745	0.113445	-2.29843	0.0215373	0.282594
AT2G01021	153.888	-1.66517	0.724573	-2.29815	0.0215534	0.282594
AT2G41560	10739.9	-0.114443	0.049811	-2.29753	0.0215883	0.282835
AT4G03270	79.2496	-0.965192	0.420189	-2.29705	0.0216162	NA
AT4G11320	38605.1	0.122339	0.0532642	2.29683	0.0216285	0.283089
AT5G40550	334.525	-0.522677	0.227621	-2.29626	0.021661	0.283089
AT4G38620	808.415	0.389637	0.169709	2.29591	0.0216811	0.283089
AT5G02760	1568.11	0.277984	0.12108	2.29587	0.0216833	0.283089
AT5G12370	4466.27	-0.146087	0.0636339	-2.29574	0.0216906	0.283089
AT4G38290	63.6659	-1.10567	0.48188	-2.29448	0.0217627	NA
AT5G15750	749.822	0.390163	0.170105	2.29367	0.0218097	0.284426
AT1G08763	102.501	1.09361	0.476861	2.29336	0.0218273	NA
AT1G69325	34.6598	1.60405	0.699499	2.29314	0.0218399	NA
AT5G47760	791.505	-0.319176	0.139212	-2.29273	0.0218636	0.284912
AT1G24807	2.86059	6.65867	2.90518	2.292	0.0219056	NA
AT5G38480	6805.28	0.150963	0.0658827	2.29139	0.0219407	0.285533
AT5G09300	226.901	-0.575785	0.251289	-2.29132	0.0219448	0.285533
AT3G10985	5105.2	-0.15778	0.0688943	-2.29018	0.0220111	0.286178
AT5G23490	650.337	-0.348684	0.152283	-2.28972	0.0220376	0.286304
AT1G12930	1338.25	-0.263272	0.115007	-2.28918	0.0220686	0.286489
AT2G25450	20281.2	0.0928989	0.0405965	2.28835	0.0221172	0.286568
AT4G00060	2136.85	-0.217771	0.0951831	-2.28792	0.0221423	0.286568
AT3G42660	805.717	-0.336831	0.147234	-2.28773	0.0221534	0.286568
AT4G40010	158.349	0.752539	0.328958	2.28764	0.0221583	0.286568
AT1G29070	8399.44	-0.126015	0.0550853	-2.28764	0.0221586	0.286568
AT1G30860	69.4047	1.11762	0.488858	2.28619	0.022243	NA
AT1G08550	3957.31	-0.14814	0.0648016	-2.28606	0.0222509	0.287544
AT1G60960	1197.95	-0.260984	0.114187	-2.28558	0.0222787	0.287602
AT1G29520	1000.42	0.353095	0.1545	2.2854	0.0222891	0.287602
AT3G26160	5.88688	5.66279	2.47886	2.28443	0.022346	NA
AT5G48540	621.204	0.359999	0.157608	2.28414	0.0223634	0.288152
AT3G18970	202.012	0.68638	0.300503	2.2841	0.0223655	0.288152
AT1G29410	317.608	-0.506187	0.221646	-2.28376	0.0223858	0.288196
AT2G02230	506.825	0.493043	0.215958	2.28305	0.0224273	0.288513
AT1G61260	311.645	0.515102	0.225652	2.28273	0.0224464	0.288528
AT4G01130	639.372	-0.386893	0.169527	-2.28219	0.0224782	0.288528
AT3G44300	4048.36	0.219368	0.0961356	2.28186	0.0224979	0.288528
AT1G69850	2302.96	0.196257	0.0860146	2.28167	0.0225091	0.288528
AT4G13180	3201.5	0.174996	0.0767082	2.28132	0.0225293	0.288528
AT5G42150	768.55	0.354147	0.155238	2.28131	0.0225299	0.288528
AT3G18070	93.5928	-0.941453	0.412767	-2.28084	0.0225582	NA
AT2G18910	858.066	0.328965	0.144311	2.27955	0.0226343	0.2896
AT3G25680	873.468	-0.309493	0.135782	-2.27933	0.0226476	0.2896
AT2G45940	4.32443	4.96164	2.17786	2.27821	0.0227138	NA
AT2G46830	2320.09	0.220597	0.0968402	2.27795	0.0227297	0.290433
AT3G33530	3498.62	-0.160523	0.0704897	-2.27725	0.0227713	0.290747
AT5G05730	1341.85	0.270381	0.118756	2.27678	0.0227995	0.290889
AT5G48910	750.041	0.328425	0.144284	2.27625	0.0228312	0.290949
AT1G61580	1416.89	0.248014	0.108963	2.27613	0.0228382	0.290949
AT2G22475	706.263	-0.331289	0.145675	-2.27416	0.0229564	0.292095
AT1G10820	937.018	-0.347867	0.152979	-2.27396	0.0229684	0.292095
AT4G34880	59.1375	1.12188	0.493385	2.27385	0.022975	NA
AT5G02190	137.799	0.783245	0.344525	2.2734	0.0230019	0.292095
AT1G28930	23.0201	-1.91354	0.841731	-2.27333	0.023006	NA
AT3G61860	2133.84	-0.231806	0.101988	-2.27288	0.0230333	0.292095
AT4G34660	1083.11	0.317277	0.139593	2.27287	0.0230343	0.292095
AT2G30766	373.011	0.434774	0.191307	2.27265	0.0230475	0.292095
AT4G01080	233.9	0.630112	0.27726	2.27264	0.023048	0.292095
AT5G18480	1691.74	0.215407	0.0948346	2.2714	0.0231231	0.292334
AT2G45380	2790.46	-0.22691	0.0999062	-2.27124	0.0231327	0.292334
AT2G40140	1959.71	0.256749	0.113045	2.27122	0.0231337	0.292334
AT4G25240	528.943	0.367549	0.161831	2.27119	0.0231354	0.292334
AT2G47130	1034.38	0.302148	0.133052	2.27089	0.0231534	0.292346
AT5G24060	2448.36	-0.196169	0.0863981	-2.27052	0.023176	0.292414
AT3G07970	85.6986	-0.918165	0.404403	-2.27042	0.0231819	NA
AT4G35480	155.286	-0.738783	0.325453	-2.27002	0.0232066	0.292585
AT4G23850	8759.26	0.115894	0.051075	2.2691	0.023262	0.293005
AT4G24740	2787.32	-0.185455	0.0817503	-2.26856	0.0232954	0.293005
AT4G02480	11770.2	-0.117588	0.0518367	-2.26844	0.0233027	0.293005
AT1G22300	8936.39	0.112096	0.0494178	2.26834	0.0233085	0.293005
AT5G04120	91.4832	-0.956642	0.421878	-2.26758	0.0233547	NA
AT4G34419	17.1042	2.22596	0.981733	2.26738	0.0233669	NA
AT2G43110	450.781	0.428246	0.18892	2.26681	0.0234019	0.293905
AT1G15790	117.42	-0.857685	0.378452	-2.2663	0.0234331	0.293905
AT1G26580	5454.03	-0.154833	0.0683209	-2.26626	0.0234357	0.293905
AT5G55850	3503.7	0.188389	0.0831521	2.2656	0.0234761	0.293905
AT5G27890	281.265	-0.652692	0.288097	-2.26553	0.0234803	0.293905
AT2G01905	51.0797	-1.34559	0.593998	-2.2653	0.0234941	NA
AT5G39580	903.413	0.364712	0.161018	2.26504	0.0235103	0.293905
AT1G47420	5414.55	0.152473	0.0673178	2.26497	0.0235147	0.293905
AT4G30720	2495.31	-0.217919	0.0962246	-2.26469	0.0235317	0.293905
AT4G23690	1434.16	0.268614	0.118612	2.26464	0.0235351	0.293905
AT3G55310	4.66345	-4.99719	2.20806	-2.26316	0.0236257	NA
AT1G72310	698.902	-0.350637	0.154967	-2.26266	0.0236567	0.295207
AT5G38450	27.2772	1.6391	0.724839	2.26133	0.0237389	NA
AT2G41460	605.51	-0.369537	0.163459	-2.26074	0.0237753	0.296471
AT3G62600	2179.55	0.196685	0.0870255	2.26009	0.023816	0.296751
AT1G62780	3463.51	-0.164573	0.0728274	-2.25977	0.0238354	0.296751
AT5G62680	2958.48	0.196187	0.0868261	2.25954	0.0238499	0.296751
AT4G35900	89.2815	-0.999729	0.442624	-2.25864	0.0239057	NA
AT2G41170	726.842	0.368685	0.163246	2.25846	0.0239171	0.297369
AT5G44190	7574.16	0.117647	0.0521112	2.25761	0.0239699	0.297809
AT4G39710	2632.66	-0.172831	0.0765682	-2.25722	0.0239946	0.297899
AT3G04160	595.501	-0.431457	0.191218	-2.25636	0.0240481	0.297999
AT2G36460	5878.75	-0.139099	0.0616494	-2.25629	0.0240523	0.297999
AT3G45160	516.205	0.414129	0.183548	2.25625	0.024055	0.297999
AT5G07995	2.28134	-7.89147	3.49976	-2.25486	0.0241423	NA
AT2G01720	3182.86	0.164808	0.073096	2.25467	0.0241538	0.298966
AT5G54970	455.554	0.446199	0.19792	2.25445	0.0241681	0.298966
AT4G30530	3800.52	0.171731	0.0761936	2.25387	0.0242042	0.298993
AT5G64360	1074.42	-0.272963	0.121109	-2.25386	0.0242053	0.298993
AT5G44420	2.56136	7.48526	3.32161	2.2535	0.0242275	NA
AT5G53990	281.765	0.60009	0.266335	2.25314	0.0242502	0.299052
AT1G28150	1482.64	-0.246596	0.109446	-2.25312	0.0242515	0.299052
AT2G44300	907.217	0.285753	0.126842	2.25282	0.0242706	0.299052
AT2G16380	1105.74	0.300451	0.133376	2.25267	0.0242801	0.299052
AT1G65510	367.139	0.493328	0.21903	2.25233	0.0243017	0.299102
AT2G41100	544.353	0.400164	0.177707	2.25182	0.0243338	0.299281
AT5G57123	37.0338	-1.98884	0.883519	-2.25104	0.0243829	NA
AT1G64572	254.463	-0.565129	0.251054	-2.25102	0.024384	0.299569
AT3G11780	2080.87	0.206478	0.0917317	2.25089	0.0243923	0.299569
AT3G12880	5.54577	4.90892	2.18127	2.25048	0.0244182	NA
AT4G01780	4.58468	-5.35329	2.37941	-2.24984	0.0244593	NA
AT3G03260	4.09588	-6.50149	2.89015	-2.24954	0.0244784	NA
AT1G64355	1693.14	-0.23505	0.104526	-2.24871	0.0245308	0.301053
AT4G16190	18046.3	-0.0949394	0.0422419	-2.24752	0.024607	0.301766
AT1G13670	611.825	0.384586	0.171177	2.24672	0.0246582	0.301766
AT5G20500	1301.58	0.241097	0.107345	2.24599	0.0247046	0.301766
AT5G52830	209.765	0.668381	0.297618	2.24577	0.024719	0.301766
AT4G21490	9.10884	-3.08227	1.37254	-2.24567	0.024725	NA
AT5G10860	10019.2	-0.101972	0.0454143	-2.24536	0.0247448	0.301766
AT3G15580	1785.24	-0.205941	0.0917276	-2.24513	0.0247595	0.301766
AT1G68780	958.632	0.300089	0.133667	2.24505	0.0247647	0.301766
AT4G09445	5.50441	-4.7469	2.11442	-2.24501	0.0247674	NA
AT1G08830	8468.73	0.147192	0.0655685	2.24486	0.0247771	0.301766
AT2G23270	121.329	0.820915	0.365691	2.24484	0.0247787	0.301766
AT5G66180	673.362	-0.355278	0.158266	-2.24482	0.0247797	0.301766
AT5G25190	234.598	0.584878	0.260553	2.24475	0.024784	0.301766
AT4G34840	349.143	-0.496892	0.221383	-2.24449	0.024801	0.301766
AT5G55390	2822.1	-0.204137	0.0909747	-2.24389	0.0248397	0.302022
AT2G17020	966.018	-0.283823	0.126531	-2.2431	0.0248903	0.302422
AT3G53150	169.558	0.662953	0.295633	2.24249	0.0249298	0.302687
AT3G18350	722.684	0.33328	0.148735	2.24077	0.0250412	0.303823
AT5G08580	948.754	-0.286815	0.128074	-2.23944	0.0251274	0.304166
AT1G31230	2487.17	0.208827	0.0932511	2.23941	0.0251294	0.304166
AT5G14130	478.61	0.392817	0.175424	2.23925	0.0251397	0.304166
AT5G55940	1540.4	0.220281	0.0983771	2.23915	0.025146	0.304166
AT3G20000	2920.17	0.177992	0.0795002	2.23889	0.0251633	0.304166
AT4G05400	641.275	0.359076	0.160413	2.23845	0.0251918	0.304166
AT1G14870	4658.48	0.162756	0.0727104	2.23841	0.0251942	0.304166
AT1G78000	2820.26	-0.173573	0.0775576	-2.23799	0.0252217	0.304206
AT1G57540	328.37	-0.5494	0.245524	-2.23767	0.0252428	0.304206
AT4G12460	1531.97	-0.32898	0.147034	-2.23744	0.0252575	0.304206
AT3G18990	1535.56	0.238772	0.106732	2.23712	0.0252783	0.304206
AT1G73230	4918.3	0.138948	0.0621138	2.237	0.0252866	0.304206
AT1G27730	193.985	0.680943	0.304477	2.23643	0.0253235	0.304435
AT4G31910	2741.54	0.2001	0.0895032	2.23567	0.0253733	0.304819
AT1G08890	2173.52	-0.203836	0.091194	-2.23519	0.0254051	0.304986
AT3G62190	1234.94	-0.263597	0.117967	-2.23449	0.0254508	0.30532
AT5G09680	581.981	0.390464	0.174824	2.23346	0.0255184	0.305916
AT3G10410	6332.45	-0.139006	0.0622461	-2.23317	0.0255379	0.305935
AT5G54130	602.63	0.393242	0.176158	2.23233	0.0255934	0.306385
AT4G02020	2162.27	-0.210528	0.0943506	-2.23134	0.0256585	0.306893
AT3G14205	2380.39	-0.214442	0.0961129	-2.23114	0.0256718	0.306893
AT3G61700	2064.24	-0.227446	0.101977	-2.23036	0.0257232	0.307293
AT5G16715	3396.94	-0.199063	0.0892815	-2.22962	0.025773	0.307672
AT1G35170	2.23745	7.6028	3.41086	2.229	0.025814	NA
AT4G34600	1114.28	0.264037	0.11846	2.22891	0.0258199	0.308017
AT1G15380	3127.77	0.179031	0.0803462	2.22825	0.025864	0.308089
AT2G28070	1507.73	-0.248362	0.111473	-2.228	0.0258806	0.308089
AT2G43430	1001.74	-0.290907	0.130585	-2.22773	0.0258987	0.308089
AT1G72590	2.70043	-5.76461	2.5877	-2.2277	0.0259008	NA
AT4G37080	2510.68	-0.206457	0.0926856	-2.22749	0.0259143	0.308089
AT3G19820	17764.1	-0.0900296	0.0404185	-2.22744	0.025918	0.308089
AT1G04620	2110.73	-0.225523	0.101259	-2.22719	0.0259343	0.308089
AT5G25110	305.625	0.497513	0.223503	2.22598	0.0260157	0.308763
AT2G43200	436.116	0.438339	0.196997	2.22511	0.0260741	0.308763
AT2G17033	1389.98	-0.258358	0.116142	-2.22451	0.0261145	0.308763
AT1G11320	198.973	-0.630516	0.283455	-2.22439	0.0261219	0.308763
AT5G60100	1456.08	-0.271658	0.122136	-2.22423	0.0261332	0.308763
AT1G22330	1092.36	-0.266149	0.119666	-2.22409	0.0261423	0.308763
AT4G03400	1324.63	-0.254401	0.114385	-2.22409	0.0261424	0.308763
AT3G09190	231.649	0.68806	0.309389	2.22393	0.0261531	0.308763
AT4G24820	5289.51	0.141879	0.0638001	2.22381	0.0261611	0.308763
AT1G20880	851.691	-0.28282	0.127187	-2.22365	0.0261719	0.308763
AT3G53510	811.013	-0.330039	0.148465	-2.22301	0.0262149	0.308828
AT1G27990	2.36916	-7.75116	3.4869	-2.22294	0.0262199	NA
AT4G11845	139.313	-0.70806	0.318547	-2.22278	0.0262305	0.308828
AT5G51100	1050.38	-0.268146	0.12064	-2.2227	0.0262361	0.308828
AT3G23000	7890.67	0.135607	0.0610155	2.2225	0.0262497	0.308828
AT1G68190	1531.45	-0.240991	0.108449	-2.22216	0.0262724	0.308881
AT4G01320	2189.1	0.208103	0.0936804	2.22142	0.0263228	0.309262
AT1G22690	1747.91	0.223687	0.100724	2.2208	0.0263644	0.309537
AT1G03510	63.0805	-1.24734	0.561736	-2.22051	0.0263841	NA
AT1G05894	17.9863	-2.02762	0.913197	-2.22035	0.0263948	NA
AT2G20400	415.359	-0.462873	0.208478	-2.22025	0.0264016	0.309647
AT1G22830	213.937	-0.619272	0.278935	-2.22013	0.02641	0.309647
AT1G70180	1374.12	-0.228511	0.102953	-2.21958	0.0264476	0.309874
AT1G60050	4.87314	-5.4726	2.46643	-2.21883	0.0264982	NA
AT1G67890	1329.48	-0.252552	0.113829	-2.2187	0.0265072	0.31009
AT1G08847	675.213	-0.369316	0.16647	-2.21852	0.0265194	0.31009
AT2G26250	13325.8	0.117105	0.0527856	2.2185	0.0265205	0.31009
AT3G62750	5281.7	-0.275319	0.124134	-2.21792	0.0265603	0.310342
AT5G42470	878.141	-0.28484	0.128453	-2.21747	0.0265908	0.310487
AT3G03090	788.885	-0.293181	0.132232	-2.21717	0.0266116	0.310518
AT5G46830	3.72945	-5.78859	2.6117	-2.2164	0.0266638	NA
AT1G48570	764.012	-0.304729	0.137565	-2.21516	0.0267489	0.311906
AT4G29905	8385.74	-0.115233	0.0520582	-2.21355	0.0268599	0.312986
AT5G36920	30.7921	1.58478	0.716232	2.21267	0.0269205	NA
AT5G46050	92.3729	0.90853	0.410604	2.21267	0.0269207	NA
AT2G04040	221.297	0.599549	0.271026	2.21215	0.0269565	0.313727
AT1G21120	883.484	0.297581	0.134525	2.21209	0.0269602	0.313727
AT4G04680	2.29226	-6.56326	2.96764	-2.21161	0.0269937	NA
AT3G55960	1686.29	0.221563	0.100186	2.21152	0.0269996	0.313972
AT1G72640	1707.53	-0.232912	0.105362	-2.21058	0.027065	0.314517
AT3G56070	1616.45	0.268223	0.121359	2.21016	0.027094	0.314641
AT2G26900	8367.37	-0.119991	0.054308	-2.20945	0.0271435	0.314719
AT3G12915	379.925	-0.447661	0.202639	-2.20916	0.0271633	0.314719
AT2G31010	630.529	-0.390589	0.176807	-2.20912	0.0271663	0.314719
AT4G19600	1368.54	-0.229114	0.10372	-2.20897	0.0271764	0.314719
AT5G25250	267.947	0.614981	0.278459	2.20852	0.0272084	0.314719
AT1G23020	2812.68	0.176693	0.0800101	2.20839	0.0272174	0.314719
AT4G19460	111.25	0.875618	0.39657	2.20798	0.0272457	0.314719
AT5G18525	2005.98	-0.255153	0.115572	-2.20775	0.0272616	0.314719
AT1G05310	350.634	0.535343	0.242491	2.20768	0.0272666	0.314719
AT5G60900	22.3782	1.82325	0.82665	2.20559	0.0274125	NA
AT3G49910	13775.4	0.111216	0.0504264	2.20552	0.0274177	0.316248
AT1G68920	1122.61	-0.273576	0.124086	-2.20474	0.0274726	0.316667
AT1G13390	1133.98	-0.249852	0.11334	-2.20445	0.0274927	0.316685
AT1G61790	3579.25	0.15127	0.0686442	2.20368	0.0275466	0.317001
AT2G47470	5478.88	0.132617	0.0601839	2.20353	0.0275572	0.317001
AT5G08680	7503.49	0.153516	0.0696932	2.20274	0.0276129	0.31714
AT2G19730	7571.34	0.128213	0.0582094	2.20263	0.0276211	0.31714
AT3G51670	3315.66	0.167761	0.0761661	2.20257	0.027625	0.31714
AT1G64190	1131.35	0.28939	0.131447	2.20158	0.0276953	0.317733
AT2G45420	59.5307	1.25979	0.572276	2.20136	0.0277103	NA
AT1G29330	553.501	0.410661	0.186557	2.20126	0.0277177	0.317776
AT5G46115	31.7582	1.7467	0.79352	2.2012	0.0277218	NA
AT2G01220	1974.18	-0.253263	0.115154	-2.19935	0.0278531	0.319115
AT2G33240	54.6713	-1.25069	0.568916	-2.19838	0.0279221	NA
AT1G61780	1105.81	0.278413	0.126669	2.19795	0.0279526	0.320039
AT1G54930	16.4603	2.44684	1.11345	2.19753	0.0279829	NA
AT3G52290	556.878	-0.377752	0.171932	-2.1971	0.028013	0.320516
AT5G26910	1102.35	-0.282362	0.128538	-2.19671	0.0280409	0.320621
AT5G15700	622.617	-0.359809	0.163878	-2.19559	0.028121	0.321201
AT4G22530	509.084	0.417726	0.190267	2.19548	0.0281293	0.321201
AT1G19310	536.075	-0.364964	0.166294	-2.19469	0.0281861	0.321635
AT2G11815	4.56674	-5.06886	2.30975	-2.19455	0.028196	NA
AT2G29510	1886.36	0.210463	0.0959139	2.19429	0.0282143	0.321741
AT3G50670	4704	-0.169907	0.0774718	-2.19314	0.0282971	0.322312
AT3G10210	406.633	-0.443252	0.202114	-2.19307	0.0283021	0.322312
AT4G29130	2037.53	0.200089	0.0912565	2.1926	0.0283361	0.322484
AT3G62020	634.734	0.464594	0.211985	2.19164	0.0284057	0.322985
AT4G29740	356.974	-0.442492	0.201942	-2.19118	0.0284388	0.322985
AT5G12430	2486.34	0.180526	0.0823888	2.19114	0.0284413	0.322985
AT3G29030	2428.7	0.205093	0.0936096	2.19094	0.0284558	0.322985
AT4G04370	261.234	-0.512512	0.23397	-2.1905	0.0284877	0.323132
AT1G52740	5465.19	-0.13952	0.0637244	-2.18943	0.0285656	0.3238
AT4G39403	3.37043	-6.32488	2.88919	-2.18915	0.0285859	NA
AT1G22640	1742.47	-0.2033	0.0928803	-2.18884	0.0286087	0.324074
AT1G28370	13.6163	2.38032	1.08775	2.18829	0.0286482	NA
AT4G18100	9564.63	0.102721	0.0469695	2.18697	0.0287451	0.325361
AT5G06270	914.195	0.291809	0.133458	2.18652	0.0287775	0.325361
AT1G19400	2784.09	-0.198062	0.0905844	-2.18649	0.0287795	0.325361
AT4G31870	28.6379	-1.59665	0.730428	-2.18591	0.0288224	NA
AT5G24090	972.377	-0.278539	0.127454	-2.18542	0.0288584	0.325915
AT3G48940	38.6351	-1.30045	0.595082	-2.18533	0.0288645	NA
AT5G19440	3133.34	0.173352	0.0793265	2.1853	0.0288667	0.325915
AT4G01037	1789.05	-0.204159	0.0934491	-2.18471	0.0289103	0.326068
AT3G18750	816.01	-0.294778	0.13494	-2.18452	0.0289239	0.326068
AT1G27330	1436.56	0.253433	0.116028	2.18423	0.0289452	0.326068
AT1G63310	362.891	0.48104	0.220264	2.18392	0.0289683	0.326068
AT4G15620	701.888	-0.358867	0.164336	-2.18374	0.0289814	0.326068
AT1G70950	288.326	0.503991	0.230812	2.18356	0.0289949	0.326068
AT4G28365	3.03101	5.57105	2.55192	2.18309	0.0290295	NA
AT4G38830	76.9845	-0.93735	0.429609	-2.18187	0.0291192	NA
AT4G34700	5390.03	0.173946	0.0797283	2.18173	0.0291295	0.326895
AT2G42950	261.658	-0.555326	0.254538	-2.1817	0.0291316	0.326895
AT4G13640	1086.38	-0.304633	0.139635	-2.18164	0.0291364	0.326895
AT1G21920	2918.76	-0.18078	0.0828689	-2.18152	0.029145	0.326895
AT3G13340	3171.98	-0.182184	0.0835324	-2.181	0.0291835	0.326961
AT5G42380	23.6273	2.0599	0.94448	2.18099	0.029184	NA
AT3G21090	577.065	-0.374751	0.171831	-2.18092	0.0291892	0.326961
AT3G04300	39.5388	1.42195	0.652093	2.1806	0.029213	NA
AT2G09710	40.4861	1.41214	0.647615	2.18053	0.0292181	NA
AT3G47990	1364.8	-0.278501	0.127743	-2.18016	0.0292456	0.327379
AT4G13340	4466.01	0.160968	0.0738519	2.17961	0.0292865	0.327621
AT1G74545	7.32803	3.38879	1.55499	2.17931	0.0293088	NA
AT5G54610	9.82498	2.85878	1.31201	2.17894	0.0293365	NA
AT5G66055	3263.27	-0.167859	0.0770459	-2.17869	0.0293549	0.328025
AT5G54770	132576	-0.0852407	0.0391263	-2.1786	0.0293611	0.328025
AT2G44940	1044.37	0.291122	0.133659	2.1781	0.0293988	0.328232
AT2G42395	53.0166	1.18461	0.543883	2.17806	0.0294019	NA
AT5G43770	5.19246	4.92172	2.26018	2.17758	0.0294372	NA
AT3G26742	10.741	3.15117	1.44745	2.17705	0.0294768	NA
AT3G03070	3129.95	0.184699	0.0848415	2.17698	0.0294817	0.328943
AT5G13210	123.923	0.807264	0.370917	2.1764	0.0295253	0.329214
AT1G03070	67.3999	1.20831	0.555237	2.17621	0.0295392	NA
AT5G09880	3580.25	-0.196981	0.0905211	-2.17608	0.0295491	0.329264
AT4G05330	756.299	-0.384391	0.176673	-2.17572	0.0295761	0.32935
AT5G02960	13606.2	0.0862279	0.0396415	2.17519	0.0296157	0.329547
AT1G02820	210.024	0.59193	0.272155	2.17497	0.0296324	0.329547
AT1G15500	10489.3	-0.108821	0.050045	-2.17447	0.0296701	0.329751
AT2G22830	557.95	-0.41894	0.192693	-2.17413	0.0296956	0.32982
AT1G78680	3271.05	-0.18298	0.084221	-2.17262	0.0298088	0.330839
AT4G27435	357.314	0.518307	0.238588	2.17239	0.0298261	0.330839
AT3G25719	2.26553	7.56381	3.48223	2.17211	0.0298471	NA
AT1G28520	1664.48	-0.209598	0.0965335	-2.17124	0.0299128	0.331585
AT5G38600	920.943	-0.306549	0.141209	-2.17088	0.02994	0.331671
AT4G34110	28340	0.0769893	0.0354757	2.1702	0.0299918	0.33203
AT2G32530	526.346	0.437089	0.201434	2.16989	0.030015	0.332071
AT5G08610	3175.59	-0.168895	0.0778526	-2.16942	0.0300511	0.332256
AT3G15620	723.591	-0.332539	0.153365	-2.16829	0.030137	0.332746
AT2G47730	12314.4	0.106103	0.0489381	2.16811	0.0301501	0.332746
AT5G63860	5395.68	-0.123518	0.0569736	-2.16798	0.0301601	0.332746
AT5G01240	4216.18	-0.139572	0.064384	-2.16781	0.0301735	0.332746
AT5G51490	45.0565	1.27885	0.590027	2.16745	0.0302005	NA
AT5G26710	2367.51	0.189438	0.0874141	2.16713	0.0302246	0.333026
AT3G02570	2613.22	-0.188967	0.0872069	-2.16688	0.030244	0.333026
AT1G30320	1106.58	-0.248234	0.114568	-2.1667	0.0302574	0.333026
AT1G74790	1956.03	0.208958	0.0964613	2.16624	0.0302931	0.33315
AT2G35945	1.73554	-7.15506	3.30326	-2.16606	0.0303066	NA
AT1G79670	1067.97	-0.260886	0.120443	-2.16605	0.0303077	0.33315
AT2G28940	596.03	-0.37735	0.174259	-2.16546	0.0303524	0.333427
AT5G43850	2531.08	-0.211146	0.097561	-2.16425	0.0304452	0.334231
AT4G19860	5128.1	-0.138167	0.0638651	-2.16341	0.0305094	0.334622
AT3G20570	651.824	0.350147	0.16186	2.16328	0.03052	0.334622
AT3G53230	1008.89	0.322998	0.149365	2.16247	0.0305817	0.335083
AT4G09000	12532.4	0.105782	0.0489316	2.16183	0.0306311	0.335244
AT1G49430	2529.14	0.191186	0.0884426	2.1617	0.0306413	0.335244
AT4G13030	717.703	-0.335448	0.155203	-2.16135	0.0306684	0.335244
AT5G51280	1099.04	0.265582	0.122892	2.1611	0.0306874	0.335244
AT1G78460	1878.39	0.211542	0.0978917	2.16098	0.0306967	0.335244
AT4G24470	1077.4	-0.268378	0.124206	-2.16076	0.0307142	0.335244
AT5G03300	4349.37	0.143153	0.0663021	2.1591	0.0308424	0.336277
AT2G18020	14549	0.119276	0.0552453	2.15903	0.0308482	0.336277
AT3G14060	233.477	-0.621727	0.288045	-2.15844	0.0308935	0.336556
AT1G52730	1452.33	0.235558	0.109156	2.15799	0.0309283	0.33672
AT2G31900	249.576	0.506895	0.234938	2.15757	0.0309615	0.33675
AT5G64140	3663.86	0.179362	0.083143	2.15728	0.0309842	0.33675
AT5G52950	266.905	0.500155	0.231854	2.1572	0.0309902	0.33675
AT4G10470	595.827	-0.38406	0.178059	-2.15692	0.0310116	0.336752
AT1G77520	468.218	0.42931	0.19906	2.15669	0.0310298	0.336752
AT1G09060	1903.98	-0.213652	0.099089	-2.15616	0.0310711	0.33689
AT5G55740	768.121	-0.329349	0.152759	-2.156	0.0310834	0.33689
AT2G39280	1751.2	-0.291464	0.135211	-2.15562	0.0311133	0.33689
AT1G27440	607.733	0.387016	0.179547	2.15552	0.0311215	0.33689
AT4G36730	2047.99	-0.208517	0.096754	-2.15512	0.0311524	0.337011
AT1G44030	2.43917	7.01616	3.25633	2.15462	0.0311916	NA
AT1G53800	1097.45	-0.259019	0.120269	-2.15367	0.0312664	0.337847
AT5G09520	371.696	-0.505	0.234516	-2.15337	0.0312898	0.337847
AT3G52300	9322.3	0.138517	0.0643322	2.15315	0.031307	0.337847
AT2G46870	786.764	-0.308066	0.143078	-2.15313	0.0313088	0.337847
AT4G23340	23.6185	1.77119	0.822693	2.15292	0.0313252	NA
AT5G01920	3936.75	-0.160321	0.0744744	-2.1527	0.0313426	0.337997
AT3G13277	321.263	-0.474179	0.220437	-2.15109	0.0314689	0.339042
AT1G60200	6149.12	-0.180702	0.0840135	-2.15087	0.0314864	0.339042
AT2G01170	1368.92	-0.259025	0.120441	-2.15064	0.0315045	0.339042
AT4G23300	1079.57	-0.258179	0.120058	-2.15046	0.0315189	0.339042
AT1G78360	5.50001	4.44933	2.06904	2.15043	0.0315211	NA
AT5G41763	6.56026	3.68978	1.71645	2.14966	0.0315824	NA
AT2G30870	12756.2	0.124639	0.0579811	2.14966	0.0315825	0.339289
AT1G20650	1942.8	-0.226749	0.105495	-2.14939	0.0316039	0.339289
AT2G02710	2660.32	-0.19972	0.0929253	-2.14926	0.0316142	0.339289
AT1G74020	1803.99	0.250099	0.116374	2.14909	0.0316274	0.339289
AT5G07000	1223.52	0.263144	0.122454	2.14891	0.0316413	0.339289
AT2G47400	28740.5	-0.104928	0.0488419	-2.14831	0.0316888	0.339585
AT3G29000	29.998	1.62307	0.755755	2.14761	0.0317447	NA
AT1G60900	3826.87	-0.175268	0.081623	-2.14729	0.0317705	0.340086
AT5G42030	2285.84	-0.201653	0.0939168	-2.14714	0.0317818	0.340086
AT1G09155	50.1618	1.18044	0.549805	2.14702	0.0317913	NA
AT3G56720	1615.19	-0.24066	0.112093	-2.14698	0.0317953	0.340086
AT4G12370	3.97279	5.90022	2.74862	2.14661	0.0318243	NA
AT5G19210	449.204	-0.443254	0.206537	-2.14613	0.0318629	0.340596
AT1G69540	52.6149	1.17956	0.549684	2.1459	0.0318813	NA
AT5G24070	57.9132	1.22505	0.570938	2.14568	0.0318983	NA
AT3G29575	1224.07	-0.268851	0.125312	-2.14545	0.0319168	0.340959
AT1G49160	710.067	0.33739	0.157308	2.14477	0.031971	0.341031
AT5G25770	1062.03	-0.335466	0.156415	-2.14472	0.0319753	0.341031
AT2G23610	1252.88	0.273093	0.127339	2.14462	0.0319835	0.341031
AT1G33930	31.9691	-1.51599	0.707042	-2.14414	0.0320219	NA
AT3G45600	2553.36	0.175864	0.0820481	2.14342	0.0320792	0.341592
AT3G55420	882.704	0.312002	0.145569	2.14332	0.0320871	0.341592
AT5G16970	4963.57	0.134367	0.0626943	2.14321	0.0320962	0.341592
AT1G04330	95.1534	0.826323	0.38561	2.1429	0.0321211	NA
AT5G02870	13297.2	0.131307	0.0613422	2.14056	0.0323093	0.343646
AT2G27650	4.34818	5.0285	2.34959	2.14016	0.0323419	NA
AT4G22970	395.285	-0.39924	0.18656	-2.14001	0.0323543	0.343855
AT5G19680	922.078	0.3015	0.1409	2.13982	0.0323692	0.343855
AT5G10080	312.47	-0.458088	0.214177	-2.13883	0.0324493	0.344492
AT2G33340	5249.87	-0.136501	0.0638657	-2.13732	0.0325723	0.345582
AT1G07703	4.1978	4.99661	2.3379	2.13722	0.0325804	NA
AT5G02120	3085.48	0.159573	0.0746919	2.13641	0.032646	0.345999
AT1G74840	4421.32	0.144461	0.0676211	2.13633	0.0326521	0.345999
AT2G43370	414.11	-0.43971	0.205879	-2.13576	0.0326987	0.346072
AT3G17668	431.499	-0.411358	0.192616	-2.13563	0.0327094	0.346072
AT2G24735	1.48724	-8.39896	3.93345	-2.13527	0.0327393	NA
AT3G19180	1020.69	-0.271115	0.126983	-2.13504	0.0327575	0.346072
AT2G46970	566.295	0.63973	0.29969	2.13464	0.0327908	0.346072
AT4G04040	4642.97	-0.14239	0.0667336	-2.13371	0.0328662	0.346072
AT2G04360	1188.55	-0.25889	0.121341	-2.13358	0.0328773	0.346072
AT2G34170	1498.53	-0.21756	0.10197	-2.13356	0.0328787	0.346072
AT5G47440	115.582	-0.782091	0.366587	-2.13344	0.0328885	0.346072
AT4G32320	865.836	-0.32195	0.150921	-2.13323	0.0329057	0.346072
AT2G34640	2386.38	-0.193868	0.090883	-2.13316	0.0329113	0.346072
AT5G03130	44.2186	1.28774	0.603682	2.13314	0.0329136	NA
AT5G28630	168.563	0.682501	0.319969	2.13303	0.0329227	0.346072
AT2G28680	2.46434	-6.30413	2.95583	-2.13278	0.0329431	NA
AT1G53470	314.315	0.467474	0.219192	2.13272	0.0329478	0.346072
AT2G34040	2123.9	-0.192692	0.0903532	-2.13265	0.0329534	0.346072
AT1G20330	5307.07	0.145046	0.0680182	2.13245	0.0329695	0.346072
AT4G34900	1833.14	-0.232909	0.109225	-2.13239	0.0329752	0.346072
AT3G17020	8289.27	-0.144695	0.0678837	-2.13151	0.0330469	0.346072
AT1G11650	10349	0.107374	0.0503824	2.13119	0.0330736	0.346072
AT3G61970	128.439	-0.881061	0.413437	-2.13107	0.0330838	0.346072
AT5G50740	844.822	-0.287914	0.135107	-2.13101	0.0330881	0.346072
AT2G45250	1152.7	-0.26819	0.125853	-2.13098	0.0330911	0.346072
AT5G54390	3891.32	0.142849	0.0670378	2.13087	0.0330998	0.346072
AT2G40475	1128.72	-0.27526	0.129184	-2.13075	0.0331094	0.346072
AT4G01270	116.355	0.886023	0.415894	2.13041	0.0331381	0.346072
AT2G24050	1951.64	0.214683	0.100781	2.1302	0.0331552	0.346072
AT5G37350	1084.07	-0.254999	0.119736	-2.12968	0.033198	0.346072
AT5G19660	1373.87	-0.231505	0.108709	-2.12958	0.0332064	0.346072
AT5G10560	2952.63	0.160155	0.0752134	2.12934	0.0332258	0.346072
AT2G40280	1006.26	0.259576	0.121911	2.12923	0.0332355	0.346072
AT1G55010	28.6917	1.6019	0.752421	2.12899	0.0332547	NA
AT1G79350	2667.83	-0.178054	0.0836352	-2.12893	0.0332598	0.346072
AT3G14990	28982.8	0.099265	0.0466286	2.12884	0.0332672	0.346072
AT1G20120	71.2761	0.966159	0.453851	2.1288	0.0332706	NA
AT3G27930	495.199	-0.359283	0.168846	-2.12787	0.0333482	0.346703
AT1G19940	44.8275	-1.32151	0.621278	-2.12708	0.0334134	NA
AT1G54380	863.619	0.304767	0.143282	2.12704	0.0334165	0.347177
AT3G09710	451.398	-0.388444	0.182674	-2.12643	0.0334678	0.347177
AT1G21750	5301.49	0.122936	0.0578148	2.12637	0.0334725	0.347177
AT5G20190	3534.1	0.157733	0.0741806	2.12634	0.0334751	0.347177
AT2G14920	15.9739	-1.95383	0.918996	-2.12605	0.0334988	NA
AT1G76100	7113.29	-0.117681	0.0553674	-2.12546	0.0335484	0.347517
AT5G22310	404.462	-0.426217	0.20053	-2.12546	0.0335485	0.347517
AT1G09500	32.8277	-1.72843	0.813542	-2.12458	0.0336221	NA
AT3G44320	1131.12	0.279849	0.131741	2.12424	0.0336504	0.348315
AT2G18770	635.47	0.329549	0.155164	2.12387	0.0336806	0.348315
AT2G27450	1505.39	0.212336	0.0999793	2.1238	0.0336869	0.348315
AT2G23300	274.564	0.537521	0.253144	2.12338	0.0337221	0.348469
AT4G09620	1501.8	-0.294262	0.138644	-2.12243	0.0338013	0.349075
AT1G68765	4.39095	5.08368	2.39555	2.12214	0.0338263	NA
AT1G19250	144.484	0.785344	0.370272	2.12099	0.0339223	0.350113
AT5G44580	2451.53	0.187561	0.0884667	2.12013	0.0339953	0.350447
AT2G20610	2634.23	0.18456	0.0870515	2.12012	0.0339957	0.350447
AT1G08600	1928.38	0.199949	0.0943371	2.11952	0.0340465	0.35069
AT5G66390	2522.2	0.192481	0.0908205	2.11936	0.0340603	0.35069
AT2G44160	5885.09	0.142425	0.0672149	2.11896	0.0340941	0.350826
AT3G14880	10.4751	-2.62401	1.239	-2.11784	0.0341887	NA
AT1G26558	2.82361	-6.7555	3.19044	-2.11742	0.0342241	NA
AT1G01780	574.473	-0.369979	0.174777	-2.11686	0.0342718	0.352088
AT3G10850	3861.9	-0.144647	0.0683381	-2.11664	0.0342903	0.352088
AT4G36430	194.267	0.581497	0.274727	2.11664	0.0342908	0.352088
AT5G11550	1749.62	-0.208044	0.0982946	-2.11654	0.0342993	0.352088
AT4G15430	513.307	0.449515	0.21243	2.11606	0.0343396	0.352291
AT2G44280	238.641	-0.634781	0.300067	-2.11546	0.0343904	0.352599
AT1G75180	1490.61	-0.221256	0.104633	-2.11459	0.0344651	0.353154
AT1G18300	195.024	-0.642028	0.303681	-2.11415	0.0345024	0.353323
AT3G59880	50.1372	1.1411	0.53979	2.11396	0.0345187	NA
AT5G66052	2110.25	-0.219304	0.103755	-2.11367	0.0345433	0.353466
AT2G22905	8.94732	-2.6988	1.27693	-2.1135	0.0345576	NA
AT2G17480	1069.34	0.285491	0.13508	2.1135	0.0345578	0.353466
AT4G27030	899.43	0.276371	0.130803	2.11288	0.0346112	0.353482
AT5G04990	1677.21	0.213635	0.101127	2.11253	0.0346407	0.353482
AT5G45290	1163.78	0.263765	0.124868	2.11236	0.0346559	0.353482
AT1G53730	2067.15	0.180003	0.0852174	2.11228	0.0346623	0.353482
AT3G04910	8759.63	-0.10767	0.0509763	-2.11216	0.0346729	0.353482
AT2G05075	400.759	-0.434858	0.205895	-2.11203	0.0346835	0.353482
AT2G03220	670.292	0.394652	0.186926	2.11127	0.0347493	0.353941
AT2G38470	1117.84	0.255469	0.121068	2.11012	0.034848	0.354734
AT1G22430	2756.02	-0.228135	0.108128	-2.10987	0.0348698	0.354745
AT5G44490	149.082	-0.755526	0.358196	-2.10925	0.034923	0.355075
AT3G03120	389.509	-0.403509	0.191412	-2.10806	0.0350256	0.355725
AT5G19460	1035.42	-0.285689	0.135529	-2.10796	0.0350348	0.355725
AT5G03160	1002.78	0.295028	0.139994	2.10743	0.0350802	0.355725
AT3G12670	2529.19	-0.190146	0.0902298	-2.10735	0.0350874	0.355725
AT2G31190	747.344	-0.297325	0.141093	-2.1073	0.0350912	0.355725
AT2G42820	156.553	0.732124	0.347538	2.1066	0.035152	0.35613
AT1G34510	41.7887	-1.28841	0.61194	-2.10545	0.0352519	NA
AT2G39460	8631.65	0.125319	0.0595294	2.10516	0.0352773	0.356435
AT1G71970	1377.29	0.226347	0.107521	2.10514	0.035279	0.356435
AT5G61530	2171.46	-0.196843	0.0935095	-2.10505	0.0352866	0.356435
AT1G27350	1456.18	0.211905	0.100669	2.10497	0.0352935	0.356435
AT5G57685	1848.85	0.218269	0.103699	2.10484	0.0353054	0.356435
AT5G53320	173.204	-0.709934	0.337331	-2.10456	0.0353297	0.356435
AT1G74850	2351.28	-0.174166	0.0827608	-2.10445	0.0353389	0.356435
AT5G26622	1156.79	-0.328139	0.155935	-2.10434	0.0353491	0.356435
AT1G44910	1494.73	-0.229251	0.108986	-2.10348	0.0354235	0.356858
AT1G77080	2223.02	-0.20388	0.0969498	-2.10295	0.0354705	0.356858
AT2G31083	147.088	0.7042	0.335027	2.10192	0.0355605	0.356858
AT1G13420	233.46	-0.674753	0.321042	-2.10176	0.0355742	0.356858
AT1G12570	61.1895	-1.33435	0.634871	-2.10176	0.0355745	NA
AT5G45280	1540.78	0.26004	0.123735	2.1016	0.0355888	0.356858
AT1G05385	734.777	-0.326695	0.155479	-2.10121	0.0356221	0.356858
AT1G53345	151.11	-0.648971	0.308856	-2.10121	0.0356224	0.356858
AT4G13350	3498.81	-0.144543	0.0687965	-2.10103	0.0356388	0.356858
AT1G16720	7745.77	0.129037	0.0614165	2.10101	0.0356398	0.356858
AT5G43180	603.458	0.335974	0.15992	2.10089	0.035651	0.356858
AT1G07885	5.77129	4.23084	2.01384	2.10088	0.0356513	NA
AT5G65220	15251.2	-0.0933624	0.04444	-2.10086	0.0356531	0.356858
AT5G03406	347.342	-0.417066	0.198527	-2.1008	0.0356589	0.356858
AT1G07140	6690.52	0.116643	0.0555243	2.10075	0.0356628	0.356858
AT2G19740	1776.25	0.215642	0.102695	2.09983	0.035744	0.357461
AT5G09810	17226.9	0.0923806	0.0440024	2.09945	0.0357775	0.357587
AT5G19760	8774.35	0.129003	0.0614674	2.09873	0.0358408	0.35801
AT1G44542	3.67402	-5.75093	2.74055	-2.09846	0.0358646	NA
AT2G36630	957.9	0.253069	0.120604	2.09834	0.0358752	0.358106
AT3G48120	585.53	-0.324041	0.154442	-2.09814	0.0358924	0.358106
AT1G65985	346.68	0.460142	0.219371	2.09756	0.0359444	0.358415
AT3G55130	1121.9	-0.274196	0.130753	-2.09705	0.0359891	0.358652
AT3G49690	66.4284	1.05403	0.503176	2.09476	0.0361924	NA
AT1G08660	1739.86	-0.207737	0.0991863	-2.09441	0.036223	0.360626
AT4G05450	291.144	0.470883	0.224836	2.09434	0.0362295	0.360626
AT3G23760	648.646	-0.359794	0.171841	-2.09377	0.0362809	0.360927
AT2G25850	2135.3	-0.208006	0.0993735	-2.09317	0.0363338	0.361243
AT1G56520	419.334	0.392138	0.187368	2.09287	0.0363605	0.361298
AT2G17700	1022.15	0.251082	0.119997	2.0924	0.0364026	0.361506
AT5G50580	90.8052	-3.27279	1.56471	-2.09163	0.0364717	NA
AT2G47850	1362.21	-0.246672	0.117933	-2.09162	0.0364727	0.361991
AT1G14930	1.56625	-8.40572	4.019	-2.0915	0.0364836	NA
AT5G48400	275.063	0.52419	0.250706	2.09086	0.0365408	0.362456
AT1G60160	1678.27	-0.207351	0.0992157	-2.0899	0.0366268	0.363098
AT4G21840	20.1117	1.95086	0.933912	2.08892	0.0367151	NA
AT5G06370	1138.44	-0.247319	0.118432	-2.08828	0.0367727	0.364293
AT5G15270	1847.69	-0.250976	0.120194	-2.08809	0.03679	0.364293
AT1G51915	4.81273	4.67171	2.2374	2.08801	0.0367971	NA
AT3G21770	1589.6	0.23322	0.111732	2.08731	0.0368605	0.36478
AT5G12340	129.505	0.726791	0.348293	2.08672	0.0369132	0.36509
AT3G11050	46.4651	1.1332	0.54314	2.08638	0.0369439	NA
AT3G11340	1259.41	0.309644	0.148466	2.08562	0.0370131	0.365866
AT5G57880	202.547	-0.605567	0.29042	-2.08514	0.0370567	0.366085
AT4G35810	94.6918	0.849342	0.407508	2.08423	0.0371391	NA
AT3G47780	835.095	0.300331	0.14412	2.08389	0.0371702	0.366994
AT1G19540	144.002	-0.830057	0.398441	-2.08326	0.0372272	0.367344
AT5G09976	3.60327	5.44469	2.61412	2.0828	0.0372691	NA
AT1G75450	714.347	0.424873	0.203994	2.08277	0.0372723	0.367561
AT3G57630	706.426	-0.328358	0.157671	-2.08255	0.0372923	0.367561
AT5G01810	3355.88	0.154995	0.0744406	2.08213	0.0373302	0.367723
AT2G01770	4.3405	5.03218	2.41751	2.08155	0.0373835	NA
AT5G64300	3553.71	0.143322	0.0688546	2.08152	0.0373866	0.368066
AT2G03880	42.9257	-1.38283	0.664341	-2.08151	0.0373877	NA
AT5G06670	757.515	-0.327366	0.157313	-2.08099	0.0374349	0.368329
AT2G36020	1.88317	-6.8879	3.31009	-2.08088	0.0374449	NA
AT5G23530	848.209	0.309047	0.148561	2.08027	0.0375006	0.368616
AT3G15800	89.4781	0.857518	0.412215	2.08027	0.037501	NA
AT3G61780	1093.75	-0.24314	0.116886	-2.08014	0.0375125	0.368616
AT1G66580	6356.43	0.126073	0.0606245	2.07957	0.0375652	0.368616
AT4G04330	1859.62	-0.198575	0.0954893	-2.07956	0.0375661	0.368616
AT4G17330	7109.82	-0.120637	0.0580289	-2.07891	0.0376258	0.368616
AT1G11260	7663.09	0.137074	0.0659368	2.07887	0.0376292	0.368616
AT1G32260	444.912	-0.38895	0.187141	-2.07838	0.0376739	0.368616
AT4G11830	4440.97	-0.291316	0.140167	-2.07835	0.0376773	0.368616
AT3G10570	202.025	-0.574667	0.276514	-2.07825	0.0376861	0.368616
AT4G11190	256.111	0.630353	0.303336	2.07807	0.0377032	0.368616
AT4G34290	1633.99	-0.217817	0.104819	-2.07803	0.0377063	0.368616
AT5G35680	2271.31	0.191538	0.0921808	2.07785	0.0377231	0.368616
AT1G53670	2313.77	0.176565	0.0849945	2.07737	0.0377678	0.36869
AT4G17560	6318.94	-0.124172	0.0597755	-2.0773	0.0377739	0.36869
AT1G64780	2407.6	0.187625	0.0903604	2.07641	0.0378564	0.369284
AT2G24270	15435.5	-0.0934407	0.0450124	-2.07589	0.0379043	0.369525
AT5G67550	78.6102	1.06916	0.515063	2.07578	0.0379143	NA
AT1G55830	588.08	0.342648	0.165078	2.07567	0.0379244	0.369525
AT2G34090	606.716	-0.351673	0.169506	-2.07469	0.0380151	0.370197
AT5G45390	9592.17	0.0983169	0.0473945	2.07444	0.0380388	0.370217
AT4G07395	3.37262	-6.17749	2.97795	-2.07441	0.0380415	NA
AT1G09660	1477.4	-0.215977	0.104158	-2.07356	0.0381205	0.370668
AT3G57170	1216.17	-0.260051	0.125418	-2.07347	0.0381286	0.370668
AT3G57800	2697.59	-0.188906	0.0911216	-2.07312	0.038161	0.370772
AT5G14450	404.945	-0.417996	0.201657	-2.07281	0.0381901	0.370844
AT5G66550	540.676	-0.365373	0.176299	-2.07246	0.0382225	0.370865
AT5G42500	265.013	0.547903	0.264391	2.07232	0.0382357	0.370865
ATMG01170	28.4146	-1.67221	0.807021	-2.07208	0.0382577	NA
AT3G23390	4939.85	0.134768	0.0650751	2.07097	0.0383619	0.371878
AT2G27060	1371.35	0.218647	0.105591	2.07071	0.0383863	0.371902
AT1G25425	224.09	-0.554632	0.26801	-2.06945	0.0385043	0.372834
AT4G33730	33.2003	-1.53743	0.743283	-2.06843	0.0385997	NA
AT1G62290	825.184	-0.297934	0.144047	-2.06831	0.0386109	0.373612
AT3G48700	129.167	0.705905	0.341326	2.06812	0.0386284	0.373612
AT1G23700	7.54655	-4.27009	2.06498	-2.06786	0.0386534	NA
AT3G50500	6616.19	-0.125997	0.0609416	-2.06751	0.038686	0.373945
AT2G04940	1007.2	-0.268415	0.129839	-2.06729	0.0387066	0.373945
AT2G40715	18.7318	-1.90009	0.919262	-2.06697	0.0387372	NA
AT3G13860	1212.46	-0.247027	0.119528	-2.0667	0.0387629	0.374242
AT5G01560	878.011	-0.266836	0.129124	-2.0665	0.0387812	0.374242
AT5G51010	2099.71	-0.205009	0.0992343	-2.06591	0.0388366	0.374405
[truncated: 30,834 more rows]

## Sheet: wox4
Gene ID	baseMean	log2FoldChange	lfcSE	stat	pvalue	padj
AT5G01600	4998.39	0.671751	0.0630893	10.6476	1.78853e-26	3.14226e-22
AT3G27690	16867	0.414789	0.0424786	9.76464	1.59672e-22	1.40264e-18
AT1G52400	9850.23	0.432563	0.0592779	7.29721	2.93805e-13	1.72062e-09
AT1G29920	91846.1	0.347054	0.0492636	7.04483	1.85683e-12	8.15564e-09
AT2G05100	68541.1	0.30834	0.0441149	6.98948	2.75905e-12	9.69473e-09
AT2G05070	51393.3	0.259673	0.0376269	6.90125	5.15484e-12	1.46506e-08
AT5G23010	3449.83	0.566982	0.0823675	6.88357	5.83722e-12	1.46506e-08
AT1G52070	1598.8	0.769798	0.117708	6.53989	6.15624e-11	1.35199e-07
AT1G78370	4873.95	0.446776	0.0685819	6.51448	7.294e-11	1.42387e-07
AT1G69530	10422.9	0.287546	0.0446996	6.43286	1.25224e-10	2.20007e-07
AT5G54270	121352	0.228096	0.0363602	6.27324	3.53602e-10	5.64766e-07
AT5G65010	24014	-0.239827	0.0390669	-6.13887	8.311e-10	1.2168e-06
AT4G13770	3277.94	0.518224	0.0850704	6.0917	1.11716e-09	1.5098e-06
AT4G31970	224.935	1.57588	0.274274	5.74565	9.15703e-09	1.14914e-05
AT3G28220	3148.9	0.46822	0.0853537	5.48565	4.11947e-08	4.825e-05
AT1G66270	4194.66	0.397736	0.0739333	5.37967	7.46227e-08	8.19404e-05
AT5G64040	56484.1	0.20881	0.0390261	5.35052	8.77009e-08	9.06363e-05
AT1G15820	82433.2	0.265715	0.0505282	5.25875	1.45037e-07	0.000141564
AT2G30860	27970.4	0.233936	0.0445699	5.24873	1.53149e-07	0.000141614
AT5G10180	3788.93	0.359888	0.0703956	5.11237	3.1814e-07	0.00027947
AT3G08940	77606.3	0.189345	0.0379655	4.98728	6.12346e-07	0.0005123
AT5G43350	3077.17	-0.457027	0.0921505	-4.95958	7.0647e-07	0.000564181
AT2G28190	6637.99	-0.267988	0.0541884	-4.94549	7.59528e-07	0.00058018
AT1G61520	108917	0.173287	0.0351968	4.92339	8.50577e-07	0.000622658
AT1G08630	187.801	-1.41381	0.289359	-4.88599	1.02909e-06	0.000719264
AT1G16410	993.819	0.659176	0.135095	4.87934	1.06442e-06	0.000719264
AT1G78380	32055.7	0.191269	0.0393603	4.85944	1.17718e-06	0.000765995
AT1G03130	21033.4	0.264816	0.0547989	4.83251	1.34825e-06	0.000845976
AT1G07590	8157.86	0.339273	0.0706396	4.80287	1.56405e-06	0.000947542
AT5G05960	1481.89	0.63742	0.133578	4.77189	1.82501e-06	0.00106879
AT1G52050	401.976	0.945808	0.201532	4.6931	2.69097e-06	0.00152509
AT2G21660	100821	-0.221896	0.0473796	-4.68338	2.82185e-06	0.00154929
AT5G02540	798.01	0.705758	0.1509	4.67698	2.91129e-06	0.00154995
AT2G39700	2358.86	0.403163	0.087542	4.60537	4.11735e-06	0.00212758
AT1G52040	1023.17	0.582766	0.127721	4.5628	5.04765e-06	0.00251817
AT3G54890	149713	0.148728	0.0326288	4.55818	5.1599e-06	0.00251817
AT5G35970	7414.35	0.256498	0.0564357	4.54496	5.49447e-06	0.00260898
AT5G64840	10516.9	0.219327	0.04838	4.53343	5.80333e-06	0.00268313
AT2G01530	5382.13	-0.305587	0.0688334	-4.43952	9.01578e-06	0.0039604
AT4G30460	2105.57	0.494321	0.111346	4.4395	9.0168e-06	0.0039604
AT4G36040	7977.92	0.228301	0.0516716	4.41831	9.94743e-06	0.00421962
AT1G29660	9923.24	0.248539	0.0562904	4.41529	1.00873e-05	0.00421962
AT1G73330	23501.3	0.222799	0.0507205	4.39268	1.11963e-05	0.00457462
AT5G54370	1367.52	0.685558	0.157665	4.3482	1.37257e-05	0.00548063
AT2G26695	654.42	0.660981	0.152233	4.34191	1.41251e-05	0.00549427
AT3G47470	197375	0.119084	0.0274627	4.33621	1.44961e-05	0.00549427
AT1G52000	5063.78	0.29678	0.0684904	4.33316	1.46981e-05	0.00549427
AT4G35090	35932.6	0.172273	0.0398342	4.32476	1.52696e-05	0.00558898
AT3G05727	4373.48	0.379951	0.0882236	4.30668	1.6572e-05	0.00594192
AT4G33420	1658.47	0.435374	0.101435	4.29213	1.76967e-05	0.00618009
AT5G60530	964.006	0.683768	0.15942	4.2891	1.79398e-05	0.00618009
AT4G19170	4195.34	0.308536	0.073184	4.21589	2.4879e-05	0.00840575
AT1G20850	3224.52	0.422692	0.10073	4.19629	2.71326e-05	0.00899419
AT1G66100	859.79	0.658673	0.157302	4.18731	2.82283e-05	0.00918413
AT2G25980	828.955	0.585733	0.140761	4.16117	3.16616e-05	0.0101139
AT3G19710	823.133	0.587008	0.14152	4.14789	3.35551e-05	0.0105273
AT1G54040	723.968	-0.829211	0.200334	-4.13914	3.48613e-05	0.0107452
AT1G80130	873.389	0.881954	0.215017	4.10178	4.09983e-05	0.0124189
AT3G30720	98.1469	-2.12333	0.520296	-4.08101	4.48403e-05	0.0133525
AT5G64100	6315.81	-0.302838	0.074912	-4.04258	5.28663e-05	0.0154801
AT3G48360	18911.6	-0.197136	0.048929	-4.02902	5.60096e-05	0.0161317
AT3G45140	8824.26	0.205348	0.0510642	4.02137	5.78614e-05	0.0163963
AT4G37370	317.373	0.940911	0.234937	4.00495	6.203e-05	0.0172985
AT3G28740	2849.95	0.358326	0.0897879	3.9908	6.58497e-05	0.0180768
AT3G22890	9398.11	0.227916	0.0572244	3.98284	6.80964e-05	0.0184059
AT5G44440	546.688	1.01514	0.255349	3.9755	7.02307e-05	0.0186952
AT3G56940	34215.9	0.131266	0.0331055	3.96508	7.33716e-05	0.0192398
AT3G25190	3954.72	0.301823	0.0764993	3.94543	7.96567e-05	0.0205015
AT2G40610	5540.12	0.265373	0.0673049	3.94286	8.05172e-05	0.0205015
AT2G27402	2955.07	0.320769	0.0822598	3.89947	9.64033e-05	0.0241959
AT3G03780	4510.23	0.280715	0.0721882	3.88866	0.000100798	0.0249425
AT4G34870	10678.3	0.217865	0.0565185	3.85476	0.000115843	0.0282672
AT4G12030	634.82	0.59898	0.155647	3.84833	0.000118928	0.0286225
AT3G18280	1451.27	0.470073	0.122775	3.82874	0.000128801	0.0305799
AT1G76680	5597.63	0.243842	0.0638338	3.81995	0.00013348	0.0312682
AT1G32450	16130.2	0.216316	0.0568372	3.80588	0.0001413	0.0319368
AT1G20340	101802	0.153761	0.0404059	3.8054	0.000141574	0.0319368
AT4G28880	5179.38	-0.228938	0.0601672	-3.80503	0.000141788	0.0319368
AT5G19600	454.642	0.704892	0.185624	3.79741	0.000146216	0.0321977
AT5G43180	603.458	0.604325	0.15917	3.79674	0.000146611	0.0321977
AT5G42650	8566.01	0.203034	0.0536604	3.78369	0.000154523	0.0333781
AT1G65860	220.458	1.03741	0.27452	3.77901	0.000157453	0.0333781
AT2G15490	1267.91	0.449849	0.11905	3.77864	0.000157686	0.0333781
AT4G13430	9011.31	0.174136	0.0461411	3.77399	0.000160658	0.0336023
AT5G20230	313.99	-0.982264	0.260617	-3.769	0.000163904	0.0338779
AT4G02770	63171.2	0.130191	0.0347413	3.74744	0.000178646	0.0364958
AT1G73120	848.139	0.54924	0.147105	3.73365	0.000188724	0.0381114
AT5G46700	963.632	0.491891	0.13206	3.72474	0.000195514	0.0389536
AT2G30750	3133.92	0.31816	0.0854715	3.72241	0.000197329	0.0389536
AT1G17180	1443.2	0.429586	0.115513	3.71895	0.000200053	0.0390525
AT2G46750	2841.12	0.290081	0.0787034	3.68575	0.000228026	0.0438735
AT1G20620	82312.2	-0.113432	0.0307919	-3.68384	0.000229743	0.0438735
AT2G24040	274.984	0.869402	0.236999	3.66837	0.000244099	0.0458573
AT3G01060	1810.14	0.387916	0.105829	3.66551	0.00024685	0.0458573
AT3G16370	22912.9	0.135682	0.0370276	3.66436	0.000247962	0.0458573
AT5G39520	69.4927	-1.71124	0.46877	-3.6505	0.000261731	NA
AT2G39730	220107	0.107469	0.0294406	3.65037	0.000261868	0.0479245
AT4G35350	1796.18	0.452919	0.124229	3.64584	0.000266519	0.0479607
AT1G18060	3631.44	0.289195	0.0793429	3.64487	0.000267525	0.0479607
AT5G59690	6223.27	0.219159	0.0601839	3.6415	0.000271056	0.0481028
AT5G14200	1810.33	0.435054	0.119615	3.63711	0.000275713	0.0482362
AT1G06680	123190	0.111687	0.0307283	3.63465	0.00027836	0.0482362
AT1G31770	1837.83	0.371434	0.102236	3.63309	0.000280044	0.0482362
AT1G62045	227.949	0.933994	0.257412	3.62841	0.000285174	0.0486429
AT5G12950	4929.28	0.250514	0.069111	3.6248	0.000289182	0.0488523
AT3G12870	323.061	0.861526	0.238647	3.61005	0.000306142	0.0512248
AT1G68820	1324.89	-0.386431	0.107978	-3.57881	0.000345169	0.0572101
AT1G52200	1904.37	-0.394326	0.11028	-3.57566	0.000349341	0.0573605
AT1G30380	62910.7	0.15201	0.0430228	3.53325	0.000410491	0.066409
AT4G26530	9975.83	0.173238	0.0490729	3.53022	0.00041521	0.066409
AT4G13250	6630.34	-0.193091	0.0547424	-3.52727	0.000419865	0.066409
AT1G52060	675.936	0.725704	0.205769	3.52679	0.000420634	0.066409
AT2G31220	6.70451	-7.11127	2.01732	-3.52511	0.000423312	NA
AT4G11320	38605.1	0.187966	0.0533344	3.52429	0.000424619	0.066409
AT4G24780	3085.49	0.261258	0.0741636	3.52273	0.000427129	0.066409
AT4G04640	38751.8	0.133874	0.0381343	3.5106	0.000447091	0.068903
AT4G05180	67928.3	0.104522	0.029808	3.5065	0.000454033	0.0693645
AT1G23390	7927.3	0.187842	0.053664	3.50034	0.000464672	0.0703778
AT3G21550	890.614	0.60825	0.17476	3.4805	0.000500483	0.0751537
AT3G06750	1457.06	0.351655	0.101108	3.47801	0.00050516	0.0752132
AT1G63340	4.08198	8.6509	2.49654	3.46515	0.000529928	NA
AT1G74470	46594.3	0.118754	0.0343312	3.45908	0.00054203	0.078879
AT5G45820	1229.78	0.404234	0.116879	3.45857	0.000543053	0.078879
AT1G58602	8368.3	-0.185696	0.053693	-3.45847	0.00054325	0.078879
AT1G70370	8363.92	0.212083	0.061373	3.45564	0.000548979	0.0790575
AT5G64120	11608	-0.184485	0.0538136	-3.42822	0.000607547	0.0867805
AT2G30570	63113.1	0.148998	0.0435853	3.41853	0.000629601	0.0892053
AT5G04200	582.477	0.723119	0.212569	3.40181	0.000669422	0.0940886
AT1G75750	10615.7	-0.217124	0.0640176	-3.39163	0.000694781	0.0968778
AT1G26390	1092.22	0.515889	0.152569	3.38135	0.000721309	0.0991974
AT1G73730	893.423	0.472233	0.13968	3.38082	0.000722709	0.0991974
AT5G22630	2765.78	0.277119	0.082038	3.37793	0.00073033	0.0994664
AT3G59930	950.609	-0.490753	0.145577	-3.3711	0.000748685	0.101182
AT1G58370	713.203	0.695163	0.206768	3.36205	0.00077367	0.1035
AT5G48000	2707.23	-0.297147	0.0884197	-3.36064	0.000777622	0.1035
AT3G20250	2938.43	-0.24647	0.0734645	-3.35495	0.000793797	0.104859
AT3G08525	5.07448	-7.38065	2.21002	-3.33962	0.000838917	NA
AT1G13130	111.009	1.74346	0.523235	3.33207	0.000862022	0.113021
AT3G51895	415.474	0.686174	0.206383	3.32475	0.000884975	0.115171
AT1G48130	155.197	1.01327	0.30528	3.31915	0.000902906	0.116641
AT3G14990	28982.8	0.154222	0.0466363	3.30691	0.000943323	0.120759
AT2G15880	2418.56	-0.312259	0.0944705	-3.30536	0.00094853	0.120759
AT4G23895	517.567	-0.585604	0.177332	-3.3023	0.000958956	0.121208
AT1G09210	5049.67	0.252684	0.0766384	3.2971	0.000976886	0.122592
AT4G38850	90.1799	1.53974	0.467929	3.29053	0.000999995	0.124602
AT4G37900	333.336	-0.68623	0.20914	-3.2812	0.00103365	0.127889
AT3G45770	1901.38	-0.306031	0.0935404	-3.27164	0.00106925	0.131368
AT1G26820	475.358	0.673727	0.206754	3.25858	0.0011197	0.136408
AT1G61740	6564.78	0.182369	0.0559924	3.25704	0.0011258	0.136408
AT5G62280	1850.43	0.363118	0.111948	3.24363	0.00118019	0.142019
AT2G43590	2917.95	0.309121	0.0954487	3.23861	0.00120112	0.143555
AT1G44446	7213.45	0.20272	0.0626596	3.23526	0.00121533	0.144272
AT1G15180	1965.17	-0.295546	0.0916634	-3.22425	0.00126301	0.146308
AT3G48970	519.019	-0.609665	0.189118	-3.22372	0.00126538	0.146308
AT3G26610	273.68	0.783158	0.242948	3.22355	0.0012661	0.146308
AT2G43610	3534.03	0.30736	0.0953594	3.22317	0.00126781	0.146308
AT2G42750	4504.37	0.236259	0.0733325	3.22174	0.00127413	0.146308
AT3G53260	6300.85	0.21173	0.0658593	3.21488	0.00130498	0.148878
AT4G35783	24.6861	2.58292	0.805419	3.20692	0.00134162	NA
AT5G20700	23242.4	-0.124312	0.0388379	-3.20079	0.0013705	0.155345
AT1G74090	1164.47	0.371763	0.116392	3.19407	0.00140284	0.157991
AT3G15353	6844.27	0.215924	0.0676831	3.19022	0.00142166	0.15909
AT4G22490	1274.78	0.40645	0.127561	3.18633	0.00144092	0.160225
AT5G02260	1178.72	0.409348	0.128552	3.18429	0.00145108	0.16034
AT1G11260	7663.09	0.209203	0.0658457	3.17717	0.00148721	0.163305
AT5G53450	7751.15	-0.165211	0.0521798	-3.16618	0.00154456	0.168027
AT3G55500	385.847	0.622622	0.196704	3.16528	0.00154934	0.168027
AT5G15090	4159.73	0.231172	0.0731372	3.1608	0.00157336	0.169585
AT1G52190	5802.58	0.210886	0.0668024	3.15686	0.00159477	0.170844
AT1G68620	1413.77	0.34487	0.10931	3.15497	0.00160512	0.170911
AT2G40715	18.7318	-2.91175	0.924154	-3.15072	0.00162869	NA
AT2G29130	286.815	0.756616	0.240193	3.15003	0.00163251	0.17278
AT2G41560	10739.9	-0.156611	0.0498893	-3.13917	0.00169425	0.177784
AT5G23050	4033.7	-0.210285	0.0670147	-3.1379	0.00170162	0.177784
AT3G28958	4.26119	-7.66099	2.44238	-3.13669	0.00170869	NA
AT2G42530	5874.9	0.195098	0.0622313	3.13504	0.0017183	0.177784
AT2G39200	696.168	-0.488175	0.155814	-3.13307	0.00172988	0.177784
AT2G47610	8714.65	0.159049	0.0507883	3.13161	0.00173849	0.177784
AT1G05570	3690.05	-0.252509	0.0806411	-3.13127	0.0017405	0.177784
AT4G31940	188.781	0.928268	0.297241	3.12294	0.00179053	0.181837
AT1G37130	103490	-0.116422	0.0373171	-3.11981	0.00180968	0.182113
AT1G67740	27593.6	0.149967	0.0480801	3.11911	0.00181398	0.182113
AT1G26240	109.939	1.34086	0.431603	3.1067	0.00189188	0.188855
AT1G70560	429.102	0.59378	0.19126	3.10457	0.00190559	0.189148
AT4G01630	377.309	-0.708141	0.228481	-3.09934	0.00193951	0.191048
AT2G25160	345.597	-0.654936	0.211387	-3.09828	0.00194648	0.191048
AT4G29905	8385.74	-0.161771	0.0522768	-3.09451	0.00197139	0.192419
AT1G14280	2369.99	0.289108	0.0936002	3.08875	0.00200999	0.195064
AT3G52590	9246.31	0.184793	0.0598584	3.08717	0.00202069	0.195064
AT4G18372	159.835	-0.917344	0.297883	-3.07955	0.00207316	0.198633
AT1G32060	40235.8	0.0990261	0.0321703	3.07819	0.00208265	0.198633
AT3G55150	215.492	-0.816232	0.265277	-3.07691	0.00209159	0.198633
AT1G02850	2470.55	-0.296386	0.0964941	-3.07155	0.00212952	0.200606
AT1G58290	8991.01	0.151378	0.0492968	3.07075	0.0021352	0.200606
AT3G09925	194.38	-0.824578	0.269085	-3.06438	0.00218123	0.203841
AT1G69526	438.705	0.60124	0.196368	3.0618	0.00220007	0.204514
AT4G28088	6.55927	-6.27634	2.05389	-3.05583	0.00224439	NA
AT4G01720	295.421	-0.733939	0.24048	-3.05198	0.00227339	0.209604
AT5G35375	7.51508	-6.40266	2.09821	-3.05149	0.0022771	NA
AT3G45010	1816.5	0.363625	0.119172	3.05128	0.0022787	0.209604
AT2G26810	343.368	-0.72344	0.237584	-3.04499	0.0023269	0.212039
AT5G38200	1333.57	0.329147	0.108106	3.04468	0.0023293	0.212039
AT1G24807	2.86059	8.79933	2.89122	3.04346	0.00233873	NA
AT3G24300	1404.95	-0.383683	0.126119	-3.04223	0.00234829	0.212352
AT5G26670	367.774	0.593874	0.195416	3.03902	0.00237351	0.212352
AT3G15356	1532.43	0.344612	0.113426	3.03821	0.00237988	0.212352
AT3G26580	8054.96	-0.184045	0.0605798	-3.03806	0.00238109	0.212352
AT5G63850	1371.12	0.37129	0.12238	3.0339	0.00241411	0.21421
AT3G06700	6147.94	0.221704	0.0731916	3.02909	0.00245288	0.216556
AT5G27850	10315.8	0.173267	0.0572363	3.02723	0.00246806	0.216807
AT1G19670	2050.14	0.266913	0.0882401	3.02485	0.00248754	0.216844
AT5G24420	226.369	0.835659	0.276327	3.02417	0.00249317	0.216844
AT1G10682	7930.47	0.214263	0.0709974	3.01791	0.00254528	0.220286
AT1G61780	1105.81	0.38329	0.127128	3.01498	0.00256995	0.221331
AT2G06850	22911.8	0.163698	0.0544099	3.00861	0.00262443	0.22492
AT1G76050	1192.48	-0.348198	0.116113	-2.99879	0.00271057	0.230259
AT4G18425	146.873	1.19453	0.398504	2.99754	0.00272164	0.230259
AT1G80520	133.268	0.973319	0.324902	2.99573	0.00273791	0.230259
AT2G02010	88.7548	1.32752	0.44316	2.99559	0.00273915	0.230259
AT5G25770	1062.03	-0.470178	0.157147	-2.99196	0.00277197	0.231908
AT1G16400	400.744	0.63255	0.212028	2.98334	0.00285124	0.23513
AT1G73870	1108.85	0.376836	0.126322	2.98314	0.00285308	0.23513
AT5G25460	16547.7	0.150123	0.0503539	2.98135	0.00286977	0.23513
AT5G04080	794.891	0.436211	0.146381	2.97998	0.0028827	0.23513
AT4G33810	147.122	1.10657	0.371409	2.97938	0.00288833	0.23513
AT1G70180	1374.12	-0.308235	0.103514	-2.97772	0.00290397	0.23513
AT2G32860	1645.21	0.323029	0.108491	2.97746	0.00290645	0.23513
AT3G56800	6764.73	0.192451	0.0646614	2.97629	0.00291755	0.23513
AT5G47990	3881.72	-0.252716	0.0851465	-2.96802	0.00299728	0.240258
AT5G57830	405.559	0.543555	0.183209	2.96687	0.00300852	0.240258
AT5G06570	277.892	-0.758803	0.255951	-2.96464	0.00303036	0.240907
AT1G49410	1610.47	0.294208	0.0997734	2.94876	0.00319051	0.252155
AT1G47600	910.77	0.814637	0.276355	2.94779	0.00320055	0.252155
AT5G50550	39.3513	-2.58475	0.878085	-2.94362	0.00324397	NA
AT5G19520	417.711	0.629124	0.213808	2.94247	0.003256	0.25336
AT1G48600	7566.7	0.179216	0.0609157	2.94204	0.00326062	0.25336
AT4G32020	11164.9	0.143395	0.0487557	2.9411	0.00327048	0.25336
AT4G17390	7424.91	0.194351	0.06611	2.9398	0.00328419	0.25336
AT4G19230	629.139	0.467581	0.159071	2.93945	0.00328795	0.25336
AT1G63530	120.434	1.20733	0.411029	2.93732	0.00331058	0.25399
AT4G33010	44596.1	0.121103	0.0412873	2.93319	0.00335499	0.256278
AT2G27140	258.101	0.747097	0.255044	2.92928	0.00339746	0.258398
AT4G17030	779.866	0.435605	0.148844	2.92659	0.00342702	0.259523
AT3G45160	516.205	0.520215	0.178712	2.91092	0.00360371	0.270796
AT5G37350	1084.07	-0.345626	0.118745	-2.91066	0.0036067	0.270796
AT2G26030	803.159	-0.453772	0.156212	-2.90485	0.00367426	0.273625
AT2G47160	2026.02	-0.268492	0.0924324	-2.90474	0.00367554	0.273625
AT5G42720	1360.6	0.334017	0.115128	2.90127	0.00371656	0.274378
AT3G16440	604.004	0.609657	0.210137	2.90124	0.00371688	0.274378
AT1G07940	11082.9	0.171043	0.0590106	2.89851	0.0037494	0.27562
AT4G37290	51.4583	1.84174	0.636656	2.89283	0.00381785	NA
AT4G10340	196792	0.0806254	0.0278754	2.89235	0.00382368	0.27983
AT4G32540	16.1752	-3.21827	1.11295	-2.89166	0.00383214	NA
AT5G44520	1382.11	0.302899	0.104768	2.89114	0.00383852	0.27983
AT1G33750	282.263	0.746445	0.258698	2.8854	0.00390919	0.283804
AT1G54860	24.4213	2.47851	0.860431	2.88055	0.00396988	NA
AT1G43790	838.973	0.496983	0.173018	2.87244	0.00407316	0.294491
AT1G53190	1119.71	-0.35038	0.122051	-2.87076	0.00409489	0.294849
AT2G25450	20281.2	0.116494	0.0406513	2.8657	0.00416085	0.297494
AT2G25510	687.009	0.530398	0.185107	2.86535	0.00416548	0.297494
AT1G09460	740.908	0.434528	0.152097	2.85691	0.00427784	0.304281
AT1G42560	9.56207	-5.47661	1.91877	-2.85423	0.00431419	NA
AT3G20810	3393.75	-0.225203	0.0789659	-2.85191	0.0043458	0.307868
AT3G57410	6967.26	-0.154633	0.0543075	-2.84735	0.00440844	0.309966
AT1G35250	396.605	0.646461	0.227052	2.84719	0.0044107	0.309966
AT5G43830	5779.92	0.166349	0.0585322	2.84201	0.00448296	0.311909
AT3G49370	172.511	-0.812329	0.286027	-2.84004	0.00451081	0.311909
AT2G01450	4726.05	-0.242734	0.085517	-2.83843	0.00453358	0.311909
AT5G19250	2650.6	0.235077	0.0828549	2.83721	0.00455095	0.311909
AT2G32560	1226.88	0.318322	0.112231	2.83632	0.00456373	0.311909
AT1G70000	484.662	0.479445	0.169097	2.83533	0.00457786	0.311909
AT1G07750	2175.68	0.255554	0.0901322	2.83533	0.00457787	0.311909
AT5G20250	17190.5	-0.129548	0.0456936	-2.83515	0.00458036	0.311909
AT3G61460	1927.9	0.277709	0.0982364	2.82694	0.00469951	0.318786
AT5G25980	4415.05	0.225803	0.080225	2.81462	0.00488344	0.329989
AT1G23700	7.54655	-5.8296	2.0723	-2.81311	0.00490644	NA
AT1G80000	2197.76	-0.242135	0.0862465	-2.80747	0.00499322	0.336115
AT5G66210	1313.73	-0.337336	0.120235	-2.80563	0.00502182	0.33675
AT5G40382	2.51868	8.72539	3.11321	2.8027	0.00506774	NA
AT1G71520	10.0293	3.72103	1.33281	2.79187	0.00524046	NA
AT5G24650	2472.28	0.224014	0.080246	2.79159	0.00524501	0.350379
AT1G64230	15325.9	-0.116469	0.0417719	-2.78822	0.00529981	0.352698
AT5G13450	6961.32	0.154822	0.0556937	2.77989	0.00543779	0.360515
AT5G18020	515.588	0.480222	0.172856	2.77816	0.00546677	0.361074
AT5G09880	3580.25	-0.251155	0.0904975	-2.77527	0.00551551	0.362442
AT1G03630	5157.12	0.170596	0.0614874	2.7745	0.00552875	0.362442
AT3G02020	925.591	0.343123	0.123802	2.77155	0.005579	0.363096
AT1G22690	1747.91	0.278914	0.100637	2.77149	0.00558005	0.363096
AT4G18140	922.145	-0.414889	0.150155	-2.76308	0.0057259	0.367906
AT1G43890	2201.12	0.24516	0.0887306	2.76297	0.00572778	0.367906
AT1G55670	6890.88	0.354228	0.128312	2.76068	0.0057682	0.367906
AT4G18730	6474	0.163358	0.0591871	2.76002	0.00577972	0.367906
AT5G61820	9741.69	0.134471	0.0487402	2.75893	0.00579909	0.367906
AT2G28780	1240.54	0.342661	0.124201	2.75893	0.00579916	0.367906
AT3G54600	1550.01	0.299596	0.108594	2.75885	0.00580056	0.367906
AT2G38530	2670.2	-0.266545	0.0967036	-2.75631	0.00584578	0.369441
AT3G50480	547.224	-0.490979	0.178326	-2.75327	0.00590039	0.371555
AT1G31330	86654	0.0930817	0.0338473	2.75005	0.00595867	0.373885
AT4G19880	5048.74	0.172707	0.0628415	2.74829	0.00599065	0.374554
AT2G18280	7937.99	-0.144021	0.0524462	-2.74608	0.00603126	0.375756
AT1G30820	3945.09	-0.176541	0.0643323	-2.74421	0.00606575	0.37657
AT1G13800	64.2175	1.44244	0.525746	2.74361	0.00607678	NA
AT2G10440	2.91552	-7.84135	2.85882	-2.74287	0.00609055	NA
AT4G15560	19005.4	0.118336	0.0431435	2.74284	0.00609097	0.376804
AT1G11320	198.973	-0.777323	0.283831	-2.73868	0.00616863	0.379306
AT3G48930	8400.45	0.168231	0.0614394	2.73817	0.00617825	0.379306
AT4G25630	1887.05	0.263088	0.0961152	2.73721	0.00619619	0.379306
AT1G77940	5614.95	0.185849	0.0679932	2.73335	0.00626934	0.382451
AT3G53460	34286.4	-0.101293	0.0370868	-2.73125	0.00630949	0.383242
AT5G66180	673.362	-0.429644	0.157391	-2.72979	0.00633754	0.383242
AT1G26630	19739.9	0.129254	0.0473588	2.72926	0.00634773	0.383242
AT4G26560	5.83986	5.82368	2.13505	2.72765	0.00637863	NA
AT5G67500	3729.95	0.178421	0.0654658	2.72541	0.00642223	0.385561
AT4G20070	1926.47	0.252222	0.0925583	2.72501	0.00643003	0.385561
AT4G35770	3089.27	-0.215085	0.0789641	-2.72383	0.00645301	0.385622
AT3G51450	171.965	0.856103	0.314651	2.7208	0.00651236	0.38785
AT5G19670	304.332	-0.645318	0.237336	-2.719	0.00654796	0.388653
AT5G03406	347.342	-0.539094	0.198484	-2.71605	0.00660654	0.390809
AT2G47440	2583.83	0.237197	0.0874103	2.7136	0.00665562	0.392391
AT1G73370	419.401	0.521965	0.192537	2.71099	0.00670823	0.39417
AT1G75280	2850.77	0.257424	0.0950328	2.7088	0.00675277	0.39512
AT4G28250	2473.22	0.240571	0.0888479	2.70767	0.00677564	0.39512
AT5G19140	17640.3	0.108627	0.0401298	2.70688	0.00679186	0.39512
AT3G61470	131124	0.0976227	0.0361293	2.70204	0.00689153	0.398667
AT5G16610	785.778	-0.413138	0.152931	-2.70146	0.00690353	0.398667
AT5G62670	5609.6	-0.185992	0.0688701	-2.70063	0.00692091	0.398667
AT5G35210	6285.54	-0.169336	0.0628101	-2.69599	0.00701792	0.401907
AT5G59870	4051.73	0.186643	0.0692487	2.69526	0.00703334	0.401907
AT1G54010	11145.2	0.158769	0.0589198	2.69467	0.00704588	0.401907
AT1G68765	4.39095	6.49288	2.41013	2.694	0.00706004	NA
AT2G22330	5048.1	0.160301	0.0595119	2.69359	0.00706865	0.401907
AT2G27510	2573.06	0.23795	0.0884196	2.69115	0.00712066	0.403558
AT2G06510	425.253	-0.514487	0.191688	-2.68398	0.00727515	0.410988
AT5G14780	8171.58	-0.145804	0.0544007	-2.68019	0.00735807	0.414037
AT4G01270	116.355	1.11935	0.417769	2.67936	0.00737626	0.414037
AT5G23060	14194.6	0.112243	0.0419324	2.67676	0.00743388	0.415942
AT5G59840	1132.78	0.342472	0.128051	2.6745	0.00748403	0.417169
AT2G42300	2271.4	-0.227477	0.0851228	-2.67234	0.00753232	0.417169
AT5G17780	53.9498	1.52502	0.570736	2.67202	0.00753958	NA
AT3G21055	37940.2	0.126244	0.0472484	2.67192	0.00754183	0.417169
AT3G18490	12137.1	0.179066	0.0670598	2.67025	0.00757947	0.417169
AT4G21600	728.444	0.446086	0.167079	2.66992	0.00758699	0.417169
AT3G56090	2147.99	0.233424	0.0874438	2.66942	0.00759827	0.417169
AT5G14860	5.03695	5.75614	2.15679	2.66884	0.00761128	NA
AT1G75960	561.263	0.479677	0.179817	2.66759	0.0076397	0.418137
AT1G66580	6356.43	0.161888	0.0607525	2.66471	0.00770545	0.419396
AT5G23020	139.844	0.915548	0.343636	2.66429	0.00771502	0.419396
AT3G05090	2026.72	-0.249675	0.0937589	-2.66295	0.00774592	0.419396
AT4G13095	6.65993	-4.39167	1.64941	-2.66257	0.00775473	NA
AT5G23490	650.337	-0.408164	0.153312	-2.6623	0.00776078	0.419396
AT3G62040	2127.7	0.311294	0.116967	2.66138	0.00778207	0.419396
AT2G27035	71.5301	1.39261	0.524506	2.65509	0.00792865	NA
AT3G09800	482.003	-0.485733	0.183045	-2.65362	0.00796324	0.427848
AT3G18130	2720.96	0.246558	0.0930147	2.65074	0.0080315	0.430064
AT4G15780	3939.62	-0.175395	0.0661912	-2.64982	0.00805345	0.430064
AT4G23205	6.17166	5.55313	2.09884	2.64582	0.00814939	NA
AT3G53180	2154.19	-0.257588	0.097471	-2.64272	0.00822441	0.437862
AT3G10680	73.0133	1.27205	0.481351	2.64266	0.00822585	NA
AT1G13245	2953.8	0.241434	0.0914575	2.63985	0.00829422	0.440245
AT2G41800	432.39	0.485744	0.184082	2.63874	0.0083215	0.440363
AT2G05940	911.315	-0.354741	0.134566	-2.63618	0.00838451	0.442325
AT4G17615	512.7	0.436358	0.165588	2.63519	0.00840894	0.442325
AT2G25900	3105.19	0.211667	0.080376	2.63346	0.00845205	0.443266
AT2G32270	336.7	-0.589096	0.223842	-2.63175	0.00849463	0.444173
AT4G07995	54.289	1.32295	0.502912	2.63058	0.00852395	NA
AT5G64940	9476.07	0.133738	0.0508803	2.62849	0.00857661	0.447129
AT1G74458	369.556	0.52658	0.200495	2.6264	0.00862938	0.447389
AT4G36670	558.451	-0.456066	0.173655	-2.62627	0.00863252	0.447389
AT2G01422	10.2173	-3.59073	1.36729	-2.62615	0.00863557	NA
AT2G39518	161.421	-0.918125	0.349823	-2.62454	0.0086766	0.44835
AT3G62990	5.801	5.71711	2.17967	2.62293	0.00871768	NA
AT4G39320	123.007	0.940981	0.358753	2.62292	0.00871785	0.449161
AT2G44110	171.887	-0.863608	0.329409	-2.62169	0.00874945	0.449471
AT1G60960	1197.95	-0.302227	0.115347	-2.62014	0.00878926	0.4502
AT5G19240	860.117	0.357251	0.136432	2.61853	0.00883097	0.450722
AT3G15760	424.814	0.507599	0.193935	2.61737	0.008861	0.450722
AT1G16510	72.0131	-1.23301	0.47121	-2.61668	0.00887895	NA
AT1G65490	791.969	0.3894	0.14886	2.61589	0.00889953	0.450722
AT5G12330	153.86	0.944174	0.360951	2.61579	0.00890206	0.450722
AT1G50770	3.10358	6.88158	2.63203	2.61456	0.00893436	NA
AT4G36210	2883.21	-0.221614	0.0847947	-2.61353	0.0089612	0.451836
AT1G24575	109.396	0.950271	0.363673	2.61299	0.00897551	0.451836
AT1G77080	2223.02	-0.251904	0.0965118	-2.61008	0.00905201	0.451865
AT4G18100	9564.63	0.122441	0.0469159	2.6098	0.00905939	0.451865
AT5G49730	2504.11	0.257792	0.0988072	2.60904	0.00907953	0.451865
AT2G17450	1601.16	0.255712	0.0980284	2.60855	0.00909275	0.451865
AT4G22790	182.893	0.772444	0.296171	2.6081	0.00910469	0.451865
AT5G16530	83.1083	1.15513	0.443066	2.60712	0.00913077	NA
AT4G36090	571.183	-0.43785	0.168023	-2.60589	0.00916354	0.45258
AT1G29025	345.2	-0.548288	0.210424	-2.60563	0.00917061	0.45258
AT1G52980	3069.23	-0.19307	0.0741504	-2.60376	0.00922061	0.453773
AT4G39260	17568.7	-0.121385	0.0466741	-2.60069	0.00930359	0.456578
AT3G58850	458.013	0.464676	0.178899	2.59743	0.00939251	0.459657
AT3G46560	1290.09	0.328218	0.126653	2.59147	0.00955664	0.466391
AT5G66690	2567.22	-0.223449	0.0863148	-2.58877	0.00963204	0.468768
AT2G25660	2802.29	-0.213911	0.0827066	-2.58639	0.00969879	0.469478
AT3G61700	2064.24	-0.264224	0.102161	-2.58634	0.00970006	0.469478
AT3G28380	6.88716	-4.31379	1.67068	-2.58206	0.00982111	NA
AT1G60990	1267.02	-0.308929	0.11967	-2.5815	0.00983723	0.474808
AT1G67195	668.648	-0.389685	0.151028	-2.58022	0.0098738	0.474822
AT1G31690	86.5989	1.68189	0.651998	2.5796	0.00989156	0.474822
AT2G03530	657.177	-0.391248	0.152001	-2.57398	0.0100536	0.48099
AT2G48060	3004.71	-0.21596	0.0839251	-2.57325	0.0100748	0.48099
AT3G14060	233.477	-0.747196	0.290494	-2.57215	0.0101068	0.481211
AT1G75160	4.62765	6.10662	2.3747	2.57153	0.0101249	NA
AT1G54970	75.4944	-1.2699	0.493935	-2.57098	0.0101411	NA
AT3G50500	6616.19	-0.156308	0.0608328	-2.56946	0.0101856	0.483652
AT2G38080	1680.82	0.294788	0.114854	2.56662	0.0102694	0.486317
AT4G09650	27090.2	0.100506	0.0391889	2.56464	0.0103282	0.487784
AT5G39500	1675	0.255745	0.0998422	2.56149	0.0104225	0.490112
AT1G78000	2820.26	-0.199635	0.0779907	-2.55973	0.0104754	0.490112
AT2G19170	951.192	-0.323054	0.126218	-2.5595	0.0104824	0.490112
AT1G48200	345.117	-0.580183	0.226718	-2.55906	0.0104957	0.490112
AT3G25290	728.396	0.436031	0.170482	2.55763	0.0105387	0.490112
AT1G76240	873.815	0.380107	0.148628	2.55743	0.0105449	0.490112
AT5G10130	472.027	0.475651	0.186125	2.55554	0.0106023	0.491484
AT4G39950	4079.69	0.173533	0.0680428	2.55036	0.0107613	0.497541
AT2G40330	104.41	-0.985828	0.386733	-2.54912	0.0107996	0.497595
AT4G28750	10714.1	0.290863	0.114132	2.54849	0.0108191	0.497595
AT5G58200	2653.71	-0.273008	0.107417	-2.54157	0.0110355	0.50496
AT2G25080	15289.5	0.10169	0.0400114	2.54153	0.0110367	0.50496
AT3G59950	1521.16	-0.25232	0.0993687	-2.53923	0.0111098	0.506467
AT2G31490	3616.28	0.202248	0.0796756	2.53839	0.0111365	0.506467
AT3G01500	60830.3	0.0954507	0.0376334	2.53633	0.0112021	0.506467
AT4G39200	8799.59	0.153029	0.0603637	2.53511	0.0112413	0.506467
AT3G24240	539.711	0.437655	0.172653	2.53488	0.0112485	0.506467
AT5G16130	6887.61	0.163646	0.0645753	2.53418	0.011271	0.506467
AT4G39850	2960.3	-0.200426	0.0791326	-2.53278	0.0113161	0.506467
AT1G78010	1060.52	-0.317608	0.125457	-2.5316	0.0113544	0.506467
AT1G07180	1673.44	0.28044	0.11079	2.53128	0.0113648	0.506467
AT1G10340	174.246	-0.852693	0.336928	-2.53079	0.0113806	0.506467
AT5G42180	1127.56	-0.310027	0.122511	-2.5306	0.0113868	0.506467
AT1G05650	271.916	-0.654835	0.25899	-2.52842	0.0114579	0.508265
AT1G70280	1612.08	0.284292	0.112476	2.52758	0.0114851	0.508265
AT5G10930	647.231	0.441832	0.175101	2.5233	0.0116259	0.513207
AT1G29810	454.796	0.483342	0.19175	2.52069	0.0117126	0.515736
AT3G03920	1857.28	0.22938	0.091047	2.51935	0.011757	0.516399
AT5G42380	23.6273	2.47477	0.982427	2.51904	0.0117677	NA
AT4G18290	207.38	0.753389	0.299318	2.51702	0.0118352	0.518536
AT3G54040	2171.74	-0.24149	0.0959966	-2.51561	0.0118828	0.519325
AT4G00910	496.157	0.437378	0.173975	2.51403	0.0119361	0.520359
AT1G14455	9.95106	-3.40257	1.35451	-2.51204	0.0120036	NA
AT3G11630	16718.1	0.0970479	0.0386424	2.51144	0.0120241	0.522898
AT1G74740	1149.1	-0.283916	0.11316	-2.50898	0.0121079	0.524257
AT2G26560	641.711	0.450826	0.179781	2.50764	0.0121541	0.524257
AT1G56145	1252.55	-0.284681	0.113552	-2.50706	0.012174	0.524257
AT4G36220	3416.64	0.171256	0.0683099	2.50704	0.0121747	0.524257
AT4G05497	2.14719	-8.40712	3.35481	-2.50599	0.0122109	NA
AT3G46330	92.6785	-0.996094	0.397578	-2.50541	0.0122311	0.525398
AT5G09065	4.29728	-5.68215	2.26995	-2.5032	0.0123076	NA
AT5G62360	785.876	0.418635	0.167339	2.50172	0.0123592	0.528702
AT3G04590	1876.74	-0.241077	0.0963746	-2.50146	0.0123682	0.528702
AT5G10100	192.21	-0.66405	0.265712	-2.49914	0.0124496	0.530889
AT5G65510	62.9843	-1.25794	0.503407	-2.49886	0.0124594	NA
AT1G08160	555.777	0.46985	0.188168	2.49697	0.0125258	0.53098
AT1G01070	401.079	0.50977	0.204202	2.4964	0.0125461	0.53098
AT1G11300	304.541	-0.559949	0.224356	-2.4958	0.0125672	0.53098
AT5G50460	2082.9	0.227481	0.0911675	2.4952	0.0125885	0.53098
AT4G12110	1046.44	0.33275	0.133377	2.4948	0.0126028	0.53098
AT2G32720	1205.94	0.29048	0.116487	2.49367	0.012643	0.5314
AT1G08320	805.235	-0.378461	0.151825	-2.49274	0.0126763	0.531526
AT3G12070	78.3672	1.15571	0.464031	2.49059	0.0127531	NA
AT1G19715	3158.11	0.21052	0.0845444	2.49006	0.0127723	0.534276
AT4G04610	2010.33	0.232684	0.0935167	2.48815	0.0128409	0.535139
AT1G32230	13167.3	-0.112478	0.0452173	-2.4875	0.0128644	0.535139
AT4G12730	6006.06	0.184046	0.0740047	2.48695	0.0128843	0.535139
AT2G47275	10.7172	-3.32097	1.33645	-2.48493	0.0129577	NA
AT1G75720	42.0149	1.45897	0.587133	2.48491	0.0129585	NA
AT4G11210	352.897	-0.539681	0.217228	-2.4844	0.012977	0.537719
AT1G69620	9955.11	0.139692	0.0562673	2.48265	0.0130408	0.537843
AT3G24503	8654.14	-0.123521	0.0497551	-2.48259	0.0130432	0.537843
AT4G22970	395.285	-0.457701	0.184423	-2.48181	0.0130718	0.537843
AT3G48290	24.0433	1.95627	0.788709	2.48034	0.0131256	NA
AT1G06660	121.047	0.847188	0.341636	2.4798	0.0131456	0.538783
AT2G25850	2135.3	-0.246406	0.0993767	-2.47952	0.013156	0.538783
AT1G02440	9.35629	-4.32999	1.7473	-2.47811	0.0132081	NA
AT5G63420	2657.48	-0.214239	0.0864684	-2.47766	0.0132247	0.538808
AT5G62700	11657.5	0.124799	0.0503961	2.47636	0.0132729	0.538808
AT5G18060	489.71	0.48603	0.196339	2.47546	0.0133065	0.538808
AT1G06090	658.077	0.466429	0.18849	2.47456	0.0133402	0.538808
AT5G37990	2209.61	0.245493	0.0992226	2.47417	0.0133546	0.538808
AT1G78820	1549.41	0.309947	0.125337	2.47291	0.0134018	0.538808
AT1G05680	416.42	0.494739	0.200078	2.47274	0.0134083	0.538808
AT3G48610	1107.21	0.29643	0.11988	2.47271	0.0134092	0.538808
AT4G21170	143.045	0.83713	0.338684	2.47172	0.0134466	0.538808
AT3G07920	3.1282	-7.04963	2.85218	-2.47166	0.0134488	NA
AT2G20790	1294.87	-0.291287	0.117879	-2.47107	0.013471	0.538808
AT1G13350	1992.51	-0.259489	0.105037	-2.47046	0.013494	0.538808
AT1G56680	75.2372	1.11554	0.451627	2.47004	0.0135098	NA
AT3G24310	47.6082	-1.53078	0.620182	-2.46827	0.0135767	NA
AT3G48140	9798.04	0.142883	0.057961	2.46517	0.013695	0.545594
AT2G16280	6202.09	0.162176	0.0658603	2.46243	0.0138	0.547565
AT5G10630	992.462	0.315851	0.128277	2.46225	0.0138068	0.547565
AT5G07322	570.816	0.412523	0.167628	2.46094	0.0138573	0.548241
AT5G10610	453.241	0.435987	0.177216	2.46019	0.0138862	0.548241
AT1G62750	19463.5	0.120349	0.0489395	2.45914	0.0139268	0.548469
AT3G18710	435.776	-0.522162	0.212396	-2.45843	0.0139544	0.548469
AT5G23240	1824.85	0.251895	0.102497	2.45759	0.0139874	0.548537
AT3G23820	9317.58	0.141844	0.0578092	2.45365	0.0141413	0.552137
AT3G58010	907.759	-0.309466	0.126127	-2.4536	0.0141432	0.552137
AT2G33770	9091.2	0.136367	0.0556093	2.45224	0.0141971	0.552137
AT3G46320	1488.91	0.256898	0.10479	2.45155	0.0142242	0.552137
AT4G27435	357.314	0.586563	0.23934	2.45075	0.014256	0.552137
AT1G65820	4232.72	0.160341	0.0654333	2.45045	0.0142677	0.552137
AT3G02225	5.4662	5.36923	2.19213	2.44933	0.0143123	NA
AT5G41990	3034.63	-0.193431	0.0790112	-2.44815	0.0143593	0.554459
AT2G35660	462.059	0.480269	0.196618	2.44265	0.0145798	0.561738
AT2G36560	3.75817	5.93831	2.43408	2.43966	0.0147013	NA
AT4G23470	3473.45	-0.186429	0.0765277	-2.4361	0.0148467	0.569619
AT2G01660	590.104	0.390399	0.16026	2.43604	0.0148492	0.569619
AT4G30650	3720.27	-0.22985	0.0944047	-2.43473	0.0149028	0.569645
AT5G27700	5368.61	0.173157	0.0711278	2.43444	0.0149147	0.569645
AT5G64610	1092.58	-0.285896	0.117519	-2.43276	0.0149843	0.57106
AT3G57040	1543.86	0.264773	0.108918	2.43095	0.0150594	0.571439
AT4G38910	254.316	0.641632	0.263959	2.4308	0.0150654	0.571439
AT3G15650	90.916	1.03088	0.424199	2.43017	0.0150918	0.571439
AT3G62030	19459.7	0.0993553	0.0409026	2.42907	0.0151375	0.571938
AT5G47760	791.505	-0.338444	0.139437	-2.42721	0.0152155	0.573649
AT4G34710	20612.8	0.122821	0.0506187	2.42639	0.0152499	0.573716
AT1G19530	347.927	-0.540748	0.223053	-2.4243	0.0153379	0.574797
AT5G15820	205.484	0.66848	0.275758	2.42415	0.0153441	0.574797
AT5G19740	1022.8	-0.318151	0.131309	-2.42291	0.0153966	0.575539
AT3G04040	62.6447	1.17262	0.484754	2.419	0.015563	NA
AT1G17310	8.6913	4.00196	1.65451	2.41882	0.0155708	NA
AT2G19380	174.838	0.67806	0.280376	2.4184	0.015589	0.581491
AT1G71960	957.911	0.293498	0.121448	2.41666	0.0156638	0.582543
AT3G05630	131.348	0.818712	0.338843	2.4162	0.0156835	0.582543
AT5G35753	606.602	0.38494	0.159463	2.41398	0.0157791	0.583307
AT5G16970	4963.57	0.151663	0.0628412	2.41343	0.0158031	0.583307
AT5G41520	9147.98	0.123086	0.0510177	2.41262	0.0158385	0.583307
AT5G47450	3312.87	-0.202518	0.0839606	-2.41206	0.0158629	0.583307
AT1G19310	536.075	-0.397088	0.164638	-2.41189	0.01587	0.583307
AT1G76890	2044.16	-0.215987	0.0896744	-2.40856	0.0160154	0.58742
AT1G60610	467.156	0.450311	0.187037	2.4076	0.0160578	0.58775
AT2G05520	37022.4	-0.253116	0.105179	-2.40652	0.0161054	0.588264
AT1G22200	1601.16	-0.245514	0.10207	-2.40536	0.0161565	0.588735
AT3G62290	38123.6	-0.0969229	0.040306	-2.40468	0.0161868	0.588735
AT3G62270	1473.27	-0.251425	0.104588	-2.40395	0.0162188	0.588735
AT4G37060	33.3052	1.77924	0.740389	2.40311	0.0162563	NA
AT1G60505	610.33	-0.392211	0.163293	-2.40189	0.0163108	0.590028
AT1G05830	2569.94	-0.200405	0.083445	-2.40164	0.0163216	0.590028
AT5G66890	1.98591	7.95438	3.31277	2.40113	0.0163447	NA
AT3G04320	190.678	0.687694	0.286759	2.39816	0.0164778	0.593567
AT2G26820	159.71	-0.760395	0.317104	-2.39793	0.0164878	0.593567
AT2G21330	26813.3	0.117438	0.0489913	2.39712	0.0165244	0.593567
AT5G24030	2706.03	0.208075	0.0868263	2.39645	0.0165546	0.593567
AT3G01770	3762.39	-0.195118	0.0814616	-2.39522	0.0166106	0.594115
AT2G17240	2521.63	-0.21873	0.0913423	-2.39462	0.0166375	0.594115
AT4G04005	11.8608	-2.74754	1.14781	-2.39373	0.0166782	NA
AT1G05310	350.634	0.576563	0.240996	2.39242	0.0167378	0.595053
AT3G47860	2815.98	-0.191064	0.0798764	-2.392	0.0167568	0.595053
AT1G11545	2002.82	0.226308	0.094639	2.39128	0.0167899	0.595053
AT1G52300	9423.34	0.121647	0.0508756	2.39107	0.0167993	0.595053
AT3G54390	497.945	0.424796	0.177829	2.38879	0.0169038	0.596434
AT4G02590	2127.94	-0.203125	0.0850451	-2.38844	0.01692	0.596434
AT2G34430	237496	0.107173	0.0448796	2.38801	0.0169401	0.596434
AT5G13630	46757.8	0.119772	0.0501711	2.38726	0.0169744	0.596446
AT1G73280	182.935	-0.743345	0.311544	-2.386	0.0170327	0.596628
AT2G41490	765.189	-0.350118	0.146758	-2.38568	0.0170475	0.596628
AT2G46000	276.922	0.582107	0.244137	2.38435	0.0171095	0.597608
AT1G49220	5.18528	-4.75259	1.99549	-2.38166	0.0172347	NA
AT3G55790	88.7481	1.17787	0.494912	2.37997	0.0173141	0.603555
AT5G11070	1921.12	0.242757	0.102078	2.37815	0.0173998	0.605339
AT2G23910	453.295	-0.462653	0.194608	-2.37735	0.0174374	0.605449
AT3G57030	1022.5	0.339354	0.142911	2.37459	0.0175684	0.608797
AT1G17285	64.2412	1.18646	0.499911	2.37334	0.0176279	NA
AT4G32970	433.502	-0.466919	0.196743	-2.37325	0.0176325	0.609815
AT4G15230	1087.63	-0.312851	0.13195	-2.37098	0.0177409	0.611169
AT4G15530	3403.25	-0.215358	0.090831	-2.37097	0.0177413	0.611169
AT1G29760	850.306	-0.317449	0.134071	-2.36776	0.0178961	0.615297
AT1G76930	6544.62	-0.31644	0.133733	-2.36621	0.0179712	0.616671
AT5G46720	38.8377	-1.48666	0.628388	-2.36583	0.0179898	NA
AT3G19430	389.648	0.583963	0.246911	2.36507	0.0180264	0.617361
AT2G41480	663.548	0.415799	0.175911	2.36369	0.0180938	0.61786
AT1G80440	5949.64	0.1583	0.0669817	2.36333	0.0181113	0.61786
AT2G14878	4415.22	-0.168976	0.0715601	-2.36132	0.0182099	0.62002
AT3G05210	887.461	-0.357448	0.151462	-2.35999	0.0182756	0.620634
AT3G45710	1468.27	-0.255893	0.108451	-2.35952	0.0182986	0.620634
AT1G74670	7478.21	0.150698	0.0638974	2.35844	0.018352	0.621246
AT4G13420	9.62745	3.92398	1.66395	2.35824	0.0183618	NA
AT3G05730	6687.85	0.322677	0.136878	2.3574	0.0184032	0.621666
AT4G29380	1933.58	-0.225201	0.0955564	-2.35673	0.0184365	0.621666
AT4G27400	149.757	0.846641	0.359446	2.3554	0.0185027	0.621666
AT5G44930	484.709	-0.409933	0.174044	-2.35534	0.018506	0.621666
AT5G43660	49.1131	1.37787	0.585446	2.35354	0.0185956	NA
AT2G14900	657.139	0.39802	0.169201	2.35234	0.0186556	0.625497
AT2G25210	2484.03	0.250275	0.106474	2.35057	0.0187447	0.627286
AT1G64370	10442.7	0.242837	0.103396	2.34861	0.0188438	0.627447
AT2G41090	2019.95	0.221174	0.094178	2.34847	0.0188508	0.627447
AT1G60545	486.622	-0.403257	0.171719	-2.34835	0.0188566	0.627447
AT3G14170	171.282	0.690354	0.294179	2.34672	0.0189396	0.62755
AT5G57560	415.852	0.456292	0.194499	2.34599	0.0189766	0.62755
AT5G48940	203.943	0.626544	0.267086	2.34585	0.0189835	0.62755
AT1G14210	1143.79	0.2778	0.118441	2.34548	0.0190026	0.62755
AT4G14560	443.785	0.465361	0.198639	2.34274	0.0191426	0.630988
AT5G18970	476.942	0.476805	0.203642	2.34138	0.0192124	0.632103
AT1G71420	64.8257	1.16908	0.499813	2.33903	0.019334	NA
AT5G25390	1.66473	8.09448	3.46141	2.33849	0.0193619	NA
AT4G37140	4.11093	-5.20702	2.22677	-2.33838	0.0193677	NA
AT4G30850	802.465	0.351759	0.150474	2.33768	0.0194041	0.637215
AT5G61530	2171.46	-0.218244	0.0934193	-2.33618	0.0194818	0.637871
AT2G35960	1728.82	0.270427	0.115803	2.33523	0.0195316	0.637871
AT5G47440	115.582	-0.854143	0.365788	-2.33508	0.0195393	0.637871
AT1G80170	374.258	-0.524542	0.224691	-2.33451	0.0195693	0.637871
AT1G77790	3.10919	6.40428	2.7442	2.33375	0.0196086	NA
AT1G50060	193.914	0.827863	0.354752	2.33364	0.0196148	0.638171
AT5G62720	12160.4	-0.107565	0.0461117	-2.3327	0.0196639	0.638587
AT1G79050	1211.49	-0.305672	0.131224	-2.32939	0.0198384	0.641249
AT3G52960	6817.6	0.146698	0.0629944	2.32875	0.0198723	0.641249
AT2G02120	129.456	0.851819	0.365788	2.32872	0.0198737	0.641249
AT3G25510	70.5083	-1.03933	0.446314	-2.32869	0.0198754	NA
AT5G08060	3012.59	0.209507	0.0899799	2.32838	0.0198919	0.641249
AT1G32970	4.3222	-5.1859	2.22768	-2.32794	0.0199154	NA
AT2G20515	205.326	0.660989	0.284151	2.32619	0.0200085	0.643826
AT4G37685	72.0191	-1.21132	0.521192	-2.32413	0.0201185	NA
AT5G42070	1256.2	0.26257	0.113054	2.32252	0.0202049	0.645033
AT3G10970	3145.71	-0.174428	0.075129	-2.32171	0.0202485	0.645033
AT2G36720	2174.03	-0.213417	0.0919662	-2.3206	0.0203084	0.645033
AT5G01090	1890.29	0.239366	0.103155	2.32045	0.0203163	0.645033
AT3G12980	1716.6	-0.267894	0.115487	-2.31969	0.0203578	0.645033
AT3G10520	2023.98	0.236032	0.101871	2.31696	0.0205058	0.645033
AT1G59990	1355.48	-0.251948	0.108747	-2.31682	0.0205135	0.645033
AT2G14920	15.9739	-2.27125	0.980582	-2.31622	0.020546	NA
AT2G47130	1034.38	0.310422	0.134023	2.31619	0.020548	0.645033
AT1G03600	12966.1	0.139751	0.0603382	2.31614	0.0205508	0.645033
AT2G46650	745.386	0.354519	0.153081	2.31589	0.0205644	0.645033
AT1G12110	6428.62	0.184768	0.0797834	2.31587	0.0205654	0.645033
AT1G49470	691.807	0.341518	0.147472	2.31582	0.0205681	0.645033
AT3G44720	1286.65	0.260602	0.112549	2.31547	0.0205873	0.645033
AT5G58375	1807.2	0.237922	0.102785	2.31476	0.0206258	0.645033
AT1G11900	36.7402	1.46741	0.633934	2.31476	0.020626	NA
AT3G62410	9754.99	-0.136632	0.0590368	-2.31435	0.0206484	0.645033
AT2G17790	1980.24	-0.211845	0.0915388	-2.31427	0.020653	0.645033
AT1G68890	3316.95	-0.211487	0.0913961	-2.31396	0.0206701	0.645033
AT2G26080	19699.6	0.0978067	0.0422942	2.31253	0.0207485	0.6455
AT3G01260	236.78	0.618244	0.267367	2.31235	0.0207587	0.6455
AT5G48920	485.041	0.928626	0.401711	2.31168	0.0207953	0.6455
AT5G38610	200.425	0.691778	0.299785	2.30758	0.0210224	0.650932
AT1G74390	320.691	0.504422	0.218631	2.30719	0.0210444	0.650932
AT4G15020	953.57	0.311141	0.134918	2.30614	0.0211026	0.651564
AT1G21440	1299.84	0.278937	0.121014	2.30499	0.0211671	0.651564
AT5G50335	94.3552	0.997376	0.432733	2.30483	0.0211761	0.651564
AT5G11110	930.951	-0.315716	0.137096	-2.30289	0.021285	0.65157
AT2G22480	1587.6	0.245913	0.106798	2.30261	0.021301	0.65157
AT5G63600	7390.58	-0.155039	0.0673634	-2.30154	0.0213614	0.65157
AT5G55250	208.187	0.605375	0.263128	2.30069	0.0214094	0.65157
AT5G08760	103.931	0.895311	0.389259	2.30004	0.021446	0.65157
AT5G04960	179.493	-0.763651	0.332018	-2.30003	0.0214464	0.65157
AT1G02220	646.609	0.379365	0.164988	2.29934	0.0214854	0.65157
AT3G18970	202.012	0.687129	0.298886	2.29897	0.0215066	0.65157
AT1G30810	917.005	-0.284111	0.123605	-2.29855	0.0215307	0.65157
AT5G62340	366.759	0.505867	0.220109	2.29826	0.0215472	0.65157
AT3G60300	4854.44	-0.161975	0.0705475	-2.29597	0.0216778	0.654343
AT5G57420	11.2872	-3.20138	1.39543	-2.29419	0.0217797	NA
AT3G13590	63.8495	1.19688	0.521722	2.2941	0.0217848	NA
AT4G10120	3081.37	0.189697	0.0826894	2.29409	0.0217855	0.654343
AT5G19500	1105.64	-0.27211	0.118618	-2.294	0.0217904	0.654343
AT2G15029	18.4829	2.11923	0.923922	2.29373	0.0218059	NA
AT5G43840	122.497	-0.808506	0.352559	-2.29325	0.0218336	0.654343
AT1G33790	451.093	-0.420733	0.183505	-2.29276	0.0218621	0.654343
AT2G34790	416.087	0.58033	0.253122	2.29269	0.0218658	0.654343
AT4G31310	872.664	-0.299313	0.130584	-2.2921	0.0218996	0.654343
AT3G42800	307.306	0.517839	0.226049	2.29083	0.0219734	0.655435
AT3G15200	64.4435	1.15372	0.503752	2.29025	0.0220066	NA
AT4G23300	1079.57	-0.276106	0.120584	-2.28975	0.022036	0.655694
AT3G29670	168.239	0.701809	0.306605	2.28897	0.0220809	0.655694
AT1G49570	14.8044	-4.29416	1.87661	-2.28825	0.0221228	NA
AT3G16120	21.5027	2.08995	0.913403	2.2881	0.0221319	NA
AT3G56640	434.819	0.439009	0.191871	2.28804	0.0221351	0.655694
AT1G62380	18732.5	0.10485	0.045843	2.28715	0.0221869	0.655694
AT2G29330	235.185	-0.625546	0.273582	-2.2865	0.0222248	0.655694
AT5G58350	1871.58	0.21724	0.0950136	2.2864	0.0222307	0.655694
AT3G08550	1844.74	0.256406	0.112209	2.28507	0.0223085	0.655694
AT5G63090	75.1969	-1.08083	0.472994	-2.28507	0.0223085	NA
AT4G24830	2329.52	0.195238	0.0854452	2.28495	0.0223159	0.655694
AT1G11690	2.25344	6.70984	2.93684	2.28471	0.0223298	NA
AT4G15660	39.8202	-1.61279	0.705958	-2.28454	0.0223398	NA
AT5G01710	3055.36	-0.178185	0.0780128	-2.28405	0.0223685	0.655694
AT4G09830	3260.82	-0.170286	0.0745558	-2.28401	0.0223707	0.655694
AT3G06480	2015.06	-0.234278	0.102602	-2.28336	0.0224091	0.655694
AT1G09250	1370.27	0.236445	0.103572	2.28291	0.0224358	0.655694
AT5G10940	1792.3	-0.217755	0.0954372	-2.28166	0.0225095	0.655694
AT3G01120	14555	0.0931751	0.0408658	2.28003	0.0226061	0.655694
AT2G42600	21443.3	-0.1087	0.047691	-2.27926	0.0226513	0.655694
AT5G20150	581.075	-0.419433	0.184034	-2.2791	0.0226609	0.655694
AT4G31100	382.784	0.526252	0.230907	2.27906	0.0226636	0.655694
AT2G16005	1822.22	0.244459	0.107297	2.27834	0.0227061	0.655694
AT3G21370	483.012	0.474326	0.208222	2.27799	0.0227274	0.655694
AT1G64500	2469.95	0.236918	0.104004	2.27796	0.0227289	0.655694
AT5G20970	301.633	0.550884	0.241898	2.27734	0.0227659	0.655694
AT3G16630	3906.05	-0.152313	0.0669141	-2.27625	0.0228309	0.656491
AT1G13400	13.2693	-2.47277	1.08664	-2.2756	0.0228699	NA
AT1G05894	17.9863	-2.06735	0.908825	-2.27475	0.022921	NA
AT4G16280	1775.42	-0.270421	0.118893	-2.27449	0.0229364	0.658447
AT3G02650	816.557	0.341313	0.150176	2.27276	0.0230407	0.660363
AT4G21960	69123.7	0.115707	0.0509794	2.26968	0.0232267	0.662115
AT4G20160	2.15979	7.52271	3.31549	2.26896	0.023271	NA
AT2G35050	9432.04	-0.101338	0.0446648	-2.26886	0.0232771	0.662115
AT1G51270	422.944	-0.447346	0.197185	-2.26866	0.0232892	0.662115
AT4G29340	104.128	-0.935009	0.412156	-2.26858	0.0232938	0.662115
AT2G46560	3923.64	-0.182086	0.0802919	-2.2678	0.0233411	0.662115
AT1G52830	97.6396	1.20596	0.531892	2.2673	0.0233716	0.662115
AT4G30100	3848.84	-0.145432	0.0641541	-2.26691	0.0233955	0.662115
AT5G49500	316.698	0.487676	0.21514	2.26679	0.0234034	0.662115
AT2G33230	2.3492	7.49617	3.30881	2.26552	0.0234808	NA
AT3G06425	2.2199	-6.56323	2.89854	-2.26433	0.0235541	NA
AT5G04770	575.797	0.404703	0.178794	2.26351	0.0236041	0.664234
AT4G36890	1389.25	-0.240608	0.1063	-2.26348	0.0236059	0.664234
AT3G17210	3695.42	0.162307	0.0717141	2.26325	0.0236201	0.664234
AT5G50330	267.194	-0.591664	0.261511	-2.26248	0.0236678	0.664234
AT1G18080	13756.1	0.114397	0.0505722	2.26205	0.023694	0.664234
AT5G36870	64.8359	-1.09234	0.483103	-2.26109	0.0237539	NA
AT5G09650	6163.56	0.128628	0.0568979	2.26068	0.0237788	0.664234
AT3G10730	828.402	-0.32669	0.144542	-2.26017	0.023811	0.664234
AT2G24592	554.996	-0.379869	0.168089	-2.25992	0.0238259	0.664234
AT3G15580	1785.24	-0.208089	0.0920951	-2.2595	0.0238525	0.664234
AT2G42570	704.024	0.347515	0.153806	2.25944	0.0238563	0.664234
AT4G01335	58.6311	-1.13483	0.502302	-2.25926	0.0238672	NA
AT3G09220	5058.46	-0.174362	0.0771966	-2.25867	0.0239038	0.664504
AT1G07913	4.77001	5.16582	2.28813	2.25766	0.0239671	NA
AT5G65790	285.065	0.497671	0.220564	2.25636	0.024048	0.666283
AT2G04100	645.869	-0.364172	0.161398	-2.25636	0.0240483	0.666283
AT5G24210	244.28	0.608744	0.270053	2.25417	0.0241857	0.666283
AT1G13635	113.104	0.90755	0.40266	2.25389	0.0242034	0.666283
AT5G17060	507.261	-0.444996	0.197439	-2.25384	0.0242059	0.666283
AT1G11175	741.494	0.322163	0.142945	2.25376	0.0242114	0.666283
AT4G25640	4648.15	-0.146919	0.0651983	-2.25341	0.0242333	0.666283
AT3G55710	68.771	-1.07728	0.478232	-2.25262	0.0242829	NA
AT4G27450	1467.87	0.25178	0.111834	2.25137	0.0243619	0.667671
AT5G03760	3523.07	0.17453	0.0775238	2.25131	0.0243659	0.667671
AT5G27430	981.982	0.283198	0.12582	2.25081	0.0243978	0.667671
AT5G10300	234.101	0.551	0.244905	2.24985	0.0244583	0.668285
AT2G07180	2751.29	-0.190137	0.0845401	-2.24908	0.0245076	0.668482
AT5G07740	3950.57	-0.170851	0.0759981	-2.2481	0.0245697	0.668482
AT4G20010	1320.11	-0.255709	0.113783	-2.24735	0.0246177	0.668482
AT2G26670	4467.19	0.161787	0.0719931	2.24726	0.0246236	0.668482
AT4G29920	281.909	0.528223	0.235105	2.24675	0.0246557	0.668482
AT1G12350	808.533	-0.350764	0.156167	-2.24608	0.024699	0.668622
AT5G07690	317.708	0.533759	0.2379	2.24362	0.0248566	0.671856
AT3G01670	1772.8	0.231616	0.103282	2.24255	0.0249261	0.672156
AT1G65290	3977.07	0.146142	0.0651761	2.24226	0.0249443	0.672156
AT4G31400	75.9535	-1.05149	0.469029	-2.24185	0.0249713	NA
AT5G24380	1763.3	0.225154	0.100491	2.24054	0.0250557	0.673794
AT1G32150	681.927	-0.40387	0.180305	-2.23993	0.0250954	0.673794
AT2G31020	552.46	-0.4042	0.180512	-2.23919	0.0251439	0.673794
AT1G30640	631.291	-0.342481	0.153143	-2.23635	0.0253292	0.673794
AT4G05400	641.275	0.356775	0.159574	2.2358	0.0253648	0.673794
AT1G27450	5632.61	0.142568	0.0637668	2.23577	0.0253668	0.673794
AT3G20570	651.824	0.358018	0.160138	2.23568	0.0253728	0.673794
AT1G33475	61.1376	-1.07542	0.481054	-2.23555	0.0253811	NA
AT5G19680	922.078	0.316196	0.141513	2.23439	0.0254575	0.673794
AT1G25520	782.201	-0.321878	0.144073	-2.23413	0.0254748	0.673794
AT5G51110	6290.11	0.136271	0.0609987	2.234	0.0254833	0.673794
AT4G14320	5251.2	0.189115	0.0846726	2.23349	0.0255168	0.673794
AT2G47600	1424.64	-0.267734	0.119885	-2.23326	0.0255318	0.673794
AT4G21550	119.784	-0.794673	0.356138	-2.23136	0.0256572	0.673794
AT1G69890	915.494	0.290903	0.13038	2.23119	0.0256687	0.673794
AT1G52410	1348.8	0.243388	0.109085	2.23118	0.0256689	0.673794
AT5G38460	509.934	-0.384795	0.172506	-2.23062	0.0257065	0.673794
AT4G31910	2741.54	0.200153	0.0897344	2.23051	0.0257138	0.673794
AT2G43550	1646.05	0.213803	0.0959014	2.22941	0.0257868	0.673794
AT4G00060	2136.85	-0.212219	0.0952016	-2.22915	0.0258036	0.673794
AT1G70780	9916.75	-0.119513	0.0536201	-2.22889	0.0258211	0.673794
AT3G27925	5168.29	0.137394	0.0616553	2.22842	0.0258528	0.673794
AT1G53250	412.875	-0.455142	0.204316	-2.22764	0.0259045	0.673794
AT3G14225	28.1537	-1.70957	0.767628	-2.22709	0.0259415	NA
AT3G09710	451.398	-0.409634	0.183946	-2.22693	0.0259521	0.673794
AT3G27240	3780.16	0.148317	0.066605	2.22681	0.02596	0.673794
AT1G03330	1020.78	0.290569	0.13049	2.22675	0.0259638	0.673794
AT1G42430	1132.78	-0.253148	0.11374	-2.22566	0.0260367	0.673963
AT1G61440	14.938	2.37292	1.06628	2.22542	0.0260533	NA
AT1G70430	138.494	-0.761587	0.342382	-2.22438	0.0261231	0.673963
AT4G16500	1270.76	0.251847	0.113222	2.22437	0.0261234	0.673963
AT4G30900	686.25	-0.398658	0.179224	-2.22435	0.0261248	0.673963
AT4G26700	2400.58	-0.187868	0.0844806	-2.2238	0.0261622	0.673963
AT4G15960	455.556	0.558314	0.251214	2.22247	0.0262517	0.675279
AT2G33175	2.83228	-5.7027	2.56723	-2.22134	0.0263279	NA
AT4G16000	109.586	0.87325	0.393236	2.22068	0.0263729	0.676604
AT1G01120	5924.18	0.150986	0.0680035	2.22026	0.0264009	0.676604
AT1G12900	46175.6	0.0697468	0.0314268	2.21934	0.0264634	0.676604
AT3G50840	714.528	0.359251	0.161921	2.21868	0.0265086	0.676604
AT1G06573	156.013	0.741953	0.334452	2.21842	0.0265264	0.676604
AT2G01220	1974.18	-0.254869	0.114944	-2.21733	0.0266006	0.676604
AT3G57010	1326.19	0.298467	0.134607	2.21732	0.0266013	0.676604
AT5G44400	619.129	0.378183	0.17057	2.21717	0.0266113	0.676604
AT1G69010	839.32	0.288929	0.130416	2.21545	0.0267295	0.676778
AT1G29520	1000.42	0.338644	0.152902	2.21477	0.0267756	0.676778
AT1G72690	170.995	-0.684142	0.308936	-2.21451	0.0267935	0.676778
AT2G28570	726.167	-0.437679	0.197708	-2.21376	0.026845	0.676778
AT1G06390	3050.31	-0.160312	0.0724304	-2.21332	0.0268757	0.676778
AT4G02930	3227.03	0.164103	0.0741441	2.2133	0.0268769	0.676778
AT2G31190	747.344	-0.310965	0.140508	-2.21314	0.0268877	0.676778
AT5G57345	2154.42	0.202183	0.0914028	2.212	0.0269668	0.677797
AT2G44630	68.8855	1.02337	0.46281	2.2112	0.0270217	NA
AT5G20950	4262.32	0.160115	0.072434	2.2105	0.0270706	0.679435
AT3G56760	1285.84	-0.256971	0.116354	-2.20853	0.0272077	0.681375
AT2G23090	2656.41	0.178841	0.0809868	2.20827	0.0272255	0.681375
AT3G59090	1501.75	-0.230139	0.104364	-2.20515	0.0274439	0.683778
AT5G23110	2905.61	-0.17624	0.0799241	-2.20509	0.0274478	0.683778
AT1G21400	1591.64	-0.225506	0.102292	-2.20454	0.0274863	0.683778
AT2G32290	74.9488	-1.01864	0.462146	-2.20415	0.0275138	NA
AT2G45830	849.369	-0.325518	0.147685	-2.20413	0.0275149	0.683778
AT5G42800	49.4554	1.28741	0.584102	2.20409	0.0275183	NA
AT3G61210	682.907	0.314371	0.142654	2.20373	0.0275434	0.683778
AT4G22330	2056.18	0.200142	0.0908646	2.20264	0.0276199	0.683778
AT1G72660	6.81765	4.58643	2.08228	2.2026	0.0276228	NA
AT1G11700	1195.74	-0.323165	0.146722	-2.20257	0.0276251	0.683778
AT4G02280	1023.47	0.287531	0.130596	2.20169	0.0276874	0.683778
AT2G45380	2790.46	-0.219912	0.0998896	-2.20155	0.0276973	0.683778
AT1G31340	1661.61	0.215631	0.0979615	2.20118	0.027723	0.683778
AT5G18690	360.795	0.425416	0.1933	2.20081	0.0277497	0.683778
AT1G28400	3731.19	0.161965	0.073638	2.19947	0.0278445	0.684863
AT5G16360	377.277	0.476123	0.216509	2.19909	0.0278716	0.684863
AT5G36670	6.60496	3.79775	1.72811	2.19763	0.0279755	NA
AT2G13680	13.6325	2.54981	1.1604	2.19735	0.0279957	NA
AT2G25840	2038.95	-0.203368	0.0925519	-2.19734	0.0279963	0.686966
AT2G24720	22.4666	-1.85599	0.844829	-2.19688	0.0280288	NA
AT3G58990	772.863	0.344162	0.15685	2.19421	0.0282206	0.690631
AT5G67150	643.372	0.335851	0.153066	2.19415	0.0282243	0.690631
AT5G38450	27.2772	1.62823	0.742221	2.19373	0.0282549	NA
AT5G15950	1367.36	0.228311	0.104108	2.19301	0.0283069	0.690912
AT4G05160	2118.64	-0.201369	0.0918834	-2.19157	0.0284104	0.690912
AT4G01080	233.9	0.608867	0.277839	2.19144	0.0284199	0.690912
AT1G51470	895.98	0.682801	0.311588	2.19136	0.0284256	0.690912
AT2G45180	60747.6	0.100775	0.0460083	2.19037	0.0284974	0.690912
AT3G25717	3052.9	0.181184	0.0827687	2.18904	0.0285941	0.690912
AT5G56360	2525.5	0.192746	0.0880603	2.1888	0.0286117	0.690912
AT1G78060	2444.47	0.181471	0.0829151	2.18863	0.0286234	0.690912
AT5G43520	432.606	-0.447582	0.204509	-2.18857	0.0286281	0.690912
AT4G34000	4176.46	-0.194523	0.0888872	-2.18842	0.0286389	0.690912
AT4G34419	17.1042	2.17684	0.994713	2.18841	0.0286395	NA
AT2G41530	3283.39	-0.159163	0.072743	-2.18802	0.0286684	0.690912
AT3G62840	2930.51	-0.179859	0.0822479	-2.18679	0.0287577	0.69168
AT4G37070	2679.95	-0.178408	0.0815952	-2.1865	0.028779	0.69168
AT1G30560	6.54291	5.15744	2.35907	2.18622	0.0287995	NA
AT1G64170	446.199	-0.424507	0.194243	-2.18544	0.0288566	0.692274
AT4G37000	1793.05	0.210692	0.0964229	2.18509	0.0288825	0.692274
AT1G15415	5.31276	-4.21668	1.93016	-2.18463	0.0289159	NA
AT1G12090	24759.9	0.104052	0.0476436	2.18397	0.0289642	0.693035
AT1G65486	72.5315	-1.0164	0.46539	-2.18397	0.0289646	NA
AT1G21500	5700.84	0.142873	0.0654478	2.18301	0.0290349	0.693035
AT5G43900	3525.91	-0.15859	0.0726689	-2.18236	0.0290826	0.693035
AT3G57140	309.159	-0.486897	0.223119	-2.18223	0.0290929	0.693035
AT2G46820	23109.7	0.0841899	0.0385855	2.18191	0.0291164	0.693035
AT3G60810	715.618	-0.34111	0.156369	-2.18144	0.029151	0.693035
AT1G01320	15938.8	-0.10008	0.0458923	-2.18077	0.0292007	0.693279
AT4G23100	13364.4	0.0921918	0.042292	2.17989	0.029266	0.693892
AT4G15390	1296.13	-0.238593	0.109531	-2.17832	0.0293821	0.695707
AT5G60960	1567.51	0.21964	0.100871	2.17742	0.0294489	0.69635
AT4G15700	76.4867	-1.00565	0.462304	-2.1753	0.0296074	NA
AT2G37770	205.275	-0.629441	0.289394	-2.17503	0.0296275	0.699007
AT5G65700	4183.78	0.160786	0.0739379	2.17461	0.0296597	0.699007
AT5G25590	1147.63	0.263315	0.121109	2.1742	0.0296902	0.699007
AT3G21720	768.017	0.422012	0.194136	2.1738	0.0297204	0.699007
AT1G69480	129.868	-0.812099	0.373716	-2.17304	0.0297773	0.699382
AT4G30130	177.456	-0.628978	0.289514	-2.17253	0.029816	0.699382
AT3G57230	1012.29	-0.286474	0.131903	-2.17184	0.0298676	0.699468
AT3G22800	496.684	-0.41893	0.192929	-2.17142	0.0298993	0.699468
AT2G33530	902.484	0.303342	0.139846	2.16911	0.0300741	0.702586
AT5G04230	757.657	0.348939	0.160905	2.16861	0.0301125	0.702586
AT1G28160	3.14751	6.12531	2.82552	2.16785	0.03017	NA
AT4G37870	9421.51	0.113743	0.0524821	2.16727	0.030214	0.704018
AT1G72370	14852.5	0.092097	0.0425239	2.16577	0.0303286	0.705307
AT1G14330	792.897	0.319454	0.147564	2.16485	0.0303994	0.705307
AT4G28680	80.9015	0.943329	0.43578	2.16469	0.0304112	NA
AT1G45201	4516.6	0.144121	0.0665824	2.16455	0.0304223	0.705307
AT4G39420	2948.86	-0.175408	0.0810545	-2.16408	0.0304583	0.705307
AT1G04620	2110.73	-0.21815	0.100812	-2.16393	0.03047	0.705307
AT4G00270	1025.84	0.285892	0.13217	2.16306	0.0305368	0.705921
AT1G71800	579.7	-0.347251	0.160633	-2.16177	0.0306363	0.706906
AT3G06410	1297.27	-0.244686	0.113222	-2.16112	0.0306863	0.706906
AT3G52370	839.619	0.293715	0.135936	2.16069	0.0307191	0.706906
AT4G19590	40.3068	-1.35623	0.627728	-2.16054	0.0307308	NA
AT1G74530	744.339	-0.321717	0.148914	-2.16042	0.0307403	0.706906
AT3G07525	212.415	-0.582966	0.269957	-2.15948	0.0308133	0.707499
AT1G74850	2351.28	-0.177678	0.0822958	-2.15902	0.030849	0.707499
AT2G26390	27.9182	1.83597	0.850894	2.1577	0.0309514	NA
AT3G16530	640.826	0.383459	0.177725	2.1576	0.030959	0.707499
AT2G13547	8.78094	3.18466	1.4762	2.15734	0.0309793	NA
AT1G47278	653.616	-0.317968	0.147488	-2.15589	0.0310923	0.707499
AT4G35100	33668.8	0.0800443	0.0371358	2.15545	0.0311269	0.707499
AT5G41700	22336.3	0.099576	0.0462073	2.15499	0.0311629	0.707499
AT1G09700	548.762	0.34865	0.161797	2.15487	0.0311721	0.707499
AT1G56330	4652.5	0.135024	0.0626769	2.15429	0.0312177	0.707499
AT5G54730	1185.88	-0.252102	0.117045	-2.15388	0.0312496	0.707499
AT2G33450	2042.07	0.209129	0.0970982	2.15379	0.0312567	0.707499
AT1G73680	1615.74	-0.2251	0.104521	-2.15364	0.0312685	0.707499
AT5G44680	3656.94	0.167558	0.0778126	2.15336	0.0312907	0.707499
AT3G43590	716.881	-0.301686	0.14017	-2.15228	0.0313754	0.707499
AT5G51550	2945.09	0.171022	0.0794668	2.15212	0.0313876	0.707499
AT3G49070	168.846	0.827602	0.384608	2.1518	0.0314128	0.707499
AT1G66280	4656.24	0.166762	0.0775185	2.15126	0.0314558	0.707499
AT5G05730	1341.85	0.256215	0.119127	2.15077	0.0314944	0.707499
AT1G03680	8508.87	0.12385	0.0575922	2.15047	0.0315182	0.707499
AT1G24400	195.854	0.689509	0.320657	2.1503	0.0315312	0.707499
AT3G52440	2.20191	-7.42166	3.45149	-2.15028	0.0315334	NA
AT4G22530	509.084	0.4129	0.192146	2.14888	0.0316438	0.70912
AT5G05060	1463.56	-0.236144	0.109927	-2.14819	0.0316989	0.709449
AT1G62935	12.9473	2.86718	1.3353	2.14721	0.0317766	NA
AT4G15760	8230.1	0.109984	0.0512568	2.14575	0.0318928	0.712064
AT2G28370	1916.45	-0.203743	0.0949769	-2.14519	0.0319378	0.712064
AT2G27535	9.94356	-3.27519	1.52731	-2.14442	0.0319991	NA
AT4G31380	472.615	0.54159	0.252604	2.14403	0.0320305	0.712064
AT5G04590	12560.9	0.0925757	0.0431945	2.14323	0.0320949	0.712064
AT1G02640	1227.4	0.242664	0.113251	2.14271	0.0321367	0.712064
AT4G23330	998.564	-0.318212	0.148527	-2.14245	0.0321571	0.712064
AT4G13992	19.4493	1.9965	0.931889	2.14243	0.0321592	NA
AT5G59750	1293.29	-0.244797	0.114265	-2.14236	0.0321648	0.712064
AT4G32280	1249.14	0.336585	0.157114	2.1423	0.0321696	0.712064
AT5G42030	2285.84	-0.201551	0.0940876	-2.14216	0.0321805	0.712064
AT4G30400	890.857	0.275455	0.128734	2.13972	0.0323774	0.715521
AT3G01870	1.87346	-7.62825	3.56527	-2.1396	0.0323873	NA
AT1G70790	459.016	-0.424207	0.198404	-2.13809	0.0325092	0.716808
AT1G55310	1999.87	-0.211247	0.0988153	-2.13779	0.0325336	0.716808
AT5G57655	7372.69	-0.11077	0.0518225	-2.13749	0.0325581	0.716808
AT4G05450	291.144	0.482373	0.225847	2.13584	0.0326927	0.717232
AT3G53430	7629.41	0.124977	0.0585167	2.13575	0.0327002	0.717232
AT4G30630	709.342	-0.3061	0.14333	-2.13564	0.0327089	0.717232
AT1G73300	263.926	-0.562681	0.263576	-2.13479	0.0327779	0.717232
AT5G27540	1975.08	0.188484	0.0882935	2.13475	0.0327815	0.717232
AT2G14750	2139.21	0.192314	0.0901839	2.13247	0.0329686	0.720108
AT5G63480	251.893	0.509628	0.239048	2.1319	0.0330147	0.720108
AT1G29465	170.652	0.63935	0.300023	2.13101	0.0330887	0.720108
AT3G48570	477.227	-0.431991	0.202736	-2.13081	0.0331047	0.720108
AT4G18970	2106.27	0.224283	0.10527	2.13055	0.0331266	0.720108
AT1G20330	5307.07	0.145176	0.068153	2.13015	0.0331588	0.720108
AT1G74900	36.8756	-1.38339	0.649496	-2.12994	0.0331765	NA
AT3G56870	220.994	0.571767	0.268542	2.12915	0.0332416	0.720293
AT1G47670	1303.3	0.267129	0.125468	2.12906	0.0332493	0.720293
AT1G29910	203610	0.186011	0.0874309	2.12752	0.0333767	0.722161
AT2G04050	42.2781	1.48269	0.697077	2.12701	0.0334192	NA
AT5G52990	323.218	0.495443	0.233049	2.12592	0.0335096	0.724081
AT2G01310	2.8824	-5.95005	2.79921	-2.12562	0.0335351	NA
AT1G28290	4930.45	0.271644	0.127804	2.12546	0.0335478	0.724081
AT2G34325	7.80095	3.10819	1.46319	2.12426	0.0336485	NA
AT5G53500	2196.43	-0.204373	0.0962111	-2.12421	0.0336524	0.725446
AT4G25290	1405.52	-0.248986	0.117279	-2.12303	0.0337515	0.725888
AT3G03800	2.49654	-5.98201	2.81831	-2.12255	0.0337915	NA
AT5G65685	1555.83	-0.249252	0.117434	-2.1225	0.0337961	0.725888
AT5G12200	2223.88	-0.18857	0.088844	-2.12249	0.0337968	0.725888
AT1G12950	88.8124	-0.910655	0.429187	-2.12181	0.0338535	0.726217
AT1G04080	4807.34	-0.138881	0.0654947	-2.1205	0.033964	0.727142
AT5G08630	955.042	-0.272809	0.128664	-2.12032	0.0339793	0.727142
AT5G20640	34.2989	-1.45766	0.687751	-2.11946	0.0340518	NA
AT1G21150	147.175	-0.74785	0.35294	-2.11892	0.0340975	0.728393
AT1G32780	149.247	0.703624	0.332111	2.11864	0.0341207	0.728393
AT1G30250	19.1421	2.10925	0.996049	2.11762	0.0342072	NA
AT3G49190	180.073	0.720444	0.340223	2.11756	0.0342121	0.729456
AT4G10970	1068.36	-0.284576	0.134455	-2.11651	0.0343019	0.729843
AT3G23200	227.263	-0.572074	0.270508	-2.11481	0.0344458	0.729843
AT3G10815	121.49	-0.81617	0.386025	-2.11429	0.0344902	0.729843
AT2G28160	303.383	-0.482363	0.228161	-2.11414	0.0345034	0.729843
AT4G10590	1120.6	0.270449	0.127945	2.1138	0.0345327	0.729843
AT4G13970	823.812	0.294421	0.139347	2.11287	0.0346118	0.729843
AT1G73620	449.277	0.41862	0.198223	2.11186	0.0346981	0.729843
AT3G14690	3742.75	0.165689	0.0784624	2.1117	0.0347119	0.729843
AT4G16566	459.085	-0.377464	0.178767	-2.11149	0.0347301	0.729843
AT5G09480	1015.68	0.259662	0.122994	2.11118	0.0347572	0.729843
AT1G77480	879.771	-0.284618	0.13483	-2.11094	0.0347778	0.729843
AT1G68600	314.109	0.509394	0.241327	2.1108	0.0347891	0.729843
AT3G51410	11.2496	3.36363	1.59355	2.11078	0.0347908	NA
AT3G57110	7.01351	3.43892	1.62944	2.1105	0.0348157	NA
AT3G17680	327.832	-0.4446	0.21068	-2.11031	0.0348316	0.729843
AT3G48120	585.53	-0.326031	0.15452	-2.10996	0.034862	0.729843
AT5G61140	3146.49	-0.169061	0.0801475	-2.10937	0.0349125	0.729843
AT5G62410	1116.14	0.237603	0.112668	2.10889	0.0349543	0.729843
AT3G12610	4111.19	0.150447	0.0713424	2.10881	0.034961	0.729843
AT1G67430	11414.7	0.0969717	0.0459884	2.10861	0.0349779	0.729843
AT3G55310	4.66345	-4.87361	2.31233	-2.10766	0.0350605	NA
AT3G20450	110.159	0.8093	0.384698	2.10373	0.0354022	0.736171
AT4G20090	289.569	0.52033	0.247342	2.10369	0.0354055	0.736171
AT3G27030	488.108	0.415988	0.197783	2.10326	0.035443	0.736171
AT4G26210	632.199	0.388218	0.184585	2.10319	0.0354488	0.736171
AT1G80650	571.302	-0.38482	0.183033	-2.10246	0.0355126	0.736624
AT4G33720	1.96604	-6.95869	3.31103	-2.10167	0.0355823	NA
AT1G23860	1718.07	-0.199263	0.0948301	-2.10126	0.0356179	0.737717
AT2G07751	6.11807	3.26551	1.55422	2.10106	0.0356353	NA
AT5G01495	3.1212	5.95157	2.8327	2.10102	0.0356393	NA
AT2G47620	758.27	-0.317781	0.15126	-2.10089	0.0356507	0.737717
AT5G38830	1890.54	0.194506	0.0926031	2.10043	0.0356913	0.737717
AT4G01780	4.58468	-5.13486	2.44664	-2.09874	0.0358398	NA
AT2G35480	200.27	-0.552915	0.263508	-2.09829	0.0358799	0.740744
AT2G28400	143.295	-0.66768	0.318316	-2.09754	0.0359461	0.74124
AT5G51490	45.0565	1.24223	0.592444	2.09679	0.0360118	NA
AT3G04370	101.544	-0.88335	0.421372	-2.09637	0.0360497	0.742505
AT4G22513	49.8206	1.16535	0.556111	2.09553	0.0361243	NA
AT3G23390	4939.85	0.136367	0.0650882	2.09511	0.0361616	0.74354
AT1G65700	516.971	-0.365605	0.174538	-2.09471	0.0361969	0.74354
AT1G06830	124.53	0.684989	0.327147	2.09382	0.0362756	0.74354
AT3G45700	299.487	-0.496078	0.236981	-2.09332	0.0363202	0.74354
AT1G28580	4398.32	-0.145128	0.069341	-2.09297	0.0363521	0.74354
AT2G43060	889.036	0.296515	0.141673	2.09295	0.0363538	0.74354
AT1G56555	13.809	2.20169	1.05219	2.09248	0.0363952	NA
AT5G09890	2210.04	-0.20788	0.0993551	-2.0923	0.036412	0.743788
AT4G10150	313.737	0.469721	0.224548	2.09185	0.0364516	0.743788
AT1G53600	88.4767	-0.877711	0.419678	-2.09139	0.036493	0.743788
AT2G23096	4.48272	4.93515	2.36028	2.09092	0.0365355	NA
AT1G06040	4283.7	0.142206	0.0680289	2.09038	0.0365837	0.744774
AT1G79610	619.293	-0.327761	0.156835	-2.08984	0.036632	0.744893
AT4G20953	6.04406	4.51193	2.16093	2.08796	0.0368014	NA
AT4G29740	356.974	-0.427758	0.204962	-2.08701	0.0368872	0.748509
AT3G17611	420.436	-0.468344	0.224478	-2.08637	0.0369449	0.748509
AT5G20090	2667.39	0.186971	0.0896235	2.08618	0.0369623	0.748509
AT3G09850	2332.64	0.177182	0.0849517	2.08567	0.0370081	0.748509
AT3G04025	2.26957	-7.4935	3.59335	-2.08538	0.0370347	NA
AT1G02340	5398.15	0.152581	0.0731935	2.08462	0.0371037	0.748509
AT3G58510	3471.12	-0.145993	0.0700384	-2.08447	0.037117	0.748509
AT1G54780	9054.67	0.10828	0.0519584	2.08397	0.0371627	0.748509
AT1G27140	115.828	0.77404	0.371553	2.08326	0.0372279	0.748509
AT4G02270	123.945	-0.776345	0.37266	-2.08325	0.0372282	0.748509
AT5G20610	1656.05	0.22481	0.107917	2.08317	0.0372361	0.748509
AT2G20870	2.10293	-6.88304	3.30538	-2.08237	0.0373085	NA
AT5G52900	833.113	0.349399	0.167798	2.08226	0.0373186	0.748509
AT1G80290	382.462	0.395741	0.190056	2.08223	0.0373211	0.748509
AT4G18975	840.227	-0.32008	0.153766	-2.08161	0.0373783	0.748802
AT5G22796	56.249	-1.08452	0.521149	-2.08101	0.0374326	NA
AT5G19660	1373.87	-0.22591	0.108624	-2.07975	0.0375488	0.749813
AT5G05980	1468.49	-0.214809	0.103306	-2.07935	0.0375853	0.749813
AT4G22890	14954.9	0.0926722	0.0445695	2.07927	0.0375924	0.749813
AT5G08260	1673.44	-0.220449	0.106026	-2.07919	0.0375995	0.749813
AT1G52342	539.94	0.404207	0.194519	2.07799	0.0377105	0.750933
AT3G22630	1020.53	0.307987	0.148248	2.0775	0.0377551	0.750933
AT5G45950	2751.38	0.216986	0.104481	2.0768	0.0378199	0.750933
AT1G08830	8468.73	-0.136377	0.065681	-2.07635	0.0378612	0.750933
AT5G18050	544.316	0.390746	0.188205	2.07617	0.0378781	0.750933
AT3G48780	2679.7	-0.154905	0.0746273	-2.07572	0.0379202	0.750933
AT4G22880	70.3073	1.03387	0.498239	2.07504	0.037983	NA
AT1G06560	544.159	-0.355925	0.171564	-2.07459	0.0380248	0.750933
AT5G13490	1226.01	0.238485	0.114975	2.07423	0.0380577	0.750933
AT2G27680	5152.93	-0.131612	0.0634633	-2.07383	0.0380946	0.750933
AT3G16565	379.686	-0.409465	0.197452	-2.07374	0.0381034	0.750933
AT4G25420	112.199	-0.812793	0.391991	-2.0735	0.0381258	0.750933
AT1G15900	34.803	1.36594	0.659077	2.0725	0.0382185	NA
AT4G28040	965.064	0.285033	0.137537	2.0724	0.0382279	0.751901
AT2G20610	2634.23	0.178573	0.0861819	2.07205	0.0382606	0.751901
AT3G29000	29.998	1.58722	0.766724	2.07014	0.0384393	NA
AT4G15620	701.888	-0.334432	0.1616	-2.06951	0.0384985	0.755282
AT3G48835	11.9993	2.37999	1.1503	2.06903	0.0385436	NA
AT1G79930	5117.07	0.140845	0.0680971	2.0683	0.038612	0.755282
AT4G25050	11196.1	0.10634	0.0514151	2.06826	0.0386159	0.755282
AT2G38870	1350.54	0.246774	0.119346	2.06772	0.0386662	0.755282
AT1G48580	58.7956	1.04855	0.507108	2.0677	0.0386683	NA
AT1G09340	26874.5	0.089533	0.0433054	2.06748	0.0386889	0.755282
AT3G19420	3829.43	-0.149889	0.0724992	-2.06746	0.0386905	0.755282
AT2G31180	33.6787	1.5235	0.737299	2.06633	0.0387974	NA
AT1G48500	64.9488	-1.11441	0.539616	-2.06519	0.0389053	NA
AT3G47836	824.284	0.326208	0.15797	2.06499	0.0389239	0.755476
AT4G03240	528.85	0.334286	0.161914	2.06459	0.0389614	0.755476
AT4G16450	3281.27	0.183181	0.0887279	2.06452	0.038968	0.755476
AT1G19485	1649.12	-0.248761	0.120494	-2.06451	0.0389691	0.755476
AT1G51070	3910.79	-0.157419	0.0762591	-2.06426	0.0389929	0.755476
AT5G01550	183.051	-0.708297	0.343131	-2.06422	0.0389969	0.755476
AT1G50720	3.50153	-4.99128	2.41815	-2.06409	0.0390091	NA
AT5G22608	154.062	-0.705058	0.341583	-2.06409	0.0390091	0.755476
AT3G07675	39.6635	1.26574	0.613282	2.06388	0.0390288	NA
AT5G05080	2997.92	0.155628	0.0754534	2.06258	0.0391528	0.755476
AT3G15240	236.934	0.611568	0.296507	2.06258	0.0391529	0.755476
AT1G20190	3437.31	0.146796	0.071172	2.06255	0.0391551	0.755476
AT5G51280	1099.04	0.253717	0.123023	2.06236	0.0391735	0.755476
AT1G73230	4918.3	0.128202	0.0622607	2.05912	0.0394832	0.760614
AT5G07320	735.529	-0.312533	0.151816	-2.05863	0.0395301	0.760683
AT4G19130	148.163	0.748707	0.363872	2.05761	0.0396278	0.761729
AT4G31500	5941.04	0.126877	0.0616761	2.05716	0.0396712	0.76173
AT5G60290	39.6232	1.32801	0.645569	2.05711	0.0396754	NA
AT1G15270	3828.4	0.20904	0.101641	2.05665	0.0397195	0.761825
AT3G13090	71.1411	1.0098	0.491064	2.05635	0.0397487	NA
AT2G26980	6347.54	-0.23977	0.116782	-2.05313	0.0400596	0.767511
AT1G34490	4.32976	4.65259	2.26611	2.05312	0.0400614	NA
AT4G28365	3.03101	5.25033	2.55833	2.05225	0.0401458	NA
AT4G20150	4469.02	0.162594	0.0792455	2.05178	0.0401912	0.769193
AT5G47635	82.9872	-0.896495	0.436957	-2.05168	0.0402011	NA
AT5G65470	1556.99	0.223169	0.108835	2.05052	0.0403133	0.770429
AT1G75950	8807.32	0.133836	0.065279	2.05021	0.0403435	0.770429
AT1G62560	434.944	0.530412	0.25884	2.04919	0.0404435	0.7715
AT5G46960	51.23	1.15954	0.566424	2.04712	0.0406459	NA
AT1G07610	2665.92	0.159191	0.077769	2.04697	0.0406608	0.774059
AT4G24972	607.389	0.339633	0.165924	2.04692	0.0406657	0.774059
AT2G45810	3679.81	-0.147919	0.0723005	-2.04589	0.0407676	0.775159
AT4G02480	11770.2	-0.105811	0.0517318	-2.04537	0.0408183	0.775282
AT5G24940	203.824	0.533803	0.261061	2.04474	0.0408805	0.775626
AT1G65845	1445.73	-0.237492	0.116197	-2.04388	0.0409658	0.776406
AT5G04500	3.17207	6.27235	3.06948	2.04346	0.0410072	NA
AT1G21880	680.973	0.317957	0.155619	2.04317	0.0410356	0.776891
AT4G29690	258	0.559088	0.273752	2.04232	0.0411198	0.777646
AT3G43700	457.33	0.363639	0.17812	2.04154	0.0411972	0.778272
AT5G64360	1074.42	-0.246538	0.120849	-2.04005	0.0413458	0.779162
AT4G17640	2127.38	0.170792	0.0837204	2.04003	0.0413472	0.779162
AT5G23940	2033.72	0.201812	0.0989406	2.03973	0.0413773	0.779162
AT1G59218	83.3596	1.15228	0.564985	2.03948	0.0414022	NA
AT1G52230	23830.2	0.10325	0.0506544	2.03833	0.0415173	0.780961
AT3G06160	91.8936	-0.803083	0.394178	-2.03736	0.0416139	0.781942
AT4G38360	1666.78	-0.218855	0.107521	-2.03547	0.0418037	0.784668
AT1G26780	41.1386	1.38342	0.68031	2.03351	0.0420009	NA
AT4G30990	2199.36	-0.180973	0.0890443	-2.03239	0.0421141	0.786592
AT5G66400	935.39	0.29102	0.143192	2.03238	0.0421151	0.786592
AT1G07440	728.72	0.300691	0.14797	2.0321	0.0421433	0.786592
AT3G07420	640.508	0.368223	0.181216	2.03196	0.0421576	0.786592
AT1G05140	2529.91	0.191358	0.0941848	2.03173	0.0421808	0.786592
AT4G33730	33.2003	-1.53681	0.756574	-2.03128	0.0422264	NA
AT3G06660	446.869	0.395567	0.194739	2.03127	0.042228	0.786592
AT3G49580	187.271	0.590125	0.290537	2.03116	0.0422391	0.786592
AT2G31420	6.99691	2.97948	1.46693	2.03109	0.0422456	NA
AT4G26840	2940.2	0.157894	0.0777453	2.03091	0.0422644	0.786592
AT4G20270	3299.17	0.169123	0.08338	2.02834	0.0425252	0.790609
AT4G24890	6.64588	-3.66806	1.80888	-2.02781	0.0425797	NA
AT2G27720	7899.64	0.111677	0.0550774	2.02763	0.0425975	0.791116
AT1G71920	6.14102	-4.42054	2.18071	-2.02711	0.0426517	NA
AT4G00335	591.576	-0.332742	0.164239	-2.02597	0.0427683	0.793418
AT3G44769	5.41872	3.61877	1.78677	2.02531	0.0428354	NA
AT3G18610	106.987	0.756912	0.373988	2.02389	0.0429811	0.793418
AT4G04040	4642.97	-0.135282	0.0668613	-2.02333	0.0430392	0.793418
AT2G28070	1507.73	-0.226066	0.111741	-2.02313	0.0430592	0.793418
AT5G55620	1237.29	0.26567	0.131318	2.02311	0.0430619	0.793418
AT1G08283	52.4071	1.10689	0.547125	2.0231	0.0430627	NA
AT2G37340	2771.68	-0.183676	0.0907917	-2.02304	0.0430687	0.793418
AT2G40000	2135.56	0.178745	0.0883568	2.02298	0.0430747	0.793418
AT3G49820	20.0981	1.72864	0.854647	2.02264	0.0431105	NA
AT1G43130	1108.88	-0.244479	0.120911	-2.02198	0.043178	0.793418
AT3G49055	23.8734	1.62153	0.80201	2.02183	0.0431939	NA
AT3G01930	927.803	-0.276383	0.136745	-2.02115	0.043264	0.793418
AT5G60220	22.0875	-1.76243	0.872013	-2.0211	0.0432692	NA
AT1G23740	6568.06	0.119333	0.0590647	2.02038	0.0433436	0.793418
AT1G60190	76.7546	-0.867762	0.429676	-2.01957	0.0434277	NA
AT4G13495	8305.09	-0.229608	0.113698	-2.01945	0.04344	0.793418
AT3G49800	1648.27	0.214248	0.106097	2.01936	0.0434502	0.793418
AT1G63295	220.92	0.574293	0.284401	2.01931	0.0434554	0.793418
AT4G09760	1852.44	0.188073	0.0931485	2.01907	0.0434804	0.793418
AT3G26618	1426.68	0.249192	0.123426	2.01896	0.043491	0.793418
AT3G63390	846.541	-0.262184	0.129886	-2.01857	0.0435321	0.793418
AT4G11080	538.936	0.397804	0.197087	2.01841	0.0435482	0.793418
AT5G35200	3246.27	-0.145147	0.0719205	-2.01816	0.0435741	0.793418
AT5G53010	872.938	-0.326825	0.161946	-2.01811	0.0435795	0.793418
AT2G25600	3.48926	-5.6782	2.81419	-2.0177	0.0436221	NA
AT3G08610	4731.88	0.139376	0.0690958	2.01714	0.0436806	0.794436
AT5G28640	1033.34	0.251029	0.124495	2.01637	0.0437608	0.794756
AT4G14230	1437.76	-0.230489	0.114351	-2.01563	0.0438385	0.794756
AT1G15500	10489.3	-0.10034	0.0497838	-2.01552	0.0438502	0.794756
AT4G32440	1442.74	-0.285149	0.141502	-2.01516	0.0438875	0.794756
AT1G29450	457.005	0.372194	0.184729	2.01481	0.0439244	0.794756
AT1G44800	2223.26	0.184138	0.0914672	2.01316	0.044098	0.795236
AT1G18690	549.455	0.323666	0.160791	2.01296	0.044119	0.795236
AT1G08540	4074.46	-0.136905	0.0680137	-2.01291	0.0441242	0.795236
AT4G24770	21428.4	0.0762793	0.0378965	2.01283	0.044132	0.795236
AT4G27880	814.376	-0.319055	0.158575	-2.01201	0.0442187	0.795492
AT1G62300	979.465	0.246024	0.122305	2.01156	0.0442659	0.795492
AT2G42885	3.03992	5.72771	2.84817	2.01101	0.0443241	NA
AT2G27350	2285.61	-0.165457	0.0822758	-2.01101	0.0443247	0.795492
AT1G65480	215.706	0.811911	0.403765	2.01085	0.0443411	0.795492
AT3G08960	1871.56	-0.1911	0.0951007	-2.00945	0.0444899	0.795492
AT5G60390	55324.7	0.101003	0.0502694	2.00924	0.0445116	0.795492
AT1G01060	2867.14	0.166619	0.0829352	2.00903	0.044534	0.795492
AT3G04120	24841.7	0.0784341	0.039045	2.00881	0.0445568	0.795492
AT3G51130	1809.16	-0.190848	0.0950144	-2.00862	0.044577	0.795492
AT2G43260	487.4	-0.375167	0.186835	-2.00802	0.0446414	0.795492
AT4G40050	1979.43	-0.178157	0.088724	-2.00799	0.0446443	0.795492
AT4G11845	139.313	-0.641022	0.319371	-2.00714	0.0447352	0.796305
AT5G54000	25.0314	1.58632	0.790599	2.00648	0.0448052	NA
AT4G11175	1505.59	0.208677	0.104026	2.006	0.0448558	0.797142
AT1G14540	827.926	-0.323616	0.161353	-2.00564	0.0448948	0.797142
AT1G24190	2467.02	-0.160788	0.0801768	-2.00542	0.0449183	0.797142
AT5G49630	427.548	0.452	0.225631	2.00327	0.0451488	0.799629
AT1G14960	282.394	-0.524533	0.26184	-2.00326	0.0451495	0.799629
AT4G15810	528.555	0.368164	0.183835	2.00268	0.0452114	0.799919
AT5G09810	17226.9	0.0879411	0.0439293	2.00188	0.0452979	0.800643
AT1G50300	776.864	-0.296156	0.148056	-2.0003	0.0454678	0.802838
AT1G12570	61.1895	-1.24635	0.623086	-2.00028	0.0454697	NA
AT4G36390	2875.95	0.159166	0.0796139	1.99922	0.0455845	0.804091
AT5G14470	72.7189	-0.957229	0.478894	-1.99883	0.0456263	NA
AT2G36410	3790.97	-0.158178	0.0791455	-1.99858	0.0456541	0.80451
AT3G56700	4.17347	5.10402	2.55425	1.99825	0.0456895	NA
AT5G16980	442.079	0.427962	0.214193	1.99802	0.0457148	0.804772
AT3G03773	404.602	-0.397215	0.198865	-1.99741	0.0457807	0.80512
AT1G11190	270.399	0.585837	0.293463	1.99629	0.0459023	0.80512
AT2G41835	183.154	0.631294	0.316307	1.99582	0.045953	0.80512
AT5G36910	4360.14	0.153593	0.0769599	1.99575	0.0459607	0.80512
AT1G73290	92.0977	-0.919182	0.460618	-1.99554	0.0459842	0.80512
AT3G57460	7.6258	-4.16463	2.08704	-1.99547	0.0459911	NA
AT1G55980	66.3608	1.88115	0.94279	1.9953	0.0460102	NA
AT3G01600	30.249	1.4866	0.745194	1.99492	0.0460513	NA
AT3G55020	3811.88	-0.148913	0.0746507	-1.9948	0.0460647	0.80512
AT1G61580	1416.89	0.21227	0.106419	1.99467	0.0460787	0.80512
AT3G27380	2651.42	0.168793	0.0846797	1.99332	0.0462269	0.80512
AT4G00050	1866.55	-0.215349	0.108069	-1.9927	0.0462945	0.80512
AT1G68660	2971.7	-0.162476	0.0816198	-1.99065	0.0465198	0.80512
AT5G04430	8123.75	-0.111517	0.056029	-1.99034	0.0465532	0.80512
AT3G10340	2447.71	0.170947	0.085896	1.99017	0.0465727	0.80512
AT3G17030	254.879	-0.471773	0.237094	-1.98981	0.0466116	0.80512
AT3G07195	227.337	-0.525034	0.263903	-1.9895	0.0466463	0.80512
AT1G76620	379.98	-0.475881	0.239239	-1.98915	0.0466852	0.80512
AT1G47270	1091.44	0.270456	0.136021	1.98834	0.0467743	0.80512
AT5G50380	1841.05	0.191929	0.0965472	1.98793	0.0468197	0.80512
AT1G72260	3.78862	5.43607	2.73456	1.98792	0.046821	NA
AT5G04190	350.748	0.493404	0.248232	1.98767	0.0468481	0.80512
AT3G63150	1692.72	-0.221225	0.111307	-1.98752	0.0468645	0.80512
AT5G05970	822.885	-0.295731	0.148879	-1.98638	0.0469907	0.80512
AT2G20670	7525.12	0.107859	0.054302	1.98629	0.0470015	0.80512
AT5G11570	29.2481	-1.43329	0.721685	-1.98603	0.0470295	NA
AT5G25310	8.21815	-2.96364	1.49269	-1.98544	0.0470952	NA
AT5G18080	427.707	0.429952	0.216572	1.98526	0.0471153	0.80512
AT1G23030	1954.47	0.199076	0.100282	1.98516	0.047127	0.80512
AT1G09530	849.026	-0.265216	0.133653	-1.98437	0.0472146	0.80512
AT1G66760	3051.12	0.16498	0.0831588	1.98391	0.0472655	0.80512
AT5G35930	839.088	-0.323921	0.163277	-1.98387	0.0472701	0.80512
AT3G12860	228.45	0.543671	0.274046	1.98386	0.047271	0.80512
AT3G16240	53323.2	0.0834121	0.0420477	1.98375	0.0472839	0.80512
AT2G34620	1915.4	0.197767	0.0997237	1.98315	0.0473506	0.80512
AT1G19290	459.006	-0.361098	0.182098	-1.98298	0.0473693	0.80512
AT2G34990	6.98809	3.11917	1.57342	1.98241	0.0474335	NA
AT5G48510	5.80995	-4.69193	2.3673	-1.98198	0.0474817	NA
AT5G26610	1138.23	-0.259027	0.130708	-1.98172	0.0475109	0.80512
AT2G23410	114.878	0.753487	0.380339	1.9811	0.0475806	0.80512
AT5G03260	1349.42	0.62637	0.316189	1.98099	0.0475919	0.80512
AT1G50250	9107.77	0.101094	0.0510511	1.98026	0.0476744	0.80512
AT1G77610	1440.02	0.197735	0.0998564	1.98019	0.0476817	0.80512
AT3G07465	7.97487	2.79815	1.41309	1.98016	0.0476856	NA
AT1G31230	2487.17	0.184017	0.0929534	1.97967	0.0477402	0.80512
AT2G28150	1349.4	-0.20374	0.102931	-1.97939	0.0477723	0.80512
AT5G19150	810.911	-0.303021	0.153122	-1.97895	0.0478218	0.80512
AT1G11490	17.9661	1.84686	0.933435	1.97856	0.0478655	NA
AT1G53940	106.102	-0.755748	0.38197	-1.97855	0.0478661	0.80512
AT3G25570	710.162	0.303112	0.153214	1.97835	0.0478887	0.80512
AT2G25760	2607.21	-0.155227	0.0784635	-1.97833	0.0478917	0.80512
AT1G68230	304.567	0.4519	0.228436	1.97823	0.0479025	0.80512
AT4G12020	1406.2	-0.228739	0.115649	-1.97787	0.0479432	0.80512
AT1G71730	1560.91	0.204386	0.103339	1.97782	0.0479487	0.80512
AT5G01870	218.089	0.565696	0.286025	1.97779	0.0479528	0.80512
AT4G38062	242.917	0.486739	0.24611	1.97773	0.0479591	0.80512
AT3G54290	1096.48	0.275561	0.139346	1.97753	0.0479823	0.80512
AT5G63920	698.259	-0.281574	0.142441	-1.97677	0.0480675	0.80512
AT3G12880	5.54577	4.4545	2.25351	1.9767	0.0480761	NA
AT5G13530	2910.76	-0.153605	0.0777239	-1.97629	0.048122	0.80512
AT3G26000	1647.53	0.187355	0.0948169	1.97597	0.0481584	0.80512
AT1G05690	243.866	0.541349	0.273984	1.97584	0.0481728	0.80512
AT4G12480	128.989	-0.820272	0.415152	-1.97584	0.0481733	0.80512
AT1G78110	930.899	0.255514	0.129328	1.97571	0.0481873	0.80512
AT1G53163	128.253	0.705066	0.35691	1.97547	0.0482145	0.80512
AT1G27385	1057.34	-0.233484	0.118213	-1.97512	0.048255	0.80512
AT1G68845	3.09311	-5.10509	2.58552	-1.97449	0.0483259	NA
AT5G07140	206.295	-0.544366	0.27574	-1.9742	0.0483595	0.805676
AT4G14040	4639.1	0.145596	0.073769	1.97367	0.048419	0.805676
AT1G54570	1223.66	0.25217	0.127771	1.97361	0.0484258	0.805676
AT5G46610	2.92573	5.62918	2.85235	1.97353	0.0484358	NA
AT1G28930	23.0201	-1.68618	0.854497	-1.9733	0.0484617	NA
AT1G30330	4743.72	-0.117268	0.0594608	-1.97219	0.0485875	0.8076
AT4G36060	109.338	0.823958	0.418184	1.97032	0.0488014	0.810389
AT3G05365	9.01734	2.70702	1.3747	1.96918	0.0489326	NA
AT2G43100	947.892	0.308924	0.156906	1.96885	0.0489706	0.812431
AT5G20470	7.54698	-2.68938	1.36658	-1.96796	0.0490725	NA
AT2G23680	373.808	-0.420846	0.213853	-1.96792	0.0490772	0.81257
AT1G05230	619.414	-0.319386	0.162328	-1.96754	0.0491214	0.81257
AT1G08360	8266.08	0.0953522	0.0484647	1.96746	0.0491303	0.81257
AT1G71030	2135.91	0.183077	0.0930665	1.96717	0.049164	0.81257
AT3G10450	504.492	-0.349724	0.177844	-1.96647	0.0492447	0.813139
AT1G70920	76.6252	-0.845252	0.429852	-1.96638	0.0492551	NA
AT1G72030	1061.86	0.243977	0.124125	1.96557	0.0493482	0.81366
AT3G26440	1841.47	-0.215965	0.109884	-1.96539	0.0493689	0.81366
AT4G34090	1715.17	-0.206125	0.104952	-1.96399	0.0495309	0.815395
AT5G54260	371.508	-0.401524	0.204475	-1.96368	0.049567	0.815395
AT4G09005	1.58012	7.11969	3.62579	1.96362	0.0495738	NA
AT4G25730	2194.36	-0.179342	0.0914044	-1.96207	0.0497539	0.817343
AT5G44780	79.1757	-0.810194	0.413025	-1.96161	0.0498076	NA
AT4G07820	237.099	-0.620832	0.316498	-1.96157	0.0498128	0.817343
AT3G14440	580.312	0.373767	0.190563	1.96138	0.0498342	0.817343
AT5G23535	769.209	0.272559	0.138997	1.9609	0.0498907	0.817343
AT2G36690	105.495	-0.804993	0.410571	-1.96067	0.049918	0.817343
AT1G18070	5976.66	-0.114142	0.0582812	-1.95847	0.0501754	0.81923
AT1G74440	78.5166	0.845958	0.431978	1.95834	0.0501904	NA
AT1G23465	46.7564	-1.21505	0.620462	-1.95829	0.0501958	NA
AT5G51710	689.823	0.285411	0.145801	1.95754	0.0502835	0.81923
AT2G30010	3030.38	0.156537	0.0799744	1.95734	0.0503075	0.81923
AT1G32410	1254.14	-0.230766	0.1179	-1.9573	0.0503122	0.81923
AT5G01070	16.7635	1.81563	0.927711	1.95711	0.0503343	NA
AT3G15430	1595.78	-0.190482	0.0973637	-1.9564	0.0504179	0.81923
AT5G12340	129.505	0.691168	0.353309	1.95627	0.0504336	0.81923
AT1G67480	4643.36	-0.118835	0.0607478	-1.9562	0.0504414	0.81923
AT2G45210	452.84	0.418764	0.214075	1.95615	0.050447	0.81923
AT3G45610	87.4601	-0.796704	0.407323	-1.95595	0.050471	0.81923
AT4G21940	194.276	0.566087	0.289454	1.95571	0.0504995	0.81923
AT3G05470	293.311	-0.454079	0.232324	-1.95451	0.050641	0.820767
AT1G77800	3858.82	-0.137863	0.0706147	-1.95232	0.0509002	0.823374
AT4G02780	30.7891	-1.44415	0.739724	-1.95227	0.0509056	NA
AT2G37925	46.2121	1.16478	0.596654	1.95219	0.0509159	NA
AT1G21600	4770.8	-0.117667	0.0602902	-1.95167	0.050977	0.823374
AT1G75100	1703.8	0.197334	0.101122	1.95145	0.0510035	0.823374
AT1G72770	3154.16	-0.140053	0.0717772	-1.95122	0.0510304	0.823374
AT1G21340	6.37992	-3.16798	1.624	-1.95073	0.0510894	NA
AT2G39920	134.599	-0.675359	0.346258	-1.95045	0.0511226	0.823374
AT2G43290	1452.82	0.226631	0.116205	1.95028	0.0511433	0.823374
AT5G51840	655.047	-0.316346	0.162244	-1.94981	0.0511982	0.823374
AT5G52310	8690.09	-0.107643	0.0552075	-1.9498	0.0512002	0.823374
AT1G51860	623.5	-0.338963	0.173869	-1.94953	0.0512324	0.823374
AT1G76600	410.294	0.395335	0.202818	1.94921	0.0512705	0.823374
AT3G49250	347.752	-0.41225	0.21164	-1.94788	0.0514289	0.825164
AT2G04660	570.614	-0.335117	0.172166	-1.94648	0.0515975	0.826257
AT1G71000	3.10176	-5.23716	2.69059	-1.94647	0.0515977	NA
AT5G59680	318.104	-0.500692	0.257243	-1.94637	0.0516097	0.826257
AT2G31390	1942.63	0.188987	0.0971086	1.94614	0.0516381	0.826257
AT1G20410	648.92	-0.291582	0.149952	-1.9445	0.0518349	0.828005
AT3G19210	234.769	-0.480696	0.247215	-1.94445	0.0518416	0.828005
AT2G29500	228.536	0.556679	0.286412	1.94363	0.0519402	0.828256
AT1G20160	927.486	0.25677	0.132115	1.94353	0.0519516	0.828256
AT4G25280	750.962	0.339642	0.174872	1.94223	0.0521093	0.828524
AT4G08920	7656.95	0.10435	0.0537378	1.94183	0.0521572	0.828524
AT1G15750	8977.65	-0.105477	0.0543225	-1.94167	0.0521765	0.828524
AT5G35330	906.383	0.270699	0.13942	1.94161	0.0521847	0.828524
AT1G75490	129.637	0.693822	0.357374	1.94145	0.0522042	0.828524
AT5G05805	2.1261	6.52715	3.36286	1.94095	0.0522644	NA
AT3G23640	6409.7	-0.127331	0.0656031	-1.94093	0.0522665	0.828764
AT5G08490	69.6217	1.01232	0.521603	1.94078	0.0522846	NA
AT3G22750	480.513	-0.348487	0.179619	-1.94015	0.0523616	0.829523
AT1G11000	606.22	0.329302	0.169816	1.93917	0.0524803	0.830654
AT2G09205	2.68543	5.4393	2.80531	1.93893	0.0525097	NA
AT3G07875	5.30152	-3.71704	1.91709	-1.9389	0.0525137	NA
AT3G63310	1835.74	-0.184544	0.0952055	-1.93838	0.0525773	0.83144
AT5G43770	5.19246	4.57006	2.35879	1.93746	0.0526892	NA
AT2G36100	1885.8	-0.204983	0.105828	-1.93695	0.0527521	0.832321
AT3G55140	907.229	-0.275069	0.142022	-1.93681	0.0527692	0.832321
AT3G43670	2208.99	-0.167255	0.0863583	-1.93676	0.0527751	0.832321
AT3G49470	2498.01	0.182368	0.0941818	1.93634	0.0528259	0.832375
AT2G09225	17.4194	1.97742	1.02126	1.93625	0.0528374	NA
AT1G17970	886.314	-0.257534	0.133087	-1.93508	0.0529802	0.832795
AT2G18090	2213.22	-0.179583	0.0928152	-1.93485	0.0530087	0.832795
AT4G34590	756.984	0.277259	0.143348	1.93417	0.0530926	0.832795
AT3G61160	947.53	-0.23418	0.121126	-1.93336	0.0531915	0.832795
AT1G67090	316798	0.0863259	0.0446522	1.93329	0.0531999	0.832795
AT1G47410	355.364	0.386565	0.200001	1.93282	0.0532587	0.832795
AT3G05890	1580.17	0.240275	0.124318	1.93275	0.0532668	0.832795
AT1G62030	397.345	-0.375442	0.194284	-1.93244	0.0533054	0.832795
AT4G11920	389.007	-0.370809	0.191895	-1.93235	0.0533162	0.832795
AT1G16905	54.054	1.14558	0.592872	1.93226	0.053328	NA
AT1G12440	5218.14	0.128593	0.0665617	1.93193	0.0533682	0.832795
AT3G14840	4683.28	-0.119987	0.062114	-1.93172	0.0533944	0.832795
AT5G42870	2610.54	-0.144665	0.074898	-1.9315	0.0534214	0.832795
AT3G01280	5266.09	0.140485	0.0728523	1.92835	0.0538115	0.833483
AT1G20610	342.52	0.427485	0.221738	1.92788	0.0538697	0.833483
AT1G58120	13.1702	2.13892	1.10957	1.9277	0.0538922	NA
AT5G51800	12.9663	2.10102	1.09004	1.92747	0.0539213	NA
AT2G25580	480.727	0.401874	0.208511	1.92736	0.0539354	0.833483
AT5G19460	1035.42	-0.260766	0.135338	-1.92678	0.0540068	0.833483
AT1G48430	1913.36	-0.206146	0.10701	-1.92642	0.0540523	0.833483
AT1G14980	2469.64	0.178158	0.0925029	1.92597	0.0541083	0.833483
AT1G48550	442.498	-0.394585	0.20493	-1.92546	0.0541721	0.833483
AT5G39471	33.7379	1.39463	0.724374	1.92529	0.0541928	NA
AT3G58180	674.864	-0.304338	0.158074	-1.92529	0.0541936	0.833483
AT3G08860	80.1664	0.950797	0.493897	1.92509	0.0542177	NA
AT2G40475	1128.72	-0.247308	0.128559	-1.92369	0.0543931	0.833483
AT4G22360	935.911	0.269351	0.140018	1.92369	0.0543938	0.833483
AT1G22150	13.9446	2.06021	1.07132	1.92306	0.0544726	NA
AT5G40780	1237.68	-0.214094	0.111336	-1.92295	0.0544864	0.833483
AT5G39740	11132.9	0.0833907	0.0433729	1.92265	0.0545244	0.833483
AT1G70505	197.675	0.528024	0.274679	1.92233	0.0545638	0.833483
AT5G24090	972.377	-0.248275	0.129167	-1.92212	0.0545908	0.833483
AT5G01670	551.159	-0.34937	0.181765	-1.9221	0.0545929	0.833483
AT5G38150	1209.33	-0.244514	0.127229	-1.92184	0.0546264	0.833483
AT5G56670	7871.42	0.132063	0.0687189	1.92178	0.0546334	0.833483
AT2G26680	1035.9	0.239352	0.124552	1.92171	0.0546421	0.833483
AT3G54710	231.729	0.484941	0.252445	1.92098	0.0547341	0.833483
AT1G49240	19009	-0.0858948	0.0447189	-1.92077	0.0547601	0.833483
AT1G79030	1055.69	-0.232902	0.121259	-1.9207	0.0547701	0.833483
AT1G08430	153.622	0.718026	0.373867	1.92054	0.05479	0.833483
AT1G29440	114.576	0.700321	0.364663	1.92046	0.0547995	0.833483
AT2G18760	593.836	-0.322247	0.167798	-1.92045	0.0548017	0.833483
AT4G36610	401.947	-0.467381	0.243376	-1.92041	0.0548066	0.833483
AT5G25100	6830.86	0.113683	0.059215	1.91984	0.0548787	0.833483
AT3G06610	1322.33	0.243906	0.127058	1.91965	0.0549024	0.833483
AT3G62730	27.5171	1.43578	0.748052	1.91936	0.0549382	NA
AT3G16280	101.049	0.711273	0.370635	1.91907	0.0549756	0.833483
AT4G03020	3321.06	-0.137956	0.0719051	-1.91859	0.0550369	0.833483
AT1G23870	4608.49	-0.126115	0.0657395	-1.91841	0.0550596	0.833483
AT5G27150	4673.41	-0.122716	0.0639817	-1.91798	0.055113	0.833483
AT2G45600	419.829	-0.369543	0.192676	-1.91795	0.0551173	0.833483
AT1G80830	2827.8	-0.15464	0.0806377	-1.91771	0.0551481	0.833483
AT5G58180	3.23335	-5.08123	2.65006	-1.9174	0.0551865	NA
AT5G52650	6224.35	0.116812	0.0609239	1.91734	0.0551944	0.833483
AT5G18640	2149.02	-0.216605	0.112996	-1.91693	0.0552471	0.833483
AT1G16440	40.3918	-1.3393	0.698729	-1.91677	0.0552677	NA
AT1G04810	3165.77	0.139307	0.0727005	1.91617	0.0553432	0.833483
AT4G37340	126.863	-0.67634	0.353003	-1.91596	0.0553705	0.833483
AT2G41905	52.581	1.04612	0.546016	1.91591	0.0553763	NA
AT3G48210	464.021	0.419381	0.218957	1.91536	0.0554469	0.833483
AT5G59330	52.2975	1.05407	0.550373	1.91519	0.0554685	NA
AT5G24770	698.742	-0.356367	0.186095	-1.91497	0.0554959	0.833483
AT4G35420	291.566	-0.55646	0.290626	-1.91469	0.0555316	0.833483
AT3G51460	2160.93	-0.17164	0.0896547	-1.91445	0.0555622	0.833483
AT3G26570	8270.57	0.121232	0.0633322	1.91422	0.0555915	0.833483
AT4G39240	846.259	-0.250191	0.130709	-1.91411	0.055606	0.833483
AT4G23750	604.762	0.34207	0.178711	1.9141	0.0556077	0.833483
AT2G23945	3.00283	4.81048	2.5133	1.91401	0.055619	NA
AT2G16850	767.666	0.279346	0.14599	1.91347	0.0556885	0.833483
AT1G28010	269.942	0.439093	0.229479	1.91344	0.055692	0.833483
AT1G79670	1067.97	-0.230636	0.120537	-1.91341	0.0556952	0.833483
AT3G51075	14.5401	2.08673	1.09095	1.91277	0.0557778	NA
AT3G48460	530.459	0.330716	0.172927	1.91246	0.0558171	0.833685
AT2G35890	9.64846	-2.65735	1.38954	-1.9124	0.0558254	NA
AT4G14385	888.137	-0.274481	0.143562	-1.91194	0.0558839	0.833685
AT1G70660	104.638	0.704326	0.368396	1.91187	0.0558926	0.833685
AT1G56600	420.741	0.368296	0.192685	1.91139	0.0559542	0.833685
AT2G20810	785.496	0.267726	0.140087	1.91115	0.0559856	0.833685
AT2G32610	101.499	0.812449	0.425124	1.91109	0.0559934	0.833685
AT1G53080	11.0921	-2.30797	1.20778	-1.91092	0.056015	NA
AT5G28750	3202.38	0.154661	0.0809482	1.91062	0.0560535	0.833872
AT2G18720	10.5777	-2.57198	1.34615	-1.91062	0.0560535	NA
AT5G63660	83.029	0.833462	0.436427	1.90974	0.0561669	NA
AT1G63310	362.891	0.416811	0.218358	1.90884	0.0562822	0.835735
AT1G48400	5.06849	-4.10954	2.15311	-1.90865	0.0563066	NA
AT1G64572	254.463	-0.479726	0.251351	-1.90859	0.0563145	0.835735
AT3G57150	3715.38	0.13157	0.0689568	1.90801	0.0563903	0.835735
AT1G69460	2699.7	0.168637	0.0883988	1.90768	0.056432	0.835735
AT2G34660	4554.3	0.133078	0.0697694	1.9074	0.0564694	0.835735
AT5G46530	260.938	0.480153	0.25175	1.90726	0.0564868	0.835735
AT5G55135	3.79469	-4.93204	2.58601	-1.9072	0.0564948	NA
AT4G04840	2685.18	0.166593	0.0873556	1.90707	0.0565117	0.835735
AT5G28340	18.4086	-2.29632	1.20418	-1.90696	0.056526	NA
AT5G19920	414.598	0.352419	0.184879	1.90621	0.0566225	0.835748
AT1G67970	246.821	-0.470408	0.246801	-1.90602	0.0566479	0.835748
AT3G25770	3013.76	0.148813	0.0780924	1.9056	0.0567022	0.835748
AT1G10940	3370.89	-0.143856	0.0754963	-1.90548	0.0567181	0.835748
AT4G30810	2066.49	0.183684	0.0964245	1.90495	0.0567867	0.835748
AT1G72730	515.794	0.342596	0.179853	1.90486	0.0567979	0.835748
AT1G65970	377.878	-0.368205	0.193371	-1.90413	0.0568931	0.836095
AT1G13030	437.703	-0.393302	0.206637	-1.90335	0.0569954	0.836095
AT3G63190	5517.88	0.122106	0.0641668	1.90294	0.0570482	0.836095
AT5G24300	6511.63	0.112536	0.0591454	1.9027	0.0570801	0.836095
AT5G21930	5351.84	-0.114971	0.0604278	-1.90261	0.0570909	0.836095
AT1G05890	4657.68	-0.118135	0.0620947	-1.90249	0.0571071	0.836095
AT3G05635	3.74815	-4.75674	2.50059	-1.90225	0.0571386	NA
AT5G61412	10.2002	-2.54529	1.33806	-1.90222	0.0571418	NA
AT4G38410	15.2036	2.13022	1.12045	1.90122	0.0572738	NA
AT3G49910	13775.4	0.0957253	0.0503707	1.90042	0.0573786	0.83775
AT3G25260	5.6424	4.25975	2.24173	1.90021	0.057406	NA
AT1G09060	1903.98	-0.188395	0.0991482	-1.90013	0.0574157	0.83775
AT5G10170	692.858	0.330577	0.174	1.89986	0.0574512	0.83775
AT4G37160	243.236	0.604399	0.318137	1.89981	0.0574581	0.83775
AT5G57625	203.369	-0.532255	0.280206	-1.89951	0.0574972	0.83775
AT5G11330	2309.07	-0.193802	0.102031	-1.89944	0.0575062	0.83775
AT4G20362	53.0078	-1.03995	0.547644	-1.89895	0.0575717	NA
AT1G66060	11.0652	2.35383	1.23974	1.89865	0.0576107	NA
AT4G19990	652.034	-0.298385	0.157176	-1.89841	0.057642	0.839033
AT1G30660	22.685	-1.86069	0.980381	-1.89793	0.0577055	NA
AT3G23440	75.9942	-0.854175	0.450295	-1.89692	0.0578381	NA
AT2G39800	6195.16	-0.12335	0.0650525	-1.89616	0.0579388	0.839365
AT2G47550	86.9074	-0.921924	0.486448	-1.89521	0.058064	0.839365
AT1G02300	1041.82	-0.252627	0.133302	-1.89515	0.0580722	0.839365
AT5G17220	37.9627	-1.2571	0.663349	-1.89508	0.0580812	NA
AT4G38830	76.9845	-0.827355	0.436605	-1.89497	0.0580961	NA
AT3G12585	2.68243	5.10798	2.69566	1.89489	0.058107	NA
AT2G27600	4622.27	-0.124023	0.0654767	-1.89415	0.0582051	0.839365
AT4G16130	1695.68	-0.190459	0.10056	-1.89399	0.0582264	0.839365
AT3G54470	2778.59	0.154303	0.081492	1.89347	0.0582954	0.839365
AT1G24470	13.51	-1.98579	1.04883	-1.89334	0.0583122	NA
AT1G70840	2.44407	6.01135	3.17527	1.89318	0.0583345	NA
AT5G58070	3499.16	0.153899	0.0812924	1.89315	0.0583379	0.839365
AT2G43140	49.0938	-1.04562	0.552483	-1.89259	0.0584125	NA
AT1G15215	326.401	-0.427658	0.225971	-1.89254	0.0584194	0.839365
AT3G62020	634.734	0.400936	0.211864	1.89242	0.0584354	0.839365
AT3G28140	368.713	-0.376835	0.199143	-1.89228	0.0584535	0.839365
AT1G01310	3.45061	5.22582	2.76179	1.89219	0.0584663	NA
AT5G46250	7170.26	-0.102129	0.0539767	-1.8921	0.0584776	0.839365
AT2G24610	188.985	0.553893	0.292827	1.89154	0.0585527	0.839365
AT4G13554	1.84227	5.8247	3.07957	1.8914	0.0585709	NA
AT2G07659	1.60481	-7.21144	3.81328	-1.89114	0.0586059	NA
AT1G55640	1.9717	-6.87612	3.63757	-1.89031	0.0587168	NA
AT5G50160	1520.09	-0.218231	0.115458	-1.89013	0.0587399	0.839365
AT2G30200	3149.41	-0.134539	0.0712005	-1.88958	0.0588136	0.839365
AT4G12800	104136	0.0730763	0.0386768	1.88941	0.0588373	0.839365
AT4G33740	3157.95	0.150053	0.0794184	1.88939	0.0588393	0.839365
AT3G07725	20.2105	1.62736	0.861331	1.88936	0.0588439	NA
AT1G67280	7428.26	-0.10624	0.0562392	-1.88908	0.0588816	0.839365
AT1G09607	2.60465	-5.63774	2.98467	-1.8889	0.0589054	NA
AT5G17530	1443.57	0.2116	0.112031	1.88877	0.0589223	0.839365
AT1G08047	3.31369	-4.94256	2.61708	-1.88858	0.0589486	NA
AT3G21600	612.464	0.313932	0.166232	1.88852	0.0589562	0.839365
AT3G44010	5208.65	0.1489	0.0788558	1.88825	0.0589918	0.839365
AT4G24230	2045.03	-0.186459	0.0987503	-1.88818	0.0590016	0.839365
AT5G45510	8135.68	-0.119455	0.063265	-1.88817	0.0590029	0.839365
AT1G06753	41.8935	-1.16274	0.61581	-1.88814	0.0590065	NA
AT1G20540	1025.77	-0.278104	0.14729	-1.88814	0.059007	0.839365
AT3G16400	23763	-0.0726106	0.0384629	-1.88781	0.0590514	0.839365
AT1G70590	801.673	-0.287641	0.15237	-1.88778	0.0590556	0.839365
AT3G52300	9322.3	0.121494	0.0643829	1.88705	0.059153	0.839365
AT2G41690	36.3047	-1.40028	0.742069	-1.88699	0.0591613	NA
AT4G21660	3946.02	-0.146333	0.0775485	-1.88699	0.059162	0.839365
AT2G21050	1197.08	0.272699	0.144517	1.88697	0.0591649	0.839365
AT5G65260	1792.1	0.189357	0.100356	1.88686	0.0591787	0.839365
AT1G17140	2213.73	-0.168109	0.089099	-1.88676	0.0591921	0.839365
AT5G55860	992.137	-0.264836	0.140429	-1.8859	0.059308	0.839365
AT4G33030	3279.07	-0.137906	0.0731262	-1.88586	0.0593135	0.839365
AT3G11510	8777.45	0.0954283	0.0506083	1.88562	0.0593458	0.839365
AT4G05150	9046.64	-0.0888072	0.0471027	-1.8854	0.0593763	0.839365
AT3G44950	2.66656	5.1884	2.75223	1.88517	0.0594073	NA
AT3G15540	519.645	0.323868	0.171831	1.88481	0.0594554	0.839365
AT1G20630	2010.7	0.187647	0.0995621	1.88472	0.0594679	0.839365
AT3G47910	2986	-0.157225	0.0834394	-1.8843	0.0595247	0.839365
AT2G18245	570.008	0.320744	0.170223	1.88425	0.0595306	0.839365
AT5G08180	1828.21	0.171781	0.091179	1.88399	0.059566	0.839365
AT1G62980	128.627	-0.702239	0.372754	-1.88392	0.0595758	0.839365
AT1G65200	2.81634	5.10679	2.71162	1.8833	0.0596601	NA
AT5G59845	53.3111	0.993037	0.527385	1.88295	0.0597077	NA
AT5G42510	57.2782	-1.06443	0.565337	-1.88283	0.0597238	NA
AT4G39690	1572.96	-0.195787	0.103989	-1.88276	0.0597322	0.839839
AT5G51290	1316	-0.223494	0.118711	-1.88267	0.0597453	0.839839
AT5G17165	48.9294	-1.06875	0.567757	-1.88241	0.0597797	NA
AT1G24625	744.581	0.292923	0.15561	1.88241	0.0597798	0.839839
AT5G27640	5606.21	0.117559	0.062464	1.88202	0.0598329	0.839839
AT5G13460	894.909	-0.25358	0.134746	-1.88191	0.0598485	0.839839
AT3G59000	253.082	0.485654	0.258153	1.88127	0.0599357	0.840392
AT5G11090	2105.71	0.174535	0.0928035	1.8807	0.0600131	0.840805
AT5G25380	39.0198	1.15786	0.61578	1.88031	0.0600661	NA
AT5G12360	88.0013	0.755722	0.402061	1.87962	0.0601598	0.841804
AT5G07360	1132.68	-0.22895	0.121821	-1.8794	0.0601895	0.841804
AT5G38010	204.919	-0.56722	0.301956	-1.87848	0.0603149	0.841804
AT3G58140	3606.68	-0.144254	0.076794	-1.87846	0.0603183	0.841804
AT4G20935	27.1472	1.45985	0.777249	1.87823	0.0603498	NA
AT1G31950	475.561	0.350221	0.186505	1.87781	0.0604075	0.841804
AT3G14270	3645.25	-0.153643	0.0818212	-1.87779	0.0604105	0.841804
AT2G17470	28.4081	1.53069	0.815168	1.87775	0.0604149	NA
AT1G32100	1571.72	0.245371	0.130697	1.8774	0.0604633	0.841804
AT3G27580	458.253	0.341839	0.182107	1.87714	0.0604994	0.841804
AT1G16880	15671.4	-0.0854303	0.0455235	-1.87662	0.0605703	0.841804
AT5G18200	800.03	-0.255067	0.135956	-1.87609	0.0606427	0.841804
AT5G18090	13.7075	-2.3172	1.23557	-1.8754	0.0607374	NA
AT1G41830	2783.41	0.138597	0.0739077	1.87528	0.0607546	0.841804
AT1G80770	1458.2	-0.22476	0.119873	-1.87498	0.0607951	0.841804
AT1G56340	6382.52	0.100256	0.0534718	1.87493	0.0608028	0.841804
AT5G43850	2531.08	-0.183435	0.0978376	-1.87489	0.0608081	0.841804
AT3G18215	1519.68	0.209045	0.111499	1.87486	0.0608125	0.841804
AT3G02900	1291.22	0.210879	0.112494	1.87458	0.060851	0.841804
AT5G14130	478.61	0.332332	0.177317	1.87423	0.0608992	0.841808
AT1G06450	10.8068	2.36758	1.26453	1.8723	0.0611656	NA
AT1G62680	217.948	-0.463921	0.247792	-1.87222	0.061176	0.84181
AT5G62480	529.884	-0.403995	0.215789	-1.87218	0.061182	0.84181
AT1G73040	45.4326	1.10345	0.589491	1.87187	0.0612248	NA
AT1G73250	529.332	0.32026	0.171136	1.87137	0.0612933	0.84181
AT1G31830	900.644	-0.249138	0.133145	-1.87118	0.0613197	0.84181
AT5G56500	1227.31	0.228984	0.122391	1.87092	0.0613567	0.84181
AT1G03000	1610.93	-0.182904	0.0977809	-1.87055	0.0614081	0.84181
AT1G79550	11279.2	0.0942479	0.0503853	1.87054	0.0614084	0.84181
AT1G70600	13653.5	0.0933087	0.0498887	1.87034	0.0614369	0.84181
AT4G12780	2884.72	-0.159747	0.0854111	-1.87033	0.0614383	0.84181
AT3G27027	109.148	0.869651	0.465009	1.87018	0.0614585	0.84181
AT3G51800	4307.06	0.122255	0.0653936	1.86953	0.0615491	0.84181
AT3G06880	1734.38	-0.220732	0.118129	-1.86856	0.0616838	0.84181
AT1G09090	289.13	-0.434816	0.232763	-1.86806	0.0617537	0.84181
AT2G39460	8631.65	0.111149	0.0595026	1.86797	0.0617659	0.84181
AT3G44670	3219.09	-0.191494	0.102518	-1.86791	0.0617744	0.84181
AT1G77145	102.448	-0.737384	0.39478	-1.86783	0.0617852	0.84181
AT3G62750	5281.7	-0.231894	0.124162	-1.86767	0.0618084	0.84181
AT1G08820	1630.85	0.203335	0.108872	1.86765	0.061811	0.84181
AT3G20840	47.5907	1.09409	0.585916	1.86732	0.0618568	NA
AT2G43280	389.799	-0.389848	0.208799	-1.8671	0.061888	0.84181
AT2G28910	16370.6	-0.0733778	0.039302	-1.86703	0.0618978	0.84181
AT2G42170	1040.63	-0.279965	0.149957	-1.86697	0.0619055	0.84181
AT5G63990	377.388	-0.427147	0.229004	-1.86524	0.0621483	0.842989
AT5G16520	745.49	0.274538	0.147198	1.86509	0.062169	0.842989
AT1G19680	1869.6	-0.177732	0.0953047	-1.86488	0.0621978	0.842989
AT5G55470	146.672	0.669965	0.359292	1.86468	0.0622263	0.842989
AT1G68670	2969.61	0.144221	0.0773714	1.86401	0.0623202	0.842989
AT1G27435	1251.66	0.208962	0.112126	1.86363	0.0623733	0.842989
AT1G11480	2636.05	0.164649	0.0883646	1.86329	0.062422	0.842989
AT2G32920	2425.61	0.151874	0.0815259	1.86289	0.0624781	0.842989
AT3G53810	448.057	0.335035	0.179861	1.86274	0.0624986	0.842989
AT4G25770	1257.48	-0.205605	0.1104	-1.86237	0.0625514	0.842989
AT1G13448	94.4792	-0.770999	0.414004	-1.8623	0.0625611	0.842989
AT4G25470	82.8922	-0.822401	0.441724	-1.8618	0.0626316	NA
AT1G57820	1031.34	-0.239852	0.128838	-1.86165	0.062653	0.842989
AT1G54520	4040.78	-0.138438	0.0743694	-1.8615	0.062674	0.842989
AT3G01795	287.297	0.439909	0.236341	1.86133	0.0626973	0.842989
AT1G80790	2537.54	-0.156481	0.0840738	-1.86123	0.062712	0.842989
AT4G11890	12.3029	-2.24929	1.20866	-1.86098	0.0627477	NA
AT4G13710	212.631	0.468321	0.251682	1.86077	0.0627771	0.843016
ATCG00410	1.53166	-6.87716	3.6961	-1.86065	0.0627929	NA
AT2G03880	42.9257	-1.23919	0.666051	-1.8605	0.0628144	NA
AT5G58590	1263.62	0.209381	0.11256	1.86017	0.0628615	0.843016
AT3G24600	1.08086	7.94177	4.26952	1.86011	0.0628702	NA
AT4G12000	405.161	0.385243	0.207154	1.85969	0.0629289	0.843016
AT2G16430	940.094	0.247875	0.133322	1.85923	0.0629947	0.843016
AT1G57620	854.128	0.248356	0.133582	1.8592	0.0629989	0.843016
AT1G67630	472.633	-0.327903	0.17637	-1.85918	0.0630019	0.843016
AT1G52827	326.383	0.406222	0.218547	1.85874	0.0630637	0.843201
AT1G80500	1736.48	-0.181189	0.097505	-1.85825	0.0631329	0.843484
AT1G78360	5.50001	3.92027	2.11002	1.85793	0.0631784	NA
AT3G03680	718.919	0.269477	0.145072	1.85753	0.0632352	0.843633
AT4G30330	454.576	0.3745	0.201622	1.85744	0.0632492	0.843633
AT3G48990	18592.9	-0.0729878	0.0393007	-1.85716	0.0632881	0.843633
AT3G13882	1189.92	0.243933	0.131396	1.85647	0.0633859	0.843835
AT3G53950	878.186	0.254135	0.136907	1.85626	0.0634166	0.843835
AT3G52120	2096.41	-0.16055	0.0865166	-1.85571	0.0634942	0.843835
AT1G71380	86.062	0.854213	0.460379	1.85546	0.063531	0.843835
AT4G39350	6136.5	-0.101352	0.0546262	-1.85537	0.0635434	0.843835
AT2G30060	2778.51	0.145225	0.0782933	1.85488	0.0636128	0.844119
AT3G02035	3.7479	-3.96039	2.13524	-1.85477	0.0636288	NA
AT1G05700	145.688	-0.751188	0.405104	-1.85431	0.0636948	0.844569
AT2G32700	5636.33	-0.140122	0.0756178	-1.85303	0.0638787	0.846166
AT2G28650	67.3951	-0.835855	0.451288	-1.85215	0.0640038	NA
AT5G22090	3606.13	0.137746	0.074373	1.85209	0.064013	0.846166
AT4G19520	1303.33	-0.228261	0.123246	-1.85208	0.0640145	0.846166
AT1G13480	57.7624	0.993635	0.536525	1.85198	0.064028	NA
AT5G33300	255.782	0.483035	0.260841	1.85184	0.0640488	0.846166
AT1G22710	6532.74	0.112014	0.0604894	1.85179	0.0640561	0.846166
AT5G02500	94138.8	-0.069883	0.0377618	-1.85062	0.0642236	0.846691
AT3G57870	3786.05	0.13265	0.0716799	1.85059	0.0642282	0.846691
AT4G06340	6.40717	-3.14471	1.69939	-1.85049	0.0642428	NA
AT5G45930	2591.67	0.149868	0.0809889	1.85047	0.0642451	0.846691
AT5G64130	4463.41	-0.111166	0.0600947	-1.84985	0.0643358	0.846691
AT5G15200	16625.2	0.0898632	0.0485789	1.84984	0.0643368	0.846691
AT3G13277	321.263	-0.402592	0.217831	-1.84819	0.0645751	0.849191
AT3G61480	2022.9	-0.204397	0.110634	-1.8475	0.0646749	0.849868
AT5G10340	1.58204	-6.72388	3.63961	-1.84742	0.064687	NA
AT5G01530	128052	0.0801346	0.0434031	1.84629	0.0648502	0.8503
AT3G20920	1541.17	0.201115	0.108972	1.84557	0.0649551	0.8503
AT1G64450	102.983	0.693417	0.375903	1.84467	0.0650856	0.8503
AT1G67530	916.439	-0.299026	0.162103	-1.84467	0.0650858	0.8503
AT5G11420	12144.8	0.0835224	0.0452793	1.84461	0.065095	0.8503
AT4G21570	2081.78	0.162876	0.0883082	1.8444	0.0651243	0.8503
AT1G17560	234.882	-0.477314	0.258808	-1.84428	0.0651428	0.8503
AT2G40850	170.119	-0.56252	0.305044	-1.84406	0.0651741	0.8503
AT1G47820	200.258	0.55187	0.299281	1.84399	0.0651851	0.8503
AT4G29310	1037.62	-0.244121	0.132391	-1.84394	0.0651918	0.8503
AT5G55110	76.4329	0.937266	0.508375	1.84365	0.0652338	NA
AT5G08670	12947.6	0.0972196	0.0527515	1.84297	0.0653329	0.850757
AT1G01640	356.35	0.442325	0.240036	1.84274	0.0653663	0.850757
AT1G49975	1326.21	0.195276	0.105972	1.84271	0.065372	0.850757
AT3G20960	439.519	0.370763	0.201264	1.84217	0.0654503	0.851144
AT3G16660	2124.58	0.21195	0.115115	1.84121	0.065591	0.852087
AT1G50280	238.932	0.48913	0.265698	1.84093	0.0656324	0.852087
AT4G31700	10304.6	0.0894847	0.048615	1.84068	0.0656683	0.852087
AT4G22230	66.2203	0.899302	0.488618	1.8405	0.0656949	NA
AT2G39681	926.815	-0.271927	0.147791	-1.83995	0.0657759	0.852358
AT1G73820	495.068	-0.323717	0.175958	-1.83974	0.0658065	0.852358
AT2G42760	228.058	0.473669	0.257499	1.8395	0.0658417	0.852358
AT2G39850	829.344	0.297525	0.161857	1.83819	0.0660337	0.852358
AT4G28240	2779.05	0.159692	0.0868822	1.83803	0.0660577	0.852358
AT5G02515	384.539	0.385841	0.210049	1.83691	0.0662237	0.852358
AT4G37770	271.148	0.566412	0.308373	1.83677	0.0662434	0.852358
AT1G29460	289.675	0.407387	0.221822	1.83655	0.0662763	0.852358
AT3G54140	4046.79	0.135256	0.0736486	1.8365	0.0662835	0.852358
AT4G39330	10529.1	0.101601	0.0553305	1.83627	0.0663182	0.852358
AT2G18250	648.394	-0.322991	0.175955	-1.83564	0.0664109	0.852358
AT2G06520	45828.3	0.154915	0.0844	1.83549	0.0664333	0.852358
AT5G24080	21.5121	-1.74053	0.94836	-1.83531	0.0664601	NA
AT3G45600	2553.36	0.150966	0.0822811	1.83476	0.0665413	0.852358
AT5G08710	752.431	-0.276777	0.150867	-1.83458	0.0665685	0.852358
AT1G08033	3.5227	-4.48199	2.44312	-1.83454	0.0665737	NA
AT5G59850	3989.33	0.122162	0.0665924	1.83447	0.0665844	0.852358
AT4G26370	2533.26	-0.155598	0.0848535	-1.83372	0.0666952	0.852358
AT5G60180	8.10728	2.58465	1.40958	1.83363	0.0667082	NA
AT3G48330	836.887	-0.262651	0.143257	-1.83343	0.0667387	0.852358
AT3G02410	47.8047	-0.991621	0.541034	-1.83283	0.0668283	NA
AT1G53880	12.0815	2.08281	1.1364	1.83281	0.0668311	NA
AT3G12440	2.02119	6.45766	3.52353	1.83272	0.0668438	NA
AT2G37180	2114.08	-0.173054	0.0944412	-1.8324	0.0668918	0.852358
AT5G60880	82.1762	0.783953	0.42787	1.83222	0.0669182	NA
AT5G46710	187.238	-0.539598	0.294604	-1.83161	0.0670101	0.852358
AT4G17790	999.376	0.21886	0.119495	1.83154	0.06702	0.852358
AT3G16560	1535.96	-0.183753	0.100333	-1.83143	0.0670367	0.852358
AT1G64460	800.602	0.243727	0.133103	1.83111	0.0670841	0.852358
AT5G19310	712.299	-0.285312	0.155829	-1.83093	0.0671107	0.852358
AT1G02530	11.1196	-2.5062	1.36894	-1.83076	0.0671367	NA
AT4G27657	115.56	0.713206	0.389598	1.83062	0.0671576	0.852358
AT3G06760	818.156	0.274687	0.150053	1.8306	0.0671599	0.852358
AT5G08139	484.227	-0.349336	0.190831	-1.8306	0.0671604	0.852358
AT5G17400	839.493	-0.247684	0.135309	-1.8305	0.0671748	0.852358
AT5G02320	208.674	-0.487088	0.266145	-1.83016	0.0672258	0.852358
AT1G15920	877.011	0.245216	0.133986	1.83016	0.0672261	0.852358
AT4G17760	97.6965	0.718431	0.392631	1.82979	0.0672817	0.852358
AT5G02645	2.29827	5.82333	3.18253	1.82978	0.0672827	NA
AT2G41340	172.356	-0.524936	0.286896	-1.82971	0.0672936	0.852358
AT4G24820	5289.51	0.116754	0.0638143	1.82959	0.0673118	0.852358
AT2G16740	637.58	0.335261	0.183289	1.82913	0.0673797	0.852358
AT4G29180	112.875	-0.668986	0.365806	-1.8288	0.0674295	0.852358
AT4G00850	146.99	0.672462	0.367724	1.82871	0.0674423	0.852358
AT5G63810	3316.74	0.137221	0.075043	1.82857	0.0674639	0.852358
AT5G18636	9.85753	2.57019	1.40566	1.82845	0.0674816	NA
AT5G54930	389.156	-0.351265	0.192112	-1.82844	0.0674842	0.852358
AT5G14120	8449.47	-0.116051	0.0634869	-1.82795	0.0675577	0.852567
AT1G47250	302.258	0.41299	0.225964	1.82768	0.0675978	0.852567
AT1G44910	1494.73	-0.19895	0.108915	-1.82665	0.0677526	0.853145
AT4G36710	531.598	0.334313	0.183054	1.82631	0.0678042	0.853145
AT1G26380	824.21	0.276063	0.151204	1.82577	0.0678847	0.853145
AT1G68680	772.539	0.255874	0.140161	1.82558	0.0679137	0.853145
AT1G66160	244.223	0.458087	0.250982	1.82518	0.0679736	0.853145
AT1G69810	512.092	-0.347363	0.190322	-1.82513	0.0679813	0.853145
AT5G15530	1123.11	0.21433	0.117459	1.82471	0.0680444	0.853145
AT2G43970	21698.7	-0.0739465	0.0405323	-1.82438	0.068094	0.853145
AT1G32790	5124.61	-0.107568	0.058974	-1.82399	0.0681533	0.853145
AT5G43140	459.175	-0.343199	0.188172	-1.82386	0.068174	0.853145
AT4G16890	5699.5	-0.130877	0.0717592	-1.82383	0.0681778	0.853145
AT2G03430	360.413	0.362276	0.19869	1.82333	0.0682539	0.853489
AT1G02840	6519.81	-0.148233	0.0813548	-1.82206	0.0684462	0.854564
AT2G34840	356.592	0.38434	0.210978	1.82171	0.0684997	0.854564
AT1G73340	73.7321	0.834572	0.458174	1.82152	0.0685281	NA
AT2G34980	50.3825	1.07704	0.591445	1.82103	0.0686018	NA
AT3G62070	251.725	0.486786	0.267337	1.82087	0.0686268	0.854564
AT2G33380	139.9	0.700276	0.384623	1.82068	0.0686553	0.854564
AT5G38895	414.011	-0.378882	0.208106	-1.82062	0.0686648	0.854564
AT1G05136	22.4462	1.45968	0.801771	1.82057	0.068672	NA
AT2G25930	3171.95	-0.148312	0.0814678	-1.8205	0.0686826	0.854564
AT4G20410	1825.65	-0.163686	0.0899338	-1.82008	0.0687475	0.854564
AT3G12720	86.7099	0.788869	0.433467	1.81991	0.0687732	0.854564
AT4G00400	3321.58	0.1399	0.0769011	1.81922	0.0688773	0.854564
AT1G64060	1327.38	-0.201201	0.110604	-1.8191	0.0688956	0.854564
AT1G73350	886.492	-0.259977	0.142927	-1.81894	0.06892	0.854564
AT1G34190	2240.36	-0.175969	0.0967437	-1.81892	0.0689235	0.854564
AT5G09820	808.011	-0.243741	0.13406	-1.81815	0.0690416	0.854855
AT4G27310	1318.04	0.222786	0.122536	1.81813	0.0690443	0.854855
AT1G20090	2484.96	-0.165671	0.0911488	-1.81759	0.069127	0.854877
AT2G16060	130.866	0.708982	0.390138	1.81726	0.0691772	0.854877
AT5G46730	1376.18	0.266546	0.146703	1.81691	0.0692306	0.854877
AT5G17240	235.39	0.520396	0.286428	1.81685	0.0692407	0.854877
AT3G19660	430.769	-0.365221	0.201116	-1.81597	0.0693754	0.855939
AT5G42200	377.346	0.381323	0.210113	1.81484	0.0695481	0.857468
AT3G05310	1.5584	6.36666	3.50921	1.81427	0.0696363	NA
AT1G68070	1246.48	-0.200644	0.1106	-1.81413	0.0696572	0.858209
AT2G21220	37.9965	1.26047	0.694998	1.81363	0.0697343	NA
AT2G31550	2.15452	-5.5617	3.06746	-1.81313	0.0698119	NA
AT2G47530	37.4844	-1.23234	0.67973	-1.81298	0.0698342	NA
AT5G24880	41.0331	-1.11588	0.615556	-1.8128	0.0698625	NA
AT2G03210	5.17273	-3.90282	2.15311	-1.81265	0.0698864	NA
AT4G25090	290.303	-0.466776	0.257588	-1.81211	0.0699695	0.859263
AT1G64350	719.199	0.300321	0.165743	1.81197	0.0699908	0.859263
AT5G67350	313.397	-0.393789	0.217333	-1.81192	0.069999	0.859263
AT5G22830	1944.51	-0.182106	0.100505	-1.8119	0.070001	0.859263
AT2G19880	1445.31	0.209004	0.115352	1.81188	0.070005	0.859263
AT1G14780	221.312	-0.54382	0.300175	-1.81168	0.0700361	0.859263
AT4G25200	1.07576	8.10674	4.47502	1.81156	0.070055	NA
AT5G13880	67.8356	1.00465	0.554861	1.81063	0.0701981	NA
AT1G68050	1287.51	-0.19931	0.110118	-1.80997	0.0703009	0.859404
AT1G27420	226.422	0.511397	0.282553	1.80991	0.0703091	0.859404
AT3G25855	28.8507	1.2797	0.707178	1.80959	0.0703594	NA
AT5G52720	8.5746	3.93856	2.17654	1.80955	0.0703651	NA
AT5G05445	2.36805	-5.22273	2.88667	-1.80926	0.0704107	NA
AT5G05540	818.654	-0.268645	0.148491	-1.80917	0.0704252	0.859404
AT5G10060	1874.42	-0.209188	0.115642	-1.80893	0.0704624	0.859404
AT1G33290	1594.78	-0.180072	0.0995752	-1.8084	0.0705436	0.859404
AT5G13590	2844.85	-0.156244	0.0863992	-1.80839	0.0705455	0.859404
AT4G13850	4395.25	0.118632	0.0656013	1.80839	0.0705466	0.859404
AT1G15810	852.617	-0.244732	0.135353	-1.8081	0.0705904	0.859404
AT1G15310	544.738	0.349893	0.193519	1.80806	0.0705971	0.859404
AT1G78560	1697	-0.184701	0.102179	-1.80762	0.0706661	0.859404
AT1G53300	2459.03	-0.175023	0.0968263	-1.8076	0.0706694	0.859404
AT2G14255	1612.38	-0.22435	0.124145	-1.80717	0.0707363	0.859404
AT4G28690	143.467	-0.608391	0.336699	-1.80693	0.0707737	0.859404
AT5G03610	1840.94	0.206381	0.114245	1.80648	0.0708435	0.859404
AT5G09230	589.306	-0.312046	0.172763	-1.80621	0.0708853	0.859404
AT4G23860	1323.84	-0.19705	0.109096	-1.8062	0.0708873	0.859404
AT5G50665	10.591	2.28926	1.26769	1.80585	0.0709416	NA
AT5G23610	1593.36	-0.185707	0.102839	-1.8058	0.0709491	0.859404
AT2G03280	307.537	-0.448053	0.248164	-1.80547	0.071001	0.859404
AT1G67590	1550.39	-0.206469	0.11437	-1.80528	0.0710315	0.859404
AT1G68850	548.65	-0.321097	0.177983	-1.80409	0.0712167	0.859404
AT4G18593	512.603	-0.306616	0.169981	-1.80382	0.0712589	0.859404
AT1G72930	624.766	0.311593	0.172771	1.8035	0.0713101	0.859404
AT2G45710	625.945	0.290124	0.160925	1.80285	0.0714113	0.859404
AT2G23360	564.232	0.299299	0.16603	1.80267	0.0714396	0.859404
AT3G07350	858.901	0.238443	0.132284	1.80251	0.0714655	0.859404
AT1G65070	1686.8	-0.189826	0.105327	-1.80225	0.0715058	0.859404
AT1G30300	407.888	0.356836	0.198001	1.80219	0.0715148	0.859404
AT2G30500	1943.15	0.192928	0.107059	1.80207	0.0715351	0.859404
AT2G18470	44.2844	-1.11759	0.620183	-1.80204	0.0715395	NA
AT2G26790	187.201	-0.522495	0.290018	-1.8016	0.0716091	0.859404
AT4G11460	135.771	-0.583581	0.323944	-1.80149	0.071626	0.859404
AT1G44170	1780.1	-0.17394	0.0965734	-1.80112	0.0716839	0.859404
AT4G09530	2.68182	-5.3677	2.98032	-1.80105	0.0716948	NA
AT3G61180	1891.39	0.180147	0.100028	1.80096	0.0717087	0.859404
AT5G23860	4923.79	0.13677	0.0759464	1.80088	0.0717224	0.859404
AT1G10570	1368.54	-0.260754	0.144798	-1.80081	0.0717322	0.859404
AT1G66840	1097.17	-0.209502	0.116349	-1.80064	0.0717597	0.859404
AT2G36710	13.379	2.21285	1.22908	1.80041	0.0717966	NA
AT5G15360	28.5893	1.39656	0.775971	1.79976	0.0718978	NA
AT2G33630	1779.93	-0.170993	0.0950158	-1.79963	0.0719199	0.859716
AT3G15890	299.009	-0.401176	0.222925	-1.7996	0.0719233	0.859716
AT5G65460	1700.01	-0.198042	0.110051	-1.79955	0.0719325	0.859716
AT2G28560	102.971	0.697949	0.388164	1.79808	0.0721647	0.861904
AT4G22475	17.9433	1.7205	0.956953	1.79789	0.0721939	NA
AT3G48840	21.0062	-1.61118	0.896219	-1.79775	0.0722164	NA
AT5G48930	8275.97	0.0966674	0.0537961	1.79692	0.0723482	0.863126
AT1G80570	416.568	-0.359482	0.200066	-1.79681	0.0723652	0.863126
AT5G02280	386.355	0.350839	0.195439	1.79514	0.0726321	0.864991
AT5G38430	32351.3	-0.0599456	0.033394	-1.7951	0.0726379	0.864991
AT4G37860	3.96202	-4.31037	2.40146	-1.79489	0.0726707	NA
AT3G45980	2548.16	0.156693	0.0873109	1.79465	0.0727089	0.864991
AT5G03840	27.6469	-1.41596	0.789078	-1.79445	0.0727417	NA
AT1G79650	1652.48	-0.169287	0.0943548	-1.79416	0.0727883	0.864991
AT5G59480	1173.27	0.225736	0.125854	1.79364	0.0728712	0.864991
AT1G79750	9945.76	-0.0907359	0.0505953	-1.79337	0.0729142	0.864991
AT1G33120	3348.66	0.140889	0.0785635	1.79332	0.0729225	0.864991
AT4G08290	1754.55	0.199645	0.111351	1.79294	0.0729818	0.864991
AT3G06495	4.58248	3.29985	1.84076	1.79265	0.0730285	NA
AT2G16360	2.02228	5.45061	3.04074	1.79253	0.0730478	NA
AT4G15953	4.04879	-4.16315	2.32259	-1.79246	0.073059	NA
AT2G20190	5599.84	-0.108684	0.0606472	-1.79208	0.0731209	0.864991
AT5G45970	98.1988	-0.761117	0.424755	-1.7919	0.0731492	0.864991
AT1G21120	883.484	-0.250399	0.139752	-1.79174	0.0731752	0.864991
AT5G47700	9964.45	0.0986163	0.05504	1.79172	0.0731778	0.864991
AT2G04780	2978.73	0.143273	0.0799664	1.79166	0.0731869	0.864991
AT3G15340	137.874	-0.639703	0.357157	-1.7911	0.0732779	0.864991
AT2G27710	8530.47	0.109301	0.0610481	1.79041	0.0733879	0.864991
AT5G42600	507.933	-0.404568	0.225968	-1.79038	0.0733933	0.864991
AT4G14360	2890.23	0.143071	0.0799181	1.79022	0.0734182	0.864991
AT3G52100	793.788	-0.240776	0.134512	-1.78999	0.0734547	0.864991
AT1G68320	4.24596	4.7045	2.62867	1.78968	0.0735046	NA
AT5G12250	9717.86	0.0940415	0.0525523	1.78949	0.0735366	0.864991
AT1G64390	4210.77	0.141176	0.0788946	1.78943	0.0735461	0.864991
AT5G64860	2736.37	-0.158363	0.0885127	-1.78916	0.0735889	0.864991
AT2G02360	981.118	-0.222252	0.124259	-1.78862	0.0736761	0.864991
AT2G25590	1251.4	-0.268653	0.150259	-1.78794	0.073786	0.864991
AT5G61790	8268.33	0.103822	0.0580714	1.78784	0.0738021	0.864991
AT1G28220	2.02889	-6.38781	3.57489	-1.78686	0.0739604	NA
AT4G13350	3498.81	-0.122908	0.0687865	-1.78681	0.0739684	0.864991
AT5G45500	2486.86	-0.138234	0.0773843	-1.78633	0.0740463	0.864991
AT5G45650	531.51	0.361455	0.202382	1.786	0.0740988	0.864991
AT5G27093	8.91822	2.30845	1.29285	1.78555	0.074172	NA
AT3G12200	1541.1	-0.188176	0.10539	-1.78552	0.0741775	0.864991
AT5G47980	284.899	-0.432457	0.242207	-1.78548	0.0741829	0.864991
AT5G55560	126.962	-0.630473	0.353118	-1.78545	0.074189	0.864991
AT5G51040	2027.84	-0.167596	0.0938685	-1.78544	0.0741903	0.864991
AT5G01430	856.423	-0.242774	0.135979	-1.78538	0.0742001	0.864991
AT3G08425	6.65259	-3.20218	1.79361	-1.78533	0.074208	NA
AT5G18170	3242.8	0.127028	0.0711603	1.7851	0.0742448	0.864991
AT4G39404	10.0158	2.57868	1.44459	1.78507	0.0742508	NA
AT2G36640	45.2708	1.18365	0.663127	1.78495	0.0742697	NA
AT4G28840	65.2783	-0.881218	0.493701	-1.78492	0.0742739	NA
AT1G63960	3.33572	4.89125	2.74051	1.7848	0.0742941	NA
AT5G48370	531.962	0.337966	0.18936	1.78478	0.0742971	0.864991
AT3G61530	408.944	-0.376933	0.211266	-1.78416	0.0743974	0.864991
AT3G48020	178.518	0.557636	0.312576	1.784	0.0744238	0.864991
AT1G72520	116.939	0.685931	0.384562	1.78367	0.0744779	0.864991
AT3G55250	1983.57	0.177066	0.0992823	1.78346	0.0745119	0.864991
AT3G11240	432.417	-0.344862	0.193383	-1.78331	0.074536	0.864991
AT3G27160	8913.91	0.0881248	0.0494221	1.78311	0.0745691	0.864991
AT5G01200	246.445	-0.441478	0.24759	-1.7831	0.0745696	0.864991
AT4G16155	3552.84	0.120742	0.0677392	1.78246	0.0746744	0.864991
AT5G65000	874.318	0.264555	0.148422	1.78245	0.0746753	0.864991
AT3G18260	115.552	0.651132	0.365317	1.78238	0.0746879	0.864991
AT3G46190	11.2363	2.81211	1.57775	1.78236	0.0746912	NA
AT2G46760	113.003	-0.643055	0.361211	-1.78028	0.0750305	0.868387
AT5G06640	73.9497	-1.02062	0.573524	-1.77956	0.0751487	NA
AT1G08987	10.2025	-2.18095	1.22602	-1.77889	0.0752584	NA
AT5G54080	1357	-0.190203	0.106966	-1.77817	0.0753757	0.871132
AT1G07890	19479.8	0.0807667	0.0454311	1.77779	0.0754392	0.871132
AT3G55360	4125.14	0.122192	0.0687368	1.77768	0.0754562	0.871132
AT3G03640	793.127	0.272288	0.153198	1.77736	0.0755084	0.871132
AT3G10860	6169.71	0.136201	0.0766325	1.77732	0.0755156	0.871132
AT1G10400	26.5123	1.47062	0.827478	1.77723	0.0755301	NA
AT3G53420	41596.2	0.0749835	0.0421994	1.77689	0.075587	0.871383
AT5G02595	3.02806	4.50733	2.53725	1.77646	0.0756565	NA
AT2G26690	4226.47	0.122582	0.0690072	1.77636	0.0756732	0.871477
AT5G07000	1223.52	0.216419	0.121846	1.77617	0.0757057	0.871477
AT5G38910	217.698	0.533664	0.300573	1.77549	0.0758169	0.871477
AT5G54720	60.6251	-0.88937	0.500945	-1.77538	0.0758345	NA
AT2G16750	638.402	-0.361971	0.203921	-1.77505	0.075889	0.871477
AT3G25140	3389.19	0.14027	0.0790234	1.77505	0.0758905	0.871477
AT1G65560	247.046	0.497688	0.280383	1.77503	0.0758932	0.871477
AT4G08040	91.7594	-0.800206	0.450889	-1.77473	0.0759424	0.871477
AT5G51540	321.446	-0.40189	0.226582	-1.7737	0.0761122	0.872441
AT2G46850	23.1684	1.49048	0.840338	1.77367	0.0761181	NA
AT3G01820	1422.48	-0.196673	0.110888	-1.77362	0.0761256	0.872441
AT1G67238	1.41929	6.96889	3.92943	1.77351	0.0761439	NA
AT5G46040	30.6458	-1.44906	0.817074	-1.77348	0.0761498	NA
AT3G59490	328.898	-0.39129	0.220659	-1.77328	0.0761823	0.872521
AT5G19700	5.78077	3.19908	1.80448	1.77286	0.0762522	NA
AT1G08190	5905.65	-0.123667	0.0697796	-1.77225	0.0763523	0.873898
AT5G41780	6.34521	2.78786	1.57354	1.77171	0.0764421	NA
AT4G27530	7.49005	-3.09314	1.74589	-1.77167	0.0764497	NA
AT3G17770	2640.42	-0.145627	0.0822033	-1.77155	0.0764691	0.8743
AT5G03880	8806.15	0.0822917	0.0464546	1.77144	0.0764869	0.8743
AT4G35370	0.992114	-7.75729	4.3797	-1.77119	0.0765289	NA
AT3G54510	116.785	0.632704	0.357315	1.77072	0.0766078	0.874605
AT5G38420	57496.3	0.0870254	0.0491479	1.77068	0.0766132	0.874605
AT1G05070	767.697	-0.255088	0.144156	-1.76953	0.0768051	0.876044
AT4G07395	3.37262	-4.38771	2.47976	-1.76941	0.0768256	NA
AT1G02170	959.889	-0.224086	0.12665	-1.76933	0.076839	0.876044
AT1G15890	227.469	-0.466888	0.263934	-1.76896	0.0769007	0.876179
AT5G04890	362	0.466064	0.26379	1.7668	0.0772623	0.878337
AT5G60160	1439.26	-0.192718	0.109078	-1.76679	0.0772636	0.878337
AT1G04850	3621.6	-0.128995	0.0730314	-1.76629	0.0773469	0.878337
AT3G58160	533.839	-0.295855	0.167502	-1.76628	0.077349	0.878337
AT1G61240	801.112	-0.256329	0.145136	-1.76612	0.0773754	0.878337
AT1G54490	2611.9	0.155064	0.0878242	1.76562	0.0774602	0.878337
AT5G46830	3.72945	-4.75236	2.692	-1.76536	0.077503	NA
AT5G27110	101.895	-0.679951	0.385177	-1.7653	0.0775141	0.878337
AT2G19450	1489.67	-0.187724	0.106349	-1.76517	0.0775358	0.878337
AT3G51830	1723.6	-0.164515	0.0932023	-1.76514	0.07754	0.878337
AT4G32980	2277.21	-0.154649	0.087632	-1.76475	0.0776054	0.878511
AT3G23530	2734.11	-0.142302	0.0806504	-1.76443	0.077659	0.878551
AT1G05987	5.84057	3.05189	1.72986	1.76424	0.0776915	NA
AT5G27200	5.97351	3.11395	1.76526	1.76401	0.0777299	NA
AT3G20050	6443.08	0.102393	0.0580637	1.76346	0.0778221	0.879313
AT1G74545	7.32803	2.54791	1.44506	1.76319	0.0778685	NA
AT5G48710	4.59912	3.59074	2.03693	1.76282	0.0779307	NA
AT5G24275	4.98796	-4.03694	2.29013	-1.76276	0.0779416	NA
AT2G33180	849.367	0.236634	0.134244	1.76271	0.0779491	0.879313
AT2G38940	697.803	-0.270248	0.153318	-1.76266	0.0779574	0.879313
AT5G57685	1848.85	0.183344	0.104045	1.76215	0.0780431	0.879313
AT4G08160	453.163	0.406798	0.230891	1.76186	0.0780934	0.879313
AT5G01290	1015.35	-0.223972	0.127123	-1.76185	0.0780948	0.879313
AT5G55570	80.5372	-0.769428	0.436751	-1.76171	0.0781182	NA
AT1G15430	351.979	-0.350814	0.199145	-1.7616	0.078137	0.879313
AT5G18820	324.496	-0.376408	0.213698	-1.7614	0.0781708	0.879313
AT5G46330	627.862	0.320207	0.181795	1.76136	0.0781767	0.879313
AT1G67460	34.2094	1.26344	0.717762	1.76025	0.0783651	NA
AT1G31910	8009.31	-0.0864577	0.0491263	-1.75991	0.0784236	0.879592
AT5G03860	343.381	0.418929	0.238104	1.75944	0.0785033	0.879592
AT1G32570	15.4954	-1.825	1.03736	-1.75927	0.0785321	NA
AT1G50575	625.98	-0.278929	0.158597	-1.75874	0.0786225	0.879592
AT5G41570	90.1294	0.711225	0.404424	1.75861	0.0786431	0.879592
AT2G39960	1794.91	0.159835	0.0908971	1.75842	0.0786763	0.879592
AT1G18890	1018.26	-0.227571	0.129443	-1.75808	0.0787343	0.879592
AT4G18630	148.863	0.595299	0.338715	1.75752	0.0788289	0.879592
AT2G23590	57.2499	-0.8436	0.479998	-1.75751	0.0788317	NA
AT3G63050	48.4455	-1.05842	0.602321	-1.75724	0.0788772	NA
AT5G47790	750.151	-0.240486	0.136873	-1.757	0.0789173	0.879592
AT1G75620	74.4512	0.789677	0.449458	1.75696	0.0789254	NA
AT1G74510	1344.4	0.193994	0.110448	1.75644	0.0790138	0.879592
AT5G61010	1018.15	0.2499	0.142305	1.75609	0.0790725	0.879592
AT4G28530	16.9495	1.66553	0.948591	1.75579	0.0791235	NA
AT5G01740	882.088	0.254009	0.144715	1.75524	0.0792189	0.879592
AT4G39070	211.807	-0.480114	0.273539	-1.7552	0.0792255	0.879592
AT2G37420	413.971	0.336048	0.191465	1.75515	0.0792343	0.879592
AT5G17440	1516.01	-0.208098	0.11857	-1.75506	0.0792488	0.879592
AT2G46830	2320.09	0.17158	0.0977842	1.75468	0.0793137	0.879592
AT3G22942	405.332	-0.390845	0.222771	-1.75447	0.0793503	0.879592
AT3G44690	191.329	0.479553	0.273442	1.75376	0.0794712	0.879592
AT3G52390	227.833	0.478794	0.273093	1.75323	0.0795633	0.879592
AT5G25480	223.522	0.530559	0.302621	1.75321	0.0795659	0.879592
AT5G13200	401.666	-0.370294	0.211213	-1.75317	0.0795721	0.879592
AT3G50650	600.543	0.278694	0.158974	1.75309	0.0795871	0.879592
AT4G37910	4327.23	0.118978	0.067869	1.75306	0.0795923	0.879592
AT4G23690	1434.16	0.20838	0.118915	1.75234	0.0797156	0.879592
AT3G49120	7313.59	0.117349	0.0669688	1.75229	0.0797232	0.879592
AT3G49680	3937.87	0.127135	0.072563	1.75206	0.0797636	0.879592
AT5G33355	253.025	-0.499125	0.284895	-1.75196	0.0797805	0.879592
AT2G43750	6486.98	0.0940702	0.0537247	1.75097	0.0799514	0.879592
AT3G59980	1446.13	-0.19101	0.109104	-1.75071	0.0799958	0.879592
AT4G15520	527.769	0.298069	0.170301	1.75025	0.080075	0.879592
AT5G22860	1212.29	0.224521	0.128285	1.75018	0.0800879	0.879592
AT2G36870	1426.7	-0.216971	0.123998	-1.7498	0.0801533	0.879592
ATCG00730	34.3639	1.35737	0.775736	1.74979	0.0801545	NA
AT1G79910	115.757	0.624436	0.356888	1.74967	0.0801751	0.879592
AT4G27870	4441.83	-0.111756	0.0638829	-1.74939	0.0802236	0.879592
AT1G21790	348.09	0.386889	0.221186	1.74916	0.0802642	0.879592
AT3G47040	145.736	-0.668565	0.382265	-1.74895	0.0802989	0.879592
AT3G21870	296.604	0.440113	0.251675	1.74873	0.0803369	0.879592
AT5G54230	192.52	-0.583618	0.333757	-1.74863	0.0803546	0.879592
AT3G22600	2832.67	-0.135918	0.0777416	-1.74834	0.0804059	0.879592
AT3G02470	45545.5	0.0554393	0.0317103	1.74831	0.0804106	0.879592
AT5G43710	791.722	-0.273705	0.15656	-1.74825	0.0804207	0.879592
AT2G46640	380.872	0.357725	0.204635	1.74811	0.0804447	0.879592
AT3G05650	37.1321	1.30068	0.744252	1.74764	0.080527	NA
AT1G32350	44.5939	1.19074	0.681377	1.74755	0.080542	NA
AT5G18480	1691.74	0.165709	0.094826	1.74751	0.0805489	0.879592
AT1G30530	1335.16	-0.192645	0.110265	-1.7471	0.08062	0.879592
AT3G57500	95.2065	0.707721	0.405292	1.7462	0.0807759	0.879592
AT1G75460	5442.54	0.100965	0.057832	1.74583	0.080841	0.879592
AT1G71880	3782.08	0.129909	0.0744126	1.74579	0.0808481	0.879592
AT5G66730	2379.02	0.165186	0.0946236	1.74572	0.0808604	0.879592
AT3G07670	1996.14	0.161843	0.0927266	1.74538	0.0809192	0.879592
AT2G37750	2517.07	-0.166039	0.0951307	-1.74538	0.0809195	0.879592
AT1G31150	515.617	0.293287	0.168047	1.74527	0.0809381	0.879592
AT1G09575	223.932	0.495374	0.283868	1.74509	0.0809692	0.879592
AT4G18350	17.2123	1.75255	1.00433	1.745	0.0809853	NA
AT2G28440	121.179	0.687144	0.393845	1.74471	0.0810359	0.879592
AT4G22110	37.4924	-1.158	0.663956	-1.74408	0.0811443	NA
AT3G06955	3.54042	3.76402	2.15836	1.74393	0.0811721	NA
AT2G26650	2123.89	-0.19597	0.112384	-1.74376	0.0812008	0.879592
AT1G51830	1301.39	-0.202349	0.116046	-1.74369	0.0812127	0.879592
AT1G19380	86.7924	0.842789	0.483382	1.74352	0.081242	0.879592
AT1G62580	55.3408	-0.925008	0.530593	-1.74335	0.0812727	NA
AT2G15292	2233.82	-0.154768	0.0887792	-1.74329	0.0812823	0.879592
AT5G38880	1835.15	-0.189479	0.1087	-1.74313	0.081311	0.879592
AT1G10710	9.82433	-2.09841	1.20382	-1.74313	0.0813117	NA
AT5G54250	2414	-0.152401	0.0874458	-1.74281	0.0813675	0.879592
AT3G17170	1448.07	-0.204055	0.117088	-1.74275	0.0813779	0.879592
AT1G27921	64.1336	-0.864905	0.496555	-1.74181	0.0815414	NA
AT1G67080	1332.91	-0.182771	0.104941	-1.74166	0.0815686	0.879592
AT5G10580	845.898	0.248874	0.142914	1.74143	0.081608	0.879592
AT2G17540	974.275	0.212503	0.122056	1.74103	0.0816783	0.879592
AT3G44260	197.281	-0.470476	0.270249	-1.7409	0.0817015	0.879592
AT4G00100	7271.46	0.0900114	0.0517131	1.74059	0.0817547	0.879592
AT4G23010	604.333	-0.294285	0.169074	-1.74057	0.0817584	0.879592
AT1G66250	599.863	0.293191	0.16845	1.74052	0.0817678	0.879592
AT3G21350	671.668	-0.261602	0.150307	-1.74045	0.08178	0.879592
AT3G19390	997.581	0.225361	0.12949	1.74037	0.081794	0.879592
AT1G27130	3794.23	0.133682	0.0768189	1.74022	0.0818202	0.879592
AT2G21870	10870.9	0.0972546	0.0558953	1.73994	0.0818692	0.879592
AT5G37260	6232.35	-0.0964998	0.055465	-1.73983	0.0818883	0.879592
AT5G51730	555.089	-0.292254	0.167991	-1.7397	0.0819121	0.879592
AT5G27300	673.514	-0.261524	0.15036	-1.73933	0.0819775	0.879592
AT2G19060	107.556	-0.652204	0.374998	-1.73922	0.0819959	0.879592
AT5G40790	2.61407	4.65425	2.67633	1.73904	0.0820272	NA
AT5G54890	296.051	-0.4469	0.257006	-1.73887	0.0820569	0.879592
AT4G18440	1565.44	0.195216	0.112272	1.73878	0.082073	0.879592
AT5G05520	1296.22	0.187248	0.107705	1.73852	0.0821191	0.879592
AT2G33830	29387.3	-0.0824888	0.0474591	-1.7381	0.0821925	0.879592
AT1G10140	796.659	0.26652	0.153356	1.73791	0.082226	0.879592
AT4G05110	164.532	0.548522	0.315642	1.7378	0.0822463	0.879592
AT5G58740	1761.92	0.198111	0.114005	1.73774	0.0822568	0.879592
AT5G58610	21.0698	1.37823	0.793465	1.73697	0.0823921	NA
AT1G52290	530.507	0.282115	0.162458	1.73654	0.0824685	0.88132
[truncated: 30,834 more rows]
