# Supplementary material for: Light affects tissue patterning of the hypocotyl in the shade-avoidance response
Source: PLoS Genet. 2020 Mar 23;16(3):e1008678. doi: 10.1371/journal.pgen.1008678 (PMC7153905; doi:10.1371/journal.pgen.1008678)
Supplement: S2 Data — (XLSX) [file pgen.1008678.s013.xlsx]

## Sheet: REV specific
AT1G01060.1 | Symbols: LHY1, LHY | LATE ELONGATED HYPOCOTYL, LATE ELONGATED HYPOCOTYL 1 | chr1:33662-37840 REVERSE LENGTH=2540 TTGTGGCTGAGATTGCTTCTGGCTTCTCTTCTTCTTCTTCCAGTCTTCTTCAGCCTAAAACAGTCTTCCTTCTTCTTCTTCTTCTTCTTCTTCTTCTTCTTCTTCAGTTATCTTCTTCCTTCTTCTCTCTGTTTTTTAAATTTATTTTTAGAGATTTTTTTTTGTTTTGCTTCCGATTTGATTATTTCCGGGAACGATGACTTCTCCGGGGAGTTCCCGGTGAGATGATAAGTCAGATTGCATACTTGTCTCCTCCATGGCTACTCTCAAGG…
AT1G01120.1 | Symbols: KCS1 | 3-ketoacyl-CoA synthase 1 | chr1:57164-59215 REVERSE LENGTH=2052 TGTTAAGTCATTACTATTATTAATCTTTAAAATATTTTTATCTTTCTTGCACTCTATATATCTCTCCATCCCTACTTGCCCTCATTTCACCAAAATCCTCCTAATTCACCAATTTTAGAATTCCCATTCTCATTTTCTCTCTCTTTCTATTTCTCCAAATTTGCCTAAAGATTTTACATTTTATCTTCAATCCTTCCTTGATTTACGTTTGAAATATTTCGACCCAAAACTATACTGATGGAGAGAACAAACAGCATTGAGATGGATCGAGAGAGATTAACGGCGGAGATGGCGTTTCGAGATT…
AT1G01310.1 | Symbols: no symbol available | no full name available | chr1:120154-121130 FORWARD LENGTH=977 CTTTTCACCTACAATTAACGTAATTAACTCTCCGATTAAACTTGATCCTTTGTTTTGTTTTTTTGTAATGGAGCTTCGTAAACGGAAAATACGAGCTCCATTACATATCTTCGTCGGCATAACGTTCTTCCTCCTTCAGCTTTGGTCGGGAACGGCCCAAATTAACCATGAAGACTCTTCCACAAAACCCTCCGTTAAAAACTCTCCGTCAGCGACGAGTACTCGGCTTCTGTTGTCACCACCTTCGTTCACCGGAAACCGATTCTCGTTCAGGTTCAGGTGGAGGAGAAT…
AT1G01320.1 | Symbols: REC1 | REDUCED CHLOROPLAST COVERAGE | chr1:121124-130570 REVERSE LENGTH=5876 CGCCCTTCCTTCCTTATCACTCTCTCAAACCTTTTTTTTAACACACTCTCTGTGTCTCTCTCTCACACCGTTTCTCCAGTTTCAGCTTTTCTTCGAACCACTAAACAAACTCTCTTATAAACTCTTTCTCATCCCTTATTCTCTTTTTAGAATTTTCATATATTTTTCTTCTGTTAGCTCCCGCTATTCCTCTCACTCGATGGCTCCCAAGAACAACCGTGGAAAGACAAAAGGAGATAAGAAGAAGAAGGAAGAGAAAGTTCTCCCGGTTATCGTGGATGTCATTGTAAACCTTCCGG…
AT1G01580.1 | Symbols: FRD1, FRO2, ATFRO2 | FERRIC REDUCTION OXIDASE 2, ferric reduction oxidase 2, FERRIC CHELATE REDUCTASE DEFECTIVE 1 | chr1:209208-213080 FORWARD LENGTH=2635 GGAGCATGCAACTAGCTTACTTCATCCAATTCCCACTCAAAATTCTCTCTTTATATATACACTTTCTCTACCACTACTTCCCTCAAAACAAGCTAACTCGATCCTTCTCACTAAAGCGATCGTACCGATCTTAATATCTTTAGCGAGCGAGAGAGAGAGAGATAGAAATCCTGAGAGGAAAGAGAGGATGGAGATCGAAAAAAGCAATAACGGTGGTTCGA…
AT1G01650.1 | Symbols: ATSPPL4, SPPL4 | SIGNAL PEPTIDE PEPTIDASE-LIKE 4, ARABIDOPSIS THALIANA SIGNAL PEPTIDE PEPTIDASE-LIKE 4 | chr1:232840-237905 REVERSE LENGTH=2229 CCACGCGCCAGAGGACCAAAAAGAGAGAGAAAAAAAAAGTCAAAGCCAGCGTTTTAAGCTTTACTTACCTCTAAAACGACACCAACCTTTTTTCATCTCTCTCTCTCCCACGAGACTTTATTTTTTTTCCCTCTTCTCTTCTCTTCTCTCTCTCTCGTTCATTGTACCTTCCTCCATTTTTTCTCCATCTTTCCTCTCTAATCTTTTTATCTTCTTTTTCTTCTTCCCTCCT…
AT1G02100.3 | Symbols: LCMT1, SBI1 | leucine carboxyl methyl transferase 1, SUPPRESSOR OF BRI1 | chr1:389823-392811 FORWARD LENGTH=1335 GAGAGACTATTGAATATTCTTCTTCCTTCATTTTGGCTGAGAGAGCGACGACGATGGCGGAATCTCGCAGCAACAGAGCGGCGGTTCAGGCTACTAACGACGATGCATCCGCCAGTAAATTGTCTTGTGTCAAAAAGGGATATATGAAAGACGACTATGTTCATCTCTTTGTGAAAAGACCTGTTCGAAGATCTCCCATCATTAATCGAGGTTACTTTTCCCGTTGGGCTGCCTTCCGAAAGCTTATGTCTCAGTTTCTTCTA…
AT1G02300.1 | Symbols: AtcathB1 | | chr1:453107-455519 FORWARD LENGTH=1464 TCAGGATCCTTTTAGTAAAATCATGTGTCATTTTCAGTTTGTCTAAAAGATAAGCCTTTCACTTTCTCTCTCTGTCTTATTAGAAAAGAAAATTTGTACCGTTTCCAAAGTCTGAGCCAATCATTGTGTTGATTCTGGAATTCTTTGTGGGAACGAGAAATTTGTACAAGGGAGATTCATCATGGCTGATAGTTGTTGTATCAGACTTCACTTATTAGCCTCTGTTTTCTTGCTCTTATTTTCATCCTTCAACTTGCAGGGTATTGCAGCGGAAAATCTTTCCAAGCAGAAACTGACCTCACTGATTCTTCAGAATGAGATTGT…
AT1G02340.1 | Symbols: RSF1, REP1, HFR1, FBI1 | REDUCED PHYTOCHROME SIGNALING 1, REDUCED SENSITIVITY TO FAR-RED LIGHT 1, LONG HYPOCOTYL IN FAR-RED | chr1:465616-467880 REVERSE LENGTH=1391 AAACGAACCACACATACTTTGAAACGTGGCACAATATAAGTGGGTCACCAATGTAGCTGACAACTATACCATCTATCTGATCCGATCGCTCTTATAACATAAGCGTATGGGATACCATTTTCTCGGACAAAGCTGAAATCCCTAAAGAAAAAACACTTCTCCAAACTTTTCATCTCCGATATCTCTTTAACTAACATGTCGAATAATCAAG…
AT1G02520.1 | Symbols: ABCB11, MDR8, PGP11 | ATP-binding cassette B11, multi-drug resistance 8, P-glycoprotein 11 | chr1:523536-529069 FORWARD LENGTH=4310 ATTTGACTCTAGAAAAGTTGAATATATTAAGAATTAAACAAAGATTAGATTAACAACAACAGCTACGCTCACGTCTGTCTTATTCCCACAGAGTTTCAAAAACCTTTTCGCTTTTAGCAGCTTCTCGCCACATCTTTCAGCGCCGAAATATGAACGGTGACGGCGCCAGAGAAGGCGACTCTGTTTCACACGAACCATCAACATCTAAAAGTCCTAAAGAAGGAGAAGAGACGAAGAAAGAGGA…
AT1G02780.1 | Symbols: emb2386 | embryo defective 2386 | chr1:607799-609534 REVERSE LENGTH=1109 AAAAGCCCATTTTAAATTTAAAGCCCAATATACTGCTCGAAAAGGAGGAAACCCTAGAAACATTGTGGTATATAAATTCTTTTCGTCTCGTTCGCTAATCAGTTCTCCGCCACACCAATCTCCAGAAAAGGGGAGAAGCAAAAATGGTTTCTCTGAAGCTCCAGAAGCGGCTCGCCGCATCAGTGATGAAGTGCGGGAAGGGCAAAGTTTGGCTCGATCCCAACGAAAGCTCCGACATCTCCATGGCCAATTCCCGCCAAAACATCAGGAAGCTTGTGAAGGATGGTTTCATCATCAGGAAGC…
AT1G02840.1 | Symbols: SRP34, ATSRP34, SR1, At-SR34, SR34 | Serine/Arginine-Rich Protein Splicing Factor 34 | chr1:626639-629993 FORWARD LENGTH=1517 GCTTTCTTTGTAATGTTTTAAGATTTTGATTAAAGCAGATAATTGAAACGTTTCTTCGCCACACTATAGTATATAAAAGGCTCACGTGACTCACGTGACGCTCCCTTATTAACCTATATCGTTCGCCAACTTCGAAACCCTAAATTCCCAAATTGCGGAGGCTGAGAGATCTCAAATCGACGACCAACAGGAAGAATGAGCAGTCGTTCGAGTAGAACCGTGTACGTCGGAAACCTTCCTGGCGATATCC…
AT1G02920.1 | Symbols: ATGSTF8, GSTF7, ATGSTF7, ATGST11, GST11 | GLUTATHIONE S-TRANSFERASE 11, glutathione S-transferase 7, ARABIDOPSIS GLUTATHIONE S-TRANSFERASE 11 | chr1:658578-659980 REVERSE LENGTH=1213 ATTTTCTCCGATTATATTGTTTTATAAGTTATATGAACAGTATATGAAAATCTTGAACCAATAGAAACGACGAATCATACGTTACTCAGCTTGACTATGAAATAACAAAGAGTATTCAAGCTTGGTGGCGCCGTTTGTTTTTTGTTTATTCACTAAGTTACTCTAATTTAGTTGTATAAATACACTCTCCCAT…
AT1G02930.1 | Symbols: ATGSTF3, ATGSTF6, GST1, ERD11, GSTF6, ATGST1 | EARLY RESPONSIVE TO DEHYDRATION 11, ARABIDOPSIS GLUTATHIONE S-TRANSFERASE 1, ARABIDOPSIS THALIANA GLUATIONE S-TRANSFERASE F3, glutathione S-transferase 6, GLUTATHIONE S-TRANSFERASE 1, GLUTATHIONE S-TRANSFERASE | chr1:661088-662475 REVERSE LENGTH=1186 TCTTGAACCAATAGAAACGACGAATCATACATTACTCAGCTTGACTTTGAAATAATCCTATAACAAAAGAGCATTCCA…
AT1G03430.1 | Symbols: AHP5 | histidine-containing phosphotransfer factor 5 | chr1:847793-849621 FORWARD LENGTH=1226 ATTAATTCCTACAATATAGTCATTTACAAAAATAACCCTCCATTTGATATTTAAGTCAAAATCAGTCAACGGAACGTGGAATAAATTATAACTTTCGACGCTCCGATCAGATTCATCATCATCTCTCTCTGTGTCGCTCCGATTTTGAATTTGGAATCTCTTAGTTAAGTTGGAAGTTTGTTCTTTGGTCTTTTCGCCTAGTTGTTGTTGGATCTGTTTTAAATTAAGCCAAAAACCTCCGATTAGATCGATCTCGGAACCGTCGAAATACAGTTCACCGTA…
AT1G03870.1 | Symbols: FLA9 | FASCICLIN-like arabinoogalactan 9 | chr1:982381-983544 REVERSE LENGTH=1164 TAATGATATATCTCTAGTCTAGACATTATTTGTCTACAAACGTTTTGTATTGACTTGGCCATCTCATTCCAACAAGATACAACTCATCACTCCAAACATTCAACTTCCATATAAACCATTCCCTTCCGATCTCACTTTCCAAATCACTCTTCACACTTTAACTAAGCAAACCAATAATGGCTACCACTCGTCTAACTCTAGCTCCTCTCCTCCTCATCGCAGCCGTACTACTCGCAACCAAGGCAACGGCTCAGCCGGCAGCCCCCGCTCCAGAGCCTGCTGGTCCCATCAACC…
AT1G03987.1 | Symbols: no symbol available | no full name available | chr1:11101-11372 FORWARD LENGTH=272 AAACAATGTGAAAACATATCATACCTTTTGTTCTTTTTAATATAATAATTGAATTACTAAATGGATGGATCAGTCCTTCTTCCATAGCTAGCTTCTCTTTATTTTCTCTGCCCATAACCTGCAGAAAATCTCTTTAACCGAGCAAAATTACAAGAGTAACCAAACAAACAAAATAGGACCATCAGAGAGAGAGAAAAGAGTGCCTTTTTTTGGACCTGCCCATTAGCTTAGAATGTACCATGAAACACTTTGTCAGTGTAGGGAGATAGGCA
AT1G04040.1 | Symbols: no symbol available | no full name available | chr1:1042362-1043887 REVERSE LENGTH=1086 CCTCTTTACACACAAACACATACACACTTGTGATCAAAATCTCAAGATCCAAAACTCTTCTTTCAAACATGGACCGAACCATGTTTCTTTCCCTGACAATAGCCTCACTCTTGGTCGGAGTCGTCTCAGCTGGTGACTGGAACATCTTGAACCAACTCAGAGGACTCGGCTCATCGTCAAGCCAAAATGGTATCGTTTCTAAAGGTATCAAGACGGACCTGAAAGGATACTGTGAAAGCTGGAGGATCAACGTGGAAGTTCACAACATCAGAAAGTTCGATGTGGTGC…
AT1G04250.1 | Symbols: AtIAA17, IAA17, AXR3 | indole-3-acetic acid inducible 17, AUXIN RESISTANT 3 | chr1:1136078-1138663 FORWARD LENGTH=1317 AGATAAATCATAAGAAAGATTCAATAACAGTAATAGAGTAATAACAGTGATTACTGATTAGTCTAAAAGACTAAAACTCGAGGATGATGACTTAATCAAAGGGCTTAGATTCATCCACGTGTCTAAAACCCGTTTAATCAAAGATCTCTTAAATACGACATACACATGCAGCTACCTCCTAGACAGAGATATAATACAGACTCATCTCACTTTGTATTATTTGAGTGTTTTTATAAAACCATTTTTCCATCTTCCTC…
AT1G04660.1 | Symbols: no symbol available | no full name available | chr1:1300368-1301773 REVERSE LENGTH=1406 CTTTAACAAAACCCAAATTTCTCAAACCCTGATTGTTCGCCTATAGACTCGATCTTCGTTTTTTTTTTGTCTTAATCACTCAATAATATATTGTCTAAAGTACATTGTATATCATTAGTTATGAATTATGATGATATAGCTCGACATATAAATTAATAATAGAATTCAAATGCTCGCTCGCTGACTGTAGTACCCTGATATCACTAGCCAATACAACTTACGAAAAAATGAAAAATGAAAAAAATTTTAAACTCGACCAATCAATCGTCCATGGTATAGTTGTATCAT…
AT1G04810.1 | Symbols: no symbol available | no full name available | chr1:1350080-1355466 FORWARD LENGTH=3435 TGAAAGTGTAATCTTATTAAACATTTAGGGGTATTGGTAAAAATTACTTGACTTGTTGGGTAAGTATCTTAATATTCGATAAGTCTAGAATTTCGATTTTGATTAGACTTGTGAAAAAGTGAACTCAGAAATTGTGCTCGCCCAAAGTAGTTCGGTTCTTGTGTTCCTCCGTCTGATCAACTCTTCTTCTCCACCTCTAGGTTTCTAATTTTCCGATTAGGATAATGGCCGCCGCCATGGTTAGTTCCGCCGGTGGGTTACTGGCAATGCTCAACGAACCCCATCCTT…
AT1G05190.1 | Symbols: emb2394 | embryo defective 2394 | chr1:1502251-1503853 REVERSE LENGTH=1051 AGAGGGGATTACAGAAGCTGACGATGGATAAGTCTTTTCTGGATAAAACGCTCTTCTTCTTCTCTTCATCCTCCTTCTGGAGCAGAGCTTAGAGCTCCATCATCAAATCTTATCAATGGCTTCCTCACTCGTCTCATCTTTTCAACCCAGGTCAGCATTTTTGGGAGATAGAAATGTGTTCAAGGTCTCAAGCACACCTTTTGCTCAAGTGGGTTACTCCAGTAAGACCATTGAGTGCAAAGAATCAAGGATAGGAAAGCAACCGATCGCTGTACCTTCCAATGTAACCATTGCATTGGAA…
AT1G05680.1 | Symbols: UGT74E2 | Uridine diphosphate glycosyltransferase 74E2 | chr1:1703002-1704838 REVERSE LENGTH=1755 CTGTTCCGCACATCTTGGTCGCCACGGAACATAGACAATTTTTGGATTGTAGTCCAATTAATGAGTCCCCCACCAAAGCCGTAGTAAAATCGAAGTCGTTCTCTAATCCAATCATATATATATCCATAACACACACCAACAACACCCACACAACAAAAACTAGAGTCAGTAACAACACAAGATTAAAAAGAAGGAGAAAATGAGAGAAGGATCTCATCTTATCGTCTTGCCTTTCCCAGGACAAGGCCACATAACTCCAATGTCCCAGTTCTGCAAAC…
AT1G05880.2 | Symbols: ARI12, ATARI12 | ARIADNE 12, ARABIDOPSIS ARIADNE 12 | chr1:1775643-1778553 FORWARD LENGTH=1726 TTGTATTTTTGTATGGATAATAATTCTGTAATCGGATCGGAGGTGGATGCGGAGGCGGATGAGTCGTATGTCAACGCAGCTTTAGAAGATGGTCAGACCGGAAAAAAATCTGTCCAGCGGAATTATGCAACTGTTCTGACAGAGGAAGATATTCGAGCGCTTATGGAAATTGACGTTCAAAGTGTTTCAGATTTTACTTCCCTCTCCAAAGCTGAAGCCACACTTCTGCTTTCTCACTTAAGATGGAATGTTGATTGTATATGTAAACAATGGTCTGCTGG…
AT1G06360.1 | Symbols: no symbol available | no full name available | chr1:1938866-1940463 REVERSE LENGTH=1253 GTTCATACAAATCATAACTCAAAGAAAAACAACCCCTCAACGGTCGATGTGTGATCCCATTAGAGAAGATGGCTCTAACAAAAGAGGCGCCGTGAGTAAGGAAAAAAGGCCGTATATTCATAGAGAATGGTCGTGGGCCGATATAATACGAGCGTTAACCGTTATCAATGTGCACTTTTTGTGTCTCTTGGCACCATTTAACTACAAATGGGAAGCATTACGGTTCGGTTTCGTGCTCTACGCATTGACTTCACTCAGCATCACATTCTCATACCATAGGAACTTGGC…
AT1G07050.1 | Symbols: no symbol available | no full name available | chr1:2164188-2165133 REVERSE LENGTH=727 ATGGATACACAAAGGTTGCCGAAGAAAGAAGAAGAAGAAGAAGAAGATCATCTACTTTCTTCAACCTTCGAGTCCATCAATGGTCACTCTCGAGACCAACACAATCATTCTATAGATGATTTCGAGAGCATTTTCGACATCACCATTGACAATTTAAGCTGCTCTAACGAACTCACGTGGGATTTCTGGGAAGAAGACGAAGATGAAGATGTAGGGGAAGAAGAAAAAAGATCGAGTACTGATCAAGAAGGCTCAAGTTTTGGGTTTTGGGAGAATAAGCCGACGGATT…
AT1G07180.1 | Symbols: NDA1, ATNDI1 | ARABIDOPSIS THALIANA INTERNAL NON-PHOSPHORYLATING NAD ( P ) H DEHYDROGENASE, alternative NAD(P)H dehydrogenase 1 | chr1:2204104-2207099 FORWARD LENGTH=2169 CTCGATTTTGTTTACCACTTAAAAAACGCCCAACCAATGGCATACACTGAAAATGTTTTCTAAACATTTAATATTTCTGTGGCTACCAAAAAGAAATCAAGAGTTATTTTCCATTTATTCTGGGTGAAAGAGAAACAGAGTGCCACCTGTCATTTCCTAATCTGGCACGTAGGTTTTTCTCATACGTATTACAGTGAATAATACA…
AT1G07367.1 | Symbols: no symbol available | no full name available | chr1:17388989-17389500 FORWARD LENGTH=505 AACAGGTCACACTCCTTGCTGAGGTCAGTAGAGGACGGGAGTGAGTCTAAACTTTTCATCAACTTTTGTTCCCACATATAAATAGCCAATCGATCTCTCGTTCTCTTAACAAACTTTTGTGTCTCGTATTTTCTCTTACATCACTTAATTTATAATTTCCTTTTCCCATTTTTTTTCAAAAAAGGAACTATGATTTCTGTTTCTGAATTTGTTCTCTGCATAGATGACAATGTTAGTGGTACGTGCATGAGAGGGTTATCAGTGATCAAGCATTTGTGTATGCTCAA…
AT1G07610.1 | Symbols: MT1C | metallothionein 1C | chr1:2341447-2342148 FORWARD LENGTH=577 AAAAGATAATATATATATATAGGAAATGTATGGTGGATATAAAACCGATATTTTATATTCTTCTATATATACTGGCCATTCCCTTAGTTGAAATCACATAAAGCATCAGAAGAAGAAAAAGAAAACTACAAAATCAATCAAAGAGAAGTAAGAGAAATGGCAGGTTCTAACTGTGGATGTGGCTCCTCCTGCAAATGTGGTGATTCGTGCAGTTGCGAGAAGAACTACAACAAGGAGTGTGATAACTGTAGCTGTGGATCAAACTGCAGCTGCGGGTCAAGCTGTAACTGTTGAAGAAATTATCAGCA…
AT1G07920.1 | Symbols: no symbol available | no full name available | chr1:2454771-2457321 FORWARD LENGTH=1858 CGGCTAAACAGGGGCATAATGGTAATTTAAAGAATGATATTATTTTATGTTAAACCCTAACATTGGTTTCGGATTCAACGCTATAAATAAAACCACTCTCGTTGCTGATTCCATTTATCGTTCTTATTGACCCTAGCCGCTACACACTTTTCTGCGATATCTCTGAGATTTGTTGACAGTCTCTAACCATGGGTAAAGAGAAGTTTCACATCAACATTGTGGTCATTGGCCACGTCGATTCTGGAAAGTCGACCACCACTGGGCACTTGATCTACAAGTTGGGTGGTA…
AT1G07930.1 | Symbols: no symbol available | no full name available | chr1:2458184-2460817 FORWARD LENGTH=1894 GTAAAATTGTCATTACGCTAAGGAGATTATCTTAAACCCTAACTTTTTTCCGCTTCACCACTATAAATACAAACTTGTTTACCCTTCCAATTTATTTCTCTACTTGTCCACTTTTCTACAGCCGCATCATCCTTCTCCCTTGTGCGATATCGTTTGCGTGAGATTTGTCTGAAAAGTAGCTAACCATGGGTAAAGAGAAGTTTCACATCAACATTGTGGTCATTGGCCACGTCGATTCTGGAAAGTCGACAACCACTGGACACTTGATCTACAAGTTGGGTGGTATTG…
AT1G08460.1 | Symbols: HDA08, HDA8, ATHDA8 | HISTONE DEACETYLASE 8, histone deacetylase 8 | chr1:2672198-2674721 FORWARD LENGTH=1715 TATTTTATGAGAGCGAAGAATATATTTTTTTTGTAGTCAAAAAATAAAGGTTCTACAATAATTAAATGTGGGATAACGAAATCCAAAAAGCTCCAATCTAAAACAGTACAACATGTCATTAACAGCATGTTCAGTCCAGGCCCAATAAGCACGAAATTTCTCTTCTCCGAAATTAACTTAATCCTTGAGTTTATTTGGAAAAGACATTTATACCCCTTGTTATCTCAATGGTTAGAGAACACGTGTGTTGCGCGTGAGCATCCTCC…
AT1G09310.1 | Symbols: no symbol available | no full name available | chr1:3008910-3009898 FORWARD LENGTH=989 GTCAAAGGTATCTTCTCAATCCGAGTGTATTTCACATACAATTTAATTTCTAAACATGGTGGCATTCTCCGTAATAAGATCAGGAAACCAAGGGCAAACCCACAACACGTCAGCTATATATCACTAGGCTAAGTCCCTTACCTCTCCACAACACAACTTCAGCTTTAAGACAGCTAAAACTAAATACAAAGAAACAGAGATGGGTTTGGTTACAGAGGAGGTGAGAGCTAAGGCAGAGATGTACACCGGAGATGAGATATGTAGAGAGAAGACAAAGTGTTTCCTCAAG…
AT1G09340.1 | Symbols: CRB, CSP41B, HIP1.3 | chloroplast RNA binding, heteroglycan-interacting protein 1.3, CHLOROPLAST STEM-LOOP BINDING PROTEIN OF 41 KDA | chr1:3015241-3018542 FORWARD LENGTH=1876 ACTATCCACAACAAGGCAAAAGAAGAGTTAAGAAAGAAGAGGACGACAATGGCTGTAAATATGTGACCATGAAATGGCGAGAGGCTGAGATAATTGTCTTATCCCTTCAAAATTTAAGACTTTTAATGATCGGAAGGAACAAGATGACGAGGTCCCACGAACCACCATACACACTTCAATTTCAAATAAGAGCTTTTCTT…
AT1G09560.1 | Symbols: GLP5, PDGLP1 | PLASMODESMAL GERMIN-LIKE PROTEIN 1, germin-like protein 5 | chr1:3093644-3094954 FORWARD LENGTH=1227 CATAAATTTTCAATTGGCAAAGCTCTGATCCATCCGTTTTAGTAATTCGTTGACCTTTGACATTTCACTTAGACAGATGTGTGCAAGAAAGAAAAACAGCATGTTGCTTGCTTTTTCCCTCAACGAGAAAAGTCACCCTCTCTTCAATTCTTCAATTCTCCTCCCTTTATAAACCATAATTCATTAATTCTCTTCTCTCTCAACAACTACTTGTTTAGAGAGAGTCCCACCACCACCACTACCACAATCCCAATGGCTTC…
AT1G09600.1 | Symbols: no symbol available | no full name available | chr1:3107896-3111552 FORWARD LENGTH=3100 AACCTAATTTTGAACACTGAACTCAAAAGAGAAGAAGAAAAGAGTCAAGTCTTGGGTGTCCATTAATGGGAGATCTCTGTTATGTTCAACACTTGCTCGAGAGACAGATAGAAACCAGGCTGCTTCGTCATTGTTTCTCCTCTGAAGCATTTTCGTTATTTCTGTTTGCTGTATTAAAATTTCCTAAAATAGAAAGACTATGAAACCTCATTTCCCTAAAATCTCTCATATTCTTGATAGGCTCTTCGTAATTTCAGGAATCACTCACAATTCCAAATCTCTCTCTCT…
AT1G09750.1 | Symbols: no symbol available | no full name available | chr1:3157501-3159148 FORWARD LENGTH=1578 ATTATCTAAATATCTCTACACAATCACATTAGCCAAAACCATGGCCTCCTCAAGTCTCCATTTCTTCTTCTTCTTGACACTTCTCTTGCCATTCACTTTCACCACCGCCACACGTGACACATGTGCGACCGCCGCTCCCGATGGTTCCGACGACCTCTCAATCATCCCCATTAACGCCAAATGCTCACCTTTCGCACCCACTCACGTCTCTGCCTCCGTGATAGACACGGTCCTTCACATGGCCTCCTCAGACTCCCATCGACTCACCTACCTCTCAAGCCTCGTCGC…
AT1G09780.1 | Symbols: iPGAM1 | 2,3-biphosphoglycerate-independent phosphoglycerate mutase 1 | chr1:3165370-3167924 REVERSE LENGTH=1966 CATATTGCAAAAACGCCTCTTTTTAAAACCCGCCTCTTCCTTCACACCAACCTTCACTTTTCTCTCAGATCTGCTTTGAGATTCTCCGATTGCATCTCAAAAAATCTCAGCTATGGCTACCTCCTCCGCTTGGAAGCTCGATGACCACCCCAAGCTCCCCAAGGGTAAGACCATCGCCGTAATCGTCTTAGATGGTTGGGGTGAATCTGCCCCTGATCAGTACAACTGTATCCACAACGCTCCAACTCCAGCCATGGATTCTC…
AT1G09970.2 | Symbols: LRR XI-23, RLK7 | receptor-like kinase 7 | chr1:3252317-3255654 FORWARD LENGTH=3251 CTCTCTCTCTTCTCCTCTAACCAAATTTCCCGATGTGAAAAAACAAGTTTCCGATCAACTCAAACCACCGTCACCACTTCTTCTCTCCGACATGGCTCCGTCGTTAAGGAATTTCAACTTCTTTCACCGCTTCTCCACCTTCCTCGTCTTCTCTCTATTCTCCGTCGTTTCTTCCGACGATCTCCAAGTCTTACTCAAGCTCAAATCATCATTCGCCGATTCCAATCTCGCCGTGTTCGATTCCTGGAAACTGAACTCCGGTATCGGTCCTTGTAGCTTCATCGGAGTAACC…
AT1G10370.1 | Symbols: ATGSTU17, ERD9, GST30B, GST30, GSTU17 | GLUTATHIONE S-TRANSFERASE 30B, GLUTATHIONE S-TRANSFERASE 30, GLUTATHIONE S-TRANSFERASE TAU 17, GLUTATHIONE S-TRANSFERASE U17, EARLY-RESPONSIVE TO DEHYDRATION 9 | chr1:3396883-3398358 REVERSE LENGTH=1160 AAAAACGCTTCAACGTGTCAAAACATTACATTTCCACTCTCACATTCAGACGCACCAATCCTCTGTTTTGGATTTTGAAGAGAAAATGGCAAGCAGCGACGTGAAGCTGATCGGTGCATGGGCGAGTCCCTTT…
AT1G10570.1 | Symbols: ULP1C, OTS2 | OVERLY TOLERANT TO SALT 2, UB-LIKE PROTEASE 1C | chr1:3487573-3491102 FORWARD LENGTH=1782 ATGAAAAACCAGAAAGATTTCAGACCGAAACCTAAATAATATTGAGTAAGTTTATTCGAAGAAGAGATGAAGAGACAAAGAGCAATCGAGTTAGATCGAGTGAAGAAGACAATGTTGAACATAGATTGGGACGATGCTTTGGGCGATGAGGAAGTTCCCGAGCTCGAGATCATCGCTACTGACAAAATTCCGCCGCGTGAACCTACTCTTTCCGGCTATGAACCCGCCGTCTCTGTGCGATCCCTCAGGGATAACGAACTCGACGATCATCT…
AT1G10640.1 | Symbols: no symbol available | no full name available | chr1:3515182-3518035 REVERSE LENGTH=2123 CTTATCAACAAAAATAAAGGACACCATTGATTCAATTTCGTTTTCTATCTTTTAAGAATAAAATTCCATTTCGAAAACCCGTGAGCCTCTCTACATTCTTGGACTACTTCCTTGTATAAATCTCACCAAAAAACCTTCTCTTTCTTCAACCGAAACCAGAAAACAAAGAAACCAAAGTCTCTTTAGTTTCTTCAACCACCACAACACTCTTCGTTTAGACAACAAAAAATGATAATGAGAAGAAGTCTAAGTCTGAGAAGCATCACGATGATGATATTAATGGCTGTT…
AT1G10760.1 | Symbols: GWD, GWD1, SOP1, SOP, SEX1 | STARCH EXCESS 1 | chr1:3580830-3590928 REVERSE LENGTH=5040 TATCTTCTGCAATTCGTGGTTTGTGAACACAAGAGAAAAAAAAAAAAAAACATAAAAAAGAAAGAAAAATTAAAAAAAGCTAAAATCAACGGTGAGAAGATTCTGTATATAATAAGAAAATATCACCCAAATAAAAAAAAAAGGTGGAGTCCACAGATACCGTCCATCAACGTATCACTGGGCTCTCTTTCTCCGTGCCGTTCCTCCTACGTGCTCGAATAACGATGTGCCACGTGGTGGAATCGAAGGATAAAGTGTCGTTTTTTACTTCGATTACACGTGAGTGTA…
AT1G11545.1 | Symbols: XTH8 | xyloglucan endotransglucosylase/hydrolase 8 | chr1:3878495-3880391 REVERSE LENGTH=1217 AATAAAAGCAAGAAAGCTCTATACTCTTCTCACTCACGGAACAAGTGTAGATTGCATTACCTCTCTCTCTCTCTCTCTTCGAAATATTCGAAGTAGAGACAACCAATGGAGACGGAAAGGAGGATCATAACGAGCTGTTCTGCCATGACGGCTCTGTTCTTGTTCATGACGGCTCTAATGGCGTCGTCCTCTATCGCAGCAACACCGACACAATCGTTTGAAGATAATTTCAACATTATGTGGTCTGAAAATCACTTCACGACTTCCGATGATGGAGAGATC…
AT1G11580.1 | Symbols: PMEPCRA, ATPMEPCRA | methylesterase PCR A | chr1:3888681-3890811 FORWARD LENGTH=1885 TGAAAGGCCAACACAAAGAATCATTTTACCTCTAAAGCCAAAGACCAACATGTCTAATTCAAACCAACCACTTCTTTCCAAACCAAAGTCTCTTAAGCACAAGAATCTATGCCTTGTCCTCTCCTTCGTAGCCATTCTTGGCTCTGTGGCTTTCTTCACAGCCCAATTAATCTCCGTTAACACCAACAATAATGATGATTCCTTATTAACTACGAGCCAGATTTGCCATGGAGCTCACGACCAAGACTCATGCCAAGCTCTCTTGTCCGAATTCACGACGTTGTCGCTCTC…
AT1G11820.2 | Symbols: no symbol available | no full name available | chr1:3991027-3993707 REVERSE LENGTH=2033 TACAAAATTTATGGATGAAAGAAAATATTCCAAATGGACCAAATCTATTAAAGATTACATAGTGATGCCTAGCTGGTGCTTTTATCGGAATTCAAGGGCATTACGGTAAAATATCACATATGGTCTGAAAAAAAAACAGTTTGTGTGGGGAGGAGCGAGCAGAGTCGGTTCACGTGAAAGCACAGAGACATAAATCTTTCTTTCACAGCCTAAAACCCCTAAAAATGTCTAATCTCTCTTCTTCTTCTCCGTTTCTCTTTAGATTATCTCAACCATACAGCCATAAAT…
AT1G12000.1 | Symbols: no symbol available | no full name available | chr1:4049896-4053871 REVERSE LENGTH=2108 AGTATATATTCACACCAACCCCAATGCGGAGACCTCGAAGTGAACTCCATTGACGACGAGTGAACGAAAGGAGGGAAGAAAAAAGTTAGGTTCGAAACGAAAGTAAACTAGTTAGGTGAAAAGCGAAACAACACCCACAGAGCAATGGCCCCTGCTCTCGCCGTTACACGAGATCTCACCGCCGTCGGATCTCCGGAGAATGCTCCTGCGAAAGGACGTGCTTCGGTTTACAGTGAAGTTCAATCAAGCCGTATTAACAACACTCTTCCTTTGCCTTCTGTTCTCAAA…
AT1G12110.1 | Symbols: NRT1, AtNPF6.3, ATNRT1, B-1, NRT1.1, CHL1, NPF6.3, CHL1-1 | CHLORINA 1, ARABIDOPSIS THALIANA NITRATE TRANSPORTER 1, nitrate transporter 1.1, NRT1/ PTR family 6.3, NITRATE TRANSPORTER 1 | chr1:4105223-4109601 FORWARD LENGTH=2202 AACACATTTAAGACCACAAAAGAAACCAAGAGCTCTCAAACAAAACAGCCTTTTACATAAGAACAAACACCCCCAAAAACTGCAAAAAAAAGAGAGAGATCATTAATCCATCTTCAAGATGTCTCTTCCTGAAACTAAATCTGATGAT…
AT1G12200.1 | Symbols: FMO | flavin monooxygenase | chr1:4137511-4140158 FORWARD LENGTH=1837 TACACATCGTTATAATCGAAACACACCATCACCTCAATTCTCTCTTCGTTAACATTACAAATTTACAATCTCTTCATCTTTCTTCATTAGATCACAAAACTTCACTATAACCTAACATGGCAACGAGTCATCCTGATCCAACCACCTCTCGCCACGTGGCAGTAATCGGAGCCGGAGCCGCTGGACTCGTAGCTGCTCGTGAGCTACGTCGTGAAGGCCACTCAGTAGTCGTCTTAGAGCGCGGGAGCCAAATCGGAGGCGTGTGGGCTTACACCTCTCAAGTCGAACCAGACCCGCTTAGCCTCG…
AT1G12230.2 | Symbols: no symbol available | no full name available | chr1:4147962-4151056 FORWARD LENGTH=1720 TCGGATAAATTAGAAAAGGCGGGACCCACGTTAATTGGAAGATATCAACGGCTGGATCTGCTTACTCAGATCAACTTCAGCGAAAAAAATGCCACTCTCGTTGCAATCTCCGCCTTGTGCAACTCTCTCTGCTTCAATCCGAAAGGGACGATGGAAGACGCTCGCCGCCGGATTCTCCGTTACTCCTCTTCCCGCCGTTAACTTCAGTCTTCGGCGATCGATTCCTCGGATTCTTGCTTCCGCTAGTTCCTCCTCCTCTCCTGCGTCTTCGTCTCTCGAAGCTGGTGA…
AT1G12500.1 | Symbols: no symbol available | no full name available | chr1:4263150-4265156 REVERSE LENGTH=1677 TGATATCATTCTAAACCTTTACAGCTAAATCTGAATCTCCACCGTCCGATTAATCATCTTCCTTCTTCTTCTTCTTCACTCACTCAGATCTCAATCCCCACCGAAAAAGATAAAAACTCACACTTTCTCTCTCTCTCTCTAGAAAAAGAAAGAAAGAAGAAAAACTTATTGTTATTCCCATTTCGCCCCTATCCGAAAAATGGTTGAAGCTCAATCATGGACAACGCGGCGGATGAGCAATCCTAGATTCGACGCCGCCGCAACCGCCGCACCAACCATCGTAGACAT…
AT1G12855.1 | Symbols: no symbol available | no full name available | chr1:4382160-4383673 FORWARD LENGTH=1514 TCAAGTCGATCTCGTAATCCCCTAAATCTCCTAATAAAAAAATCTAGTATTTATAAAAGTGGGATGGAGAGTAGAGAGGATTCATTCATATCAAAAGAGAAGAAATCAACTATGAAAAAAGAAAAACAAGCGATTGCATCACAAAGAAATAGAAGAAGAGTAATTAAAAATAGAGGAAACGGGAAGCGATTGATTGCATCATTATCACAACGAAAGAGAAGAAGAATACCTAGAGGAAGAGGAAACGAGAAGGCAGTGTTTGCACCATCATCACTACCAAACGATGTT…
AT1G13440.1 | Symbols: GAPC2, GAPC-2 | glyceraldehyde-3-phosphate dehydrogenase C2, GLYCERALDEHYDE-3-PHOSPHATE DEHYDROGENASE C-2 | chr1:4608077-4610878 REVERSE LENGTH=1789 ACGTTGCAGTCTTGCGTGCACCGGCCCAGCCCATAGGATTAGAGTATTAAACCTCGAATATTCCATCAGCCTGCGCGTGAATCCAAGCGCCATTAGTTTCCCCAAATCAGTTCTTAATCCTACCCATAAACGATGGGTAAAAATGGTAAATAAGAAAGAAAGTAAAGTACAATATAGTAATATTAATTAGTGAATCTAATCTATTAGCCTTTTTCCCAAGAAAAAAT…
AT1G13609.1 | Symbols: no symbol available | no full name available | chr1:4662698-4663253 FORWARD LENGTH=464 GTTTTGTTCTGTCTTTTGTGTATACTATACACTAATTTCATTACAAACCAAACTAAAATAATATACATCGTTCATTTCATATTCAACAGAAGGAATCGGTTTTAAAACTCAAAGAGAAAAATGAACAACCTTCGCGTAATTATGTCAGTGTTATTGGCCGTTCTTGTCTTCACAGCGACTGTTTCAGAGTCTGCAGAGGAAATGGGGAAGGGTGAGGTCACAATCTCACTTAGATGCAAAACGAAAACAGAATGCTTAAAGAACATTGCCTGTGAAGCTTGTGTCGATT…
AT1G14210.1 | Symbols: no symbol available | no full name available | chr1:4856778-4857975 REVERSE LENGTH=902 AAAAAATAATCAAGAAACACAGAGAGCAAAACACATGAGAGGAATCATCATCGTAAGCTTGTTAATTTTACAGAGCCTTGTCGTGTCTTCGTCTCAAACAGAACCAGACTTCAATTTCTTCTACTGGGTCAACTACTGGCCAGGAGCAATATGCGATAGCCAAAAAGGATGTTGCCCTCCAACGAAAGGCAACACAGCGTCGGATTTTATCATCCATGGACTCTGGCCTCAGTTCAACAATGGCACTTGGCCTGCGTTTTGCGACCAAACCAATCTCTTCGATATCTCC…
AT1G14320.1 | Symbols: RPL10A, SAC52, RPL10 | SUPPRESSOR OF ACAULIS 52, ribosomal protein L10, ribosomal protein L10 A | chr1:4888114-4889704 FORWARD LENGTH=1115 TGCGCTTTAATAGTTAAAGCCCATTAGTTAAAAACCCAGAGCTATATTGTTGACCTAGCAAATTTCGGATCTATAAATTGAAGCCATTTTCTAGGTCATTAGTTTTTTCGTCGAGCAGCCGCGCTTTTTGGCCGAGGAAGGATAAAGAGAGACGCCATGGGAAGAAGACCTGCGAGGTGTTACCGTCAGATCAAGGGTAAGCCATACCCAAAGTCTCGCTACTGTCGTGGTGTGCCA…
AT1G14960.1 | Symbols: no symbol available | no full name available | chr1:5159192-5160179 REVERSE LENGTH=791 TTAAAAGCCGTATAAAAATTTTGGTAATAGTTTCCTTGTTAACGTAGCTTGGTGTTGAGCTTGTCTATATAAAGGAAGGGAGAGATCATAGTATTTGCATCAGAAAACAGGAATAAAAGCACTCAAAAGTCAAAGCGCGCGCGCGCACACACACACAAAAAACAATCCAAAGCTAATTGATTCATCAATGGCGATGTCGGGAACATACGTGACGGATGTGCCTCTTAAGGGATCGGCGGAGAAACACTATAAGAGGTGGAGGAGCGAGAACCACCTCGTCCCTGAAGCT…
AT1G15125.1 | Symbols: no symbol available | no full name available | chr1:5204312-5205964 FORWARD LENGTH=1421 TGGCGGCTACAAGAAGATATTTTCTTTTAAAAAATTTTGAAGGTGAAAGAAGGTTGAATAGTCTTATGGTGAAATCACATGTGACTGGAATGAAGTGAAGAACTGTTTAGTGGAGTGTGTGATGCATGCAGCAGCCACTTTTGAAGGACAGCTTGGACTTTAGAGTGAGAGTGAGATGTATGGCCCGCGGCGGCTGCATTAGACTGAATCTTATCCTTGACACTCTACAGCAATTATGTAGATTCTCCCATTTGACCCTCTATTTAAGGGTTAGCAAGTGTAATACCA…
AT1G15400.3 | Symbols: no symbol available | no full name available | chr1:5295773-5296824 REVERSE LENGTH=693 ATGGAGGGTCTTCAAAGATCAACAATCTCTTTCCGCCGTCAGGGATCTTCCGGTATAGTGTTTGACGATCGTCTCATCGCCGAACTCAACAAATCGGGAAACAACGAGCAGAAAGACGAAAGTCAACGCGACGAACAACCTAAGCCTATGTCGGAAAGCTCTGAACAGGTCAAACCAATCGATGAGAAAGACAAGCTTAGACCGATTAAAACCGGTGGAGGAGCACCAGGAGGAATAGAGAGGAGTCGATCTAACGGTGGAGGAGCTCAACGACATCATAGAACAACCG…
AT1G16880.1 | Symbols: ACR11 | ACT domain repeats 11 | chr1:5773512-5776308 FORWARD LENGTH=1340 CTTTTTTAAATTTTAAAAGAAGACAATATTTGGTGGAATTTAAAAAGAAAATGTAAAAGTAGGCAAGGAAAGGGAAAGCAAGAGAAATGGCGATCTAACGTTGAAGATAATAAGAAGGACGAAACGGGCATTTTTTTTTTGTGTGTGTGTGTCACATCTTTTTTATTATCCTCTCATGGCGGATAACACGAGACCTGTCCAAAGGCTCTTCTTCTTCTTCGTCATCACTACTACTACTCCTCTCTAACGTTTTCCTCATTCTTCTTAATTCCGATTTTTGAGTGATGGCTATGGCCTCTGCTT…
AT1G17290.1 | Symbols: AlaAT1 | alanine aminotransferas | chr1:5922332-5926400 FORWARD LENGTH=2378 AAAAGACTCGAGATTACGGATTATGGATTGAAAACACACAAAACAAAACAAAACAATAATAATAATCTCATTCCTTTGTTTGAAATTAAAAAAAAATCTCATTTACGTTTATTACATTCTTTTTTTAGATTGATTTTTCGTTGAAAAGATAAATATATAGATGGCTTTTGACAGAGTATTTGGTAAGAAAGAAAAAAAGAAAGACATTCAATATTCGTTGAAAAGGGTTTAAAGAAATCCGTTGAAAATAAAGGAAAACAAGATAAATTCTAAATCCGTGGACGGACAAAAAAATGTCAA…
AT1G18080.1 | Symbols: RACK1A_AT, AtRACK1, SAC53, ATARCA, RACK1A | RECEPTOR FOR ACTIVATED C KINASE 1 A, Suppressor of Acaulis 53 | chr1:6222201-6224242 FORWARD LENGTH=1449 AATCCATTTTTAGTTTCTATCATATAAATAGCTTCTTGTGTTTTTCACGCCCTTCTTCTTTGTATTTCCGCCTCCCCCGAGAAAACGAAAACCCTAGTTTCAGAGGCATCTCCAGACACCGAAAATGGCGGAAGGACTCGTTTTGAAGGGCACCATGCGTGCACACACTGACATGGTGACGGCAATCGCCACCCCAATCGATAACGCAGACATCATCGTCTCAGCTT…
AT1G18400.1 | Symbols: BEE1 | BR enhanced expression 1 | chr1:6331464-6333856 FORWARD LENGTH=1063 ATGGCAAATTTCGAGAATCTTTCTTCTGATTTTCAGACAATAGCCATGGATATATATTCTTCCATAACTCAAGCTGCAGATCTAAACAACAACAACAGTAACCTTCATTTTCAAACATTTCATCCTTCCTCTACTTCTCTCGAATCGCTCTTCCTTCATCATCATCAACAACAATTACTTCACTTTCCCGGAAACTCTCCAGACAGTAGTAACAATTTCTCTTCAACTTCAAGTTTCCTCCATAGTGATCACAACATCGTCGATGAGACCAAGAAGAGAAAAGCTTTGTTACCTACTTTGT…
AT1G18970.1 | Symbols: GLP4 | germin-like protein 4 | chr1:6554496-6555610 REVERSE LENGTH=1115 TGCTTAGTACTTGTATTTTCTATTGCTTGCTTCTTACGACAAAATCAATAAGAAGTTTTAGAAAACAGAGTAAAATTGTAAAACATAACATAAAACTTGAAAATTATCTCAGCTTTCTCCAACTTTTATTGTTTTCTTACAAAACAAAACCTAGAATGAGTCAAAATACAATTTTCCGAAGACCAGAATAACCACTATATATCTACAATACAGAGATGCTATGTTTCATCATTCTCATCAAAAGCTATGGCTACTCTCCAAATACCTTCTGCTCTTTTAAGATCTTTCCTTCTTATGTTTTGTC…
AT1G19485.1 | Symbols: no symbol available | no full name available | chr1:6746812-6751507 FORWARD LENGTH=2586 AATATATCAAAGAGTTTGTACCCGCCTTCGCCGCAACCGTCGTTCCTGTCGCCGGAACAAGTGTGGACAGATCAATGGATGGAGAAGAATGTAATATATCACTGTTTGATTATTCTGCTGAGAGTCATCTAAAGGCAGTGGAATCTATCACTGATTTATGTGGTGAAGCTAATGCTGATATTGATGAGAATGATATCAACATATTGTCATCATCAGTTACATTCTTGAGGGAATGGAGGCATTATAATTTCGAACCAAAGAGTTTTGCATTCTACAACGAGGCTGAGA…
AT1G20030.2 | Symbols: no symbol available | no full name available | chr1:6945425-6947344 FORWARD LENGTH=1578 TTGAGATTTTTTCTTGAAGCCGACCAAAAAAAGGAGAAATCTAGCAGGCTAATGTTTATTCTCTCTTTTCTTTTTGTCAGAGGCTCATTTGTCAGTAACCATTTGATCAACGGCTAAATCCTATATCCACTAAAATTCAACCACGTCATCAGACATACCAATATACAGCAACACTTGATTGTAGCTAATAAAAAGATCGTCAACAGAATTAACTCTTTAAATCACTTCTCTGTTATACCTCTCTGTTTCGCTCCCTGAAGAAGAAGAAACAGAGCGTTCAGATTTCTC…
AT1G20090.1 | Symbols: ROP2, ATROP2, ARAC4, ATRAC4 | RHO-related protein from plants 2, Arabidopsis RAC-like 4 | chr1:6966842-6969009 FORWARD LENGTH=1375 GAGACTTTCAAAATTTTGAAAAAAGAAAAATAGAGGTGAAAATAAAAAGTATAATATAAATAAAAGGGGAGTGAGTGTATATGATAAGGAGGTGTTTGGTGCTGTTCTCTTAGCTGTCTCAGAGTTGTTGTTTTTCTACTAGTCCCCTCCTCCTATAGGCTCCTCTCAAAGTCATCTATCAACCGCCAAATCAACCTTCTTCTTCTTCTTTTCCTTCTCTCTTCGATTCTTTTTCGAATTTGGGT…
AT1G20693.1 | Symbols: HMGB2, HMG BETA 1, NFD2, NFD02 | high mobility group B2, NUCLEOSOME/CHROMATIN ASSEMBLY FACTOR GROUP D 02, NUCLEOSOME/CHROMATIN ASSEMBLY FACTOR GROUP D 2, HIGH MOBILITY GROUP BETA 1 | chr1:7176747-7178895 FORWARD LENGTH=1057 TGAAATCCCGCCTAAACCCCTCAGTTTTTACATTTCGTGCGAAATTTCAATTTTTTTGCAATATCCTTTATTGATTGACCGAAGATATTTTACAAGCCTTTCTCCACTAAGCCCTTCTCTCTTCTTCTCTTGGCCTCTCACTTGAATCTCCC…
AT1G20950.1 | Symbols: no symbol available | no full name available | chr1:7297239-7301633 REVERSE LENGTH=2370 ACCAAGTAAACGTGATCAATAGAAACTTGCAAAATCACAACCAAAATATTTGTCCAAACAATATGTAGTCAAAACAGTCTGTTGTGTTCATAAAAAAGTCATATAACGATACACCAAAAAGAAAGAAACGGAGGTGTTTGGTTGGTAGTATATTCCTCCTCCTCCTCTTTCTTCTTCTCCCTCCTCACTATATATTTTGAAGTTTATTAACAAGAACCAAAAAAAGTCACACTCGAAGTCTCACACCACACCAACCACTTCTTCTTCTTCTTCTTCTTCTACATAAAA…
AT1G21140.1 | Symbols: AtVTL1, VTL1 | Vacuolar Iron Transporter-Like 1 | chr1:7404328-7405426 FORWARD LENGTH=1099 AGCTAAAAACTCACACAATCTCTCCATAAATAGAACCTAGGCGTGTGTTCTCCACACTTCACCTATATTCTCTACCTTCTTATTTCAGCACAAACCAAAAACATAAAGACAGAAAGCCAACCCAAAAGACTTTACCATGGAATCACACAACGTGAGCAACAGCTTGAACCTAGACATGGAGATGGATCAAGAAAAGGCTTTCGACTACTCCAAAAGAGCTCAATGGCTAAGAGCCGCCGTGCTTGGTGCCAACGACGGTCTTGTCTCGACGGCTTCACTTATGAT…
AT1G21680.1 | Symbols: no symbol available | no full name available | chr1:7612834-7615374 FORWARD LENGTH=2541 GAATAATATACTTTTGTCAGAAACGTTACAAGTTAAAATTCCACGACTGATTGCCACGTGTAAGCTTATCTCAAAAGGGCCCTACAGTACCATGATGACGTCATCTCTTACACCACTCTCTGAAAAATTCCTCCGCCTTATAAAAAAACTCGATTATCGTCTTCACTTAGTAGCCAACCACCGACCAATCCGCCATGAATATATCTCAGATTATTTTCTTCGCGTCCCTTCTTCTACGGCTTCACTTATCAACGGCGGAACATCAAAATTCAAACGCTGGTGATGGAG…
AT1G22890.1 | Symbols: no symbol available | no full name available | chr1:8102728-8103588 FORWARD LENGTH=705 GTACATTTCAGCGATGCTTATCCTTTAGCCTTTTACATTTCAAGGAAGCTTTTATTATATAAATCATCCTGAAGCTAGTCTTTGTTATGAAATTGAGAGAGAGTAGAACACTAAATTAGCAAAATGGCTGCAAAAACATCAAATTTAGTTGCTCTTCTTCTCTCTTTGTTTCTTCTGCTTCTATCTATCTCCTCACAAGTTGGACTAGGCGAGGCCAAACGCAACCTACGTAACAATTTGCGTTTGGATTGCGTTTCCCATCCCTCTCCTCCTCCTCCTCATCGTTCCA…
AT1G22910.3 | Symbols: no symbol available | no full name available | chr1:8105589-8108164 FORWARD LENGTH=1478 AAAAAAAACTTATCTTATGAATCTATTAAGTAGATCTCTAATCTCTTTCCTACTATTTATATAGACTCCTTTTGTTGTAGCCTACTTCTTGCATATTAACCCCTTGTGTCTCTCACAATCCCACTAGTACTGAAACATAGAGATAGACTTAGCTCAAGATAAGCTAATTTGTTTTCACTCTAATATAGAGAGAGAGAGAAAGAGATCGGAGAGGAAAAAATGGCGGGAGGAATAGGGCTGGGAGACACGACATACACGAAGGTGTTTGTGGGAGGATTAGCTTGGGAG…
AT1G23030.1 | Symbols: PUB11 | Plant U-Box Protein 11 | chr1:8156504-8159185 FORWARD LENGTH=2423 ATGATTTGAAATATACACTAAAAAAAAAAGTTGACAACAACAAAAAAAGTGGACCAAGACGTAGGTCCTTAAAACGGTGCCGTAACAAGGACCTCTCGCTTGACAAAATGGTCGCGTGAATAAATAAAAGCAACGTTAGTCGCTTCTGAGTAAAGAACCAATCCCAAAGCTCATTTATTCTTTCCTTTTCAATTATTCTTTCAATTTTTCCGATCGACGGAGGTTGATCGGCGACGGCGTAATGGCCGGAGGAATCGTCTCACCGGCCTCTCTACTCGACCTAATCGCTGATATCGTCGAGA…
AT1G23740.1 | Symbols: AOR | alkenal/one oxidoreductase | chr1:8398115-8399836 REVERSE LENGTH=1471 CACAAAATCAGCACCAGATCAAAAACGATTATGGGCCACAATTTTTGTGATATAAACATTAAAATGACAACCACAAGAAAATATCAACCAATCAAAGAAAGCCACGAAACAGAGTATTTTAAAAACAGAGGAAAGCGAAAGAGATAAGCCTTTTAGACAAAACTAGTGGCAGACTGAAAAATGAACGCAGCGCTTGCAACAACCACCGCCACAACTCCCGTACTCCGCCGTGAGACGCCTCTTCTTCATTATTGTTCTCTCACAACAAAATCGCCGGTTTACCAAATCAACAGAGTTAGA…
AT1G24100.1 | Symbols: UGT74B1 | UDP-glucosyl transferase 74B1 | chr1:8525334-8527087 REVERSE LENGTH=1673 GTCTTCAACACTTTATCATCTTCAATTGAAAAAAAAAAAAAAATCAACCCAAAGCTCTGCTTCGTTGAGCTAAAACAATGGCGGAAACAACTCCCAAAGTGAAAGGCCACGTCGTAATCTTACCATACCCAGTTCAAGGCCACCTAAACCCAATGGTTCAATTCGCTAAACGTCTAGTCTCCAAAAACGTCAAAGTCACAATCGCCACCACTACCTACACCGCCTCCTCAATCACAACACCATCACTCTCCGTCGAACCAATCTCCGATGGATTCGATTTCATCCCCATAGGT…
AT1G24400.1 | Symbols: AATL2, ATLHT2, LHT2 | lysine histidine transporter 2, ARABIDOPSIS LYSINE HISTIDINE TRANSPORTER 2, AMINO ACID TRANSPORTER-LIKE PROTEIN 2 | chr1:8651407-8653915 REVERSE LENGTH=1836 GGGTAAATTAGTATTTAAATTGGTCTAAGCATGAAACAGCTTCCAGCCGATGGTGCCTTATGCCTCGGGCAAAAAAAAAGACCAAACACACTAAACAAAACTACCAAACAAACTAACAAACATTCCCTTCAAATTCGGAAAAGTCAGAATCTCATCACCTATTTATTACACTCTCATAAACGCTAACAAATCGTTGA…
AT1G25440.1 | Symbols: BBX15 | B-box domain protein 15 | chr1:8933716-8935544 REVERSE LENGTH=1737 TCAGATAAGGCCTCGTCATGGGTCCCTAACTGAAGACATAAACACCCAAAAAGTACATAATTTTTCTTATAACTTCAAAAATCCACTGACACAAAAGGGAATGCGCTTCATGCGGGTCATCCTCTTAATCTCAAACTCTCTAGGACTACACTAAATCTAACTTTTTGCAGAGAGCAAAAGATTCAATAATTGAGATTGATCTCAAAACCAAAGCTCTCGTGCTCTTGTCGTTGATGTTGGTTGTGTAGACTTTGTATACAATGATGAAAAGTTTGGCGAATGCTGTTGGAGCGAAGACGGC…
AT1G26380.1 | Symbols: FOX1, FOX, AtBBE3 | FAD-LINKED OXIDOREDUCTASE, FAD-LINKED OXIDOREDUCTASE 1 | chr1:9126737-9128568 REVERSE LENGTH=1832 TCCATATATATTGGTATTCTATAAATTACAAAGTAGAGGCATAATGAACCAAACAGCAAAATGAAAGAAGCACTTTTTGGTTTGTATCTTGTTCTTTTGGTTTCGGGCTTAGAAGCAGCAGTGACGAAACCAAATTCTGGAAACTTTATTGAATGCCTTCGGTATCAGGCTAGTCCGGAGAATCCAATCACCGATGCCATCTTTACCGTCGATAACACCACCACCTTCTTGTCTTCTTACGTGTCATACACGAAAAAC…
AT1G26410.1 | Symbols: AtBBE6 | | chr1:9138604-9140439 REVERSE LENGTH=1836 AGTAAAAATGAAAGAAGCATTTGTTTTCCTTCTTTGCTTGACCAACAAGTTTCCAAAGAAGTTTAATAGTTGCTCAAAAAAGAAAGAAACACTTTATGTTTTGGGTCTTGTTCTTCTTGTTTCGTTTATAGAAGCACCAGTGACAAAACCAAATTTTGGAAAGTTCATCGAATGCCTACGCGATCGGACTACTCCGGAGAATCCAATCACCGATGTCATCTCCATCGCCGATAATTCCACCACCTTCTTGTCTTCTTACGTGTCATACACGAAAAACAAGAGGTTCTCGAGCCCTAACTTCAAAAAACTACTAGCCATCATAGC…
AT1G27370.1 | Symbols: SPL10 | squamosa promoter binding protein-like 10 | chr1:9505454-9506997 REVERSE LENGTH=1191 ATGGACTGCAACATGGTATCTTCGTTCCCGTGGGACTGGGAGAATTTGATCATGTCCAATCAGTCGAAGACTGAAAATGAAAAAAAACAGCAATCTACTGAGTGGGAATTTGAAAAAGGTGAAGGAATTGAATCTATAGTTCCAGATTTCTTAGGCTTTGAGAAAGTCAGTAGTGGCTCTGCTACTAGTTTCTGGCACACTGCCGTATCAAAAAGCTCGCAGTCGACCTCTATCAACTCATCATCTCCCGAGGACAAACGATGCAATCTTGCATCACAAAGTT…
AT1G27450.3 | Symbols: APT1, ATAPT1 | ARABIDOPSIS THALIANA ADENINE PHOSPHORIBOSYLTRANSFERASE 1, adenine phosphoribosyl transferase 1 | chr1:9531839-9534041 FORWARD LENGTH=1292 TGGATAATAATCTGTTGGAGTGTGAACACTCTGAAAGATTCTAAATCATCCAATTTTATGTGAAGAAATATGTAGAAAAAACAAACAATGGATGAGTTATAGGTTTGGTTAAGACTTGAAAAGTCATTGATCACGGCTTTTGTCCATTATTCCGTGTTTAAAGTAATTTACATTCTCTTTTAAGATCTCTCAGTCCAAAGACAATGCAAACAATAATAATTTC…
AT1G27950.1 | Symbols: LTPG1 | glycosylphosphatidylinositol-anchored lipid protein transfer 1 | chr1:9740508-9742159 FORWARD LENGTH=982 GTTTGATTTCATTCACTATCCCGTCAATAAAATCACACGCAAACAAAAGTAAGGTCAACACTTATATCAGCATCGTTAATGTTAATATGTATAGGTGTCTAAGCTCCCAACTACACACCACATTGCATTTAATACGCACAACACACACACCTCAAAGTCATTTTGCTTTTAAATACAAACAAGATCTTCAACAAGCAAAAGAGTAATTGAACAAAAGAAAGAAAAACTGATAATGAAGGGTCTTCATCTCCACCTCGTCCTAG…
AT1G28010.1 | Symbols: PGP14, ATABCB14, MDR12, ABCB14 | multi-drug resistance 12, Arabidopsis thaliana ATP-binding cassette B14, P-glycoprotein 14, ATP-binding cassette B14 | chr1:9763211-9768113 FORWARD LENGTH=4165 GACGAACTTCGTTATGGTCCACTTACGGCCGGGCGGATCTGGGTTTTACAGACTTGTCAACGATTTAGGTAGAACGATGATGATATTAAATGAGCACGAGGCAAGTGAATCTTGTTTATATTTTCCATTATATTTTACCCGTTTTTCCCTACAAGAAACCCCAACACCCTTAAGGGAGATCTC…
AT1G28330.5 | Symbols: DRM1, DYL1, AtDRM1 | dormancy-associated protein-like 1, DORMANCY-ASSOCIATED PROTEIN 1 | chr1:9933786-9935440 REVERSE LENGTH=1402 AATTAACTAAGAAATATTATTCAATAATAAAACAACCAGTAAAATAAAGTCACCAAACTTTTTAAATGGCGTGGCCGGTAGTGAAAAAACAAGAAAAAAATTAATAATGTAAATAAAAATCAAGATATTTTGATAAGGTGTCTATAAAAGTCATATGCCACCACCAAAAGTGTTTCACTGTCTACAAAATCATTGAAGATCTACCCAAAAAAAAAAAAAAAGAGATGGTTCTGCTAGAGAAGCTTT…
AT1G28400.1 | Symbols: no symbol available | no full name available | chr1:9972185-9973942 REVERSE LENGTH=1758 CCCATTTCCACCTAACGACTTCAAATTAAAACACATTAAAAAAAGTCCACAATTTCTAAAGAAAAAAAGGTAAAAGAAGAAAGAAAAAGAAGCCACAGAGCTTAGAATCTTTCAATATATATAAGCTCACACTAGCTCTCAATAAACCCACAATATCTAATTGTCTCTTCTCTTCTCTCTATCACACTACTACTACTCACATCATGGCTTTCTCCACTAGAGGCTCCCTCTTATTCTTCTTCACTACACTTGTTCTTCTCTCCACCCAAATCCATGCAAGAGACAGTT…
AT1G28600.1 | Symbols: no symbol available | no full name available | chr1:10050957-10053218 REVERSE LENGTH=1598 GCTTTATTTATTACAACTAGAAATCCTCGTTTAGTCATGAGTCATCGGTCCATCCCTCCACAATTGGCCTCTATATAACTTTCCCAAAACGAATCATTTGTAAAATAAAAAAAAATAAGATAGAAACTCACTCCTGACCTCTCGCATGGCGTCTCTAGACTCTCTAGTCATCTTTCTTTTTTCTACTCTTTTTGTCACTATCGTGAGCTCGGAAACGCCGTGCCCGAATTTCAAGTCGATCATCAGTTTCGGCGATTCGATTGCGGACACGGGAAACTTGGTTGGT…
AT1G29395.1 | Symbols: COR413-TM1, COR414-TM1, COR413IM1 | COLD REGULATED 314 THYLAKOID MEMBRANE 1, COLD REGULATED 314 INNER MEMBRANE 1, cold regulated 414 thylakoid membrane 1 | chr1:10288129-10289666 REVERSE LENGTH=1021 CTCCACTCTAAAGCACGAAATCAACACGTCCACGTAACGATCATATATTCATGCAGTGATATAGTCGTTTAACAGAAAGATCACTCCGTCAATCTTTCCACCACTGTGACTAAATCTAAACAATTTCATGGCGAGTCTCTGTCTCTCATCGTCCCGGATCGTTTCTCTTCACCACCA…
AT1G29910.1 | Symbols: CAB3, LHCB1.2, AB180 | LIGHT HARVESTING CHLOROPHYLL A/B BINDING PROTEIN 1.2, chlorophyll A/B binding protein 3 | chr1:10472280-10473502 REVERSE LENGTH=1223 ACATGTGGTCTCGAAATGCTTTGGCTGCAATGAAAAAATCATAGCAAAAGCTAGTGGACTAGAGACTGCCACATAAGAATAGTAAACGTTAAAACCAAAATCTCAAAAATCCAATGAGTAAAGAGATATAGATTACTTCATAGATAACAAACGTTACTCGCAATTTTCCTATATAATCCAACCCTACCTAACCATTTTCAATCACTCTCACTCACAAGTT…
AT1G30330.2 | Symbols: ARF6 | auxin response factor 6 | chr1:10685822-10690838 REVERSE LENGTH=3827 CTTCTTCTTCTGATTCTCATTTCAAATAAGAGAGAGAGAGAGAGAAGTAAGTAAAACTTTAGCAGAGAGAAGAATAAACAAATAATTATAGCACCGTCACGTCGCCGCCGTATTTCGTTACCGGAAAAAAAAAATCATTCTTCAACATAAAAATAAAAACAGTCTCTTTCTTTCTATCTTTGTCTATCTTTGATTATTCTCTGTGTACCCATGTTCTGCAACAGTTGAGCAAGTGCATGCCCCATATCTCTCTGTTTCTCATTTCCCGATCTTTGCATTAATCATATACTTCGCCTGAGA…
AT1G30510.2 | Symbols: ATRFNR2, RFNR2 | root FNR 2 | chr1:10806930-10809184 REVERSE LENGTH=1569 AATTAATTAAGAAGTCTGAGAGCGTCAGTTGGAGGAGTCCAAAAGAGGAGAAGAAGGAAGCTTGGCCTTTGAGGAGATTCAAAGGATCGTGTTGCTTACTGTATTTAAAAACCCTAGAGTTCATCATCATCTTCCTCTCATTATTGATTGCTCTAATCAGGTTCCGACGAGACTAATAATCCTTTCTCAGATCGATAACAATGTCTCACTCTGCTGTTTCTCAGGCTGGTGCTGTCTCAGTTTCAATTGAAAACCAACGTTCTCTTAGAAGATCCGTCTTCAAGCAGAACAATAGCATAAGCT…
AT1G30700.1 | Symbols: AtBBE8 | | chr1:10892445-10894714 FORWARD LENGTH=2039 GCGATCACCACACTAATCAAAATCTTTGGGACAACTTGAACCCACATTTGACTTTTCTTGGTCAAATATTTTGGCATCATGCATGATCTTCTCTATAAAAACCAAAAGGCCTCAACGACATTCATAAACTCAGTCATTATATTTATTTTTGTTGTATTTCAACGTTCAATCTCTGAAAATGAAATATGCATTGATTCTTGTTCTCTTTTTTGTTGTCTTCATATGGCAATCAAGCTCATCATCAGCAAACTCGGAGACTTTCACACAATGCCTAACCTCAAACTCCGACCCCAAACATCCCATCTCCCCCGCTATCTTCTTC…
AT1G30760.1 | Symbols: AtBBE-like 13 | Berberine Bridge Enzyme-Like 13 | chr1:10918278-10920709 FORWARD LENGTH=1916 CAACAAACACAAAAACCTCACAACCACTAAACAACACACAAAAATGGCGTTTGTATTAATGAATAACACAAACGCGTTTCTTGTAACGCTACTATTACTATCCCTTTCTTACATTCCATTGTCTTTTTCCACAATCCAACAAGACTTCGTGATGTGTCTAGTCGACAACTCCGACGCTTCCTTTCCAATGGACTCATCGTTCTTCACTCACGACCTAAACGCCTCTTCCTTTAAACTCGCCTTAGAGACGTCAGCTCAAAATCTCCGTTACTTGATGCCTTCA…
AT1G30810.1 | Symbols: JMJ18 | Jumonji domain-containing protein 18 | chr1:10936765-10941968 REVERSE LENGTH=4111 CTTATCGTGGTTAAGTTCGGTTTGTTTTGTTTTATAATGTGTTCCTTCTTATTCGTCGTTACTACTAGGTCAATTAAATCTCTTTCTTAAATTTTCCCAGATTTGGGTATTTCTAACTTTAACTGCGAATTCAATTCTTATAGCATTAATTGGGCCAAAACAAAAGAACCAAAAAACTTTCAAGCTTTTTCTCCTTTGATAGTTTCATTGGCTCTCAATCGAAGAAAACTTTTAGCTTACAAAATCTGCTTTGAGTAGTATTGATTTTTCAATTCATATGGAAAAT…
AT1G32150.1 | Symbols: AtbZIP68, bZIP68 | basic region/leucine zipper transcription factor 68 | chr1:11565494-11568645 FORWARD LENGTH=1755 CGCAGCTTCCTCCTCCTCTTCCCCGTCAGAAACACGACACGAACCAATCACCAAAAAATTTCTACCTCTTTTGATTCTAATCAATCTCACTCCAATTTCTGCAAAAATCAAACCTTTTTTTTATATTCATTTCACATCTCTGTTTTTCCTCAGATTCCTCAAACATTACAGATCTTCAGGTTTTCTATTTATAAGCAGAACTTGTTCTGTTCTTGTGTGAAGCTTTCACTGGTTTTGGAAATTGGTGAATGTGATTAATG…
AT1G32230.1 | Symbols: RIMB1, ATP8, RCD1, CEO, CEO1, AtRCD1 | RADICAL-INDUCED CELL DEATH1, ARABIDOPSIS THALIANA P8 (INTERACTING PROTEIN), REDOX IMBALANCED 1 | chr1:11612118-11615894 FORWARD LENGTH=2021 AAGCAAATTTTTGGTTAGAGAAAGAGGAAAAAAACTCAGGAACCGCCGACTTAAGAATTTCTTCTTCATCATCTCTCCAATATCGCCGATTATATATAAATGACTCTTCGATTCTGTTTCTTCTTCGTCGTCATCGCCGGCTTAGGGTTTTCTCTATAAGCAAATCTTATCTTCTCCTTTTCCTCCGTTTTTTCTGG…
AT1G32900.1 | Symbols: GBSS1 | granule bound starch synthase 1 | chr1:11920390-11923866 REVERSE LENGTH=2292 GTCCTCCCAAAGTATAACCTCAAGATTCTCACATATTCTCAGGCAATGCCATTGAGTATTTGAGTATTGACCCTCATCATGTGATTGAAAATCGCCACTCAACAACTATAACAACGCCACGTGTCACTCGTGTCAGTCCAAGCCTCCACTCTTCTTCTTCTCTACATAACTGACCATTCTTCTCCTCTGCTCTCTTCACTTTCTCATCTCCTCCATTGGCTCTTATTTCCTCAGTTGCCGTGAAAATCTGTAAACGGGTAGTTCATAATGGCAACTGTGACTGCTTCTTCT…
AT1G32970.1 | Symbols: no symbol available | no full name available | chr1:11948650-11951982 REVERSE LENGTH=2276 ATGACGAGAGCACTGATTCTTGTGGCTATATGTCTAATGCTTACTCTAAACAATGCTGCTGAGACTAAGGTTCACATAGTGTATCTAGGTGAGAAACAACACGATGATCCTGACTCAGTCACCGAGTCTCATCATCAGATGCTTTGGTCAATCCTCGGAAGTAAAGAAGCTGCACATGACTCAATGACGCCATGGCTTCTCAGCTTTCGCAGCCAAACTAACCAATTTCCAAGTGAATCAACTCTCAGATTCTACGAGTTACAGACAACTAGGACTTGGGATTACT…
AT1G33540.1 | Symbols: scpl18 | serine carboxypeptidase-like 18 | chr1:12162112-12164714 REVERSE LENGTH=1646 GTTAATTTAAAAAAATGTCTAAAGCATGGAAACTTAAGTTGCTTCTTCTACTTCAACTGCTACTTTTGAGTCAACATGATGTTGATTCAGCTTCTGTGATTAGCTATCTTCCTGGTTTCGAAGGTCTTCTTCCATTCCACCTTGAAACTGGCTACATTGGTGTTGGTGAGGGAGAGAAAGTGCAGCTTTTCTACTACTTTATCAAATCAGAGAACAATCCTGAAGAAGACCCTCTTATTATCTGGTTAACTGGAGGACCAGCTTGCACTGCTCTCTCCGCACTTGCTTTC…
AT1G34490.1 | Symbols: no symbol available | no full name available | chr1:12609440-12610495 FORWARD LENGTH=1056 TTACTGCAAAAACTGAGCAAAGCAAAAGAAAATAACACAAAAATGGAGGAAGAACTCAAGAGCTTCGTCAAAGTATGGGGTTCTGCAATAATCTCTGTCTCTTACTGTTACTATATACCATCGAAGATCAAAAGAGGTGTTCATCGATTACTCTCGGTTCTTCCTGTCTGTGTTCTGTTTCTTGTTCTTCCTTTGTTTTTCGTCTTTACGATTTTCTCTTCCACCACTGCGTTTTGCCTCTCTATACTTGCCAATTTTAAGCTCATCCTATTTGCCTTCGACAAAG…
AT1G43020.1 | Symbols: no symbol available | no full name available | chr1:16155278-16157950 FORWARD LENGTH=1654 CTTCCTATCTCTCTTACATTCCTCCTTTTATTAGCTTCTTCTCTTCCCCTACACAAAAACGACCATCTACATTATTTTCATCATTTCATATTCAAAAAGATTTCTAAGTGTTGAGCTAAAATTCTCCTTAATAAAGAGAATGTCGTCGAAGAAATATCGATATTCTTCATCTTCTTCTTTTTCTTCTTCATCTTCTTCTCAGCTAAGTACTCCAAGAGCATTGCAAAATGGGTATTCTCAAGCCATTGCTAAATCTCCTCTTTGGGATGTTGAAGAGGTGAAATGC…
AT1G45201.1 | Symbols: TLL1, ATTLL1 | ARABIDOPSIS THALIANA TRIACYLGLYCEROL LIPASE-LIKE 1, triacylglycerol lipase-like 1 | chr1:17123815-17128988 FORWARD LENGTH=2040 TGACTCACAAATCAACCATTTCTCCTTTCTTCTTATTTCTGAGCAAAGTTTTTTCTTCCTTTCATATTGTGAGGATGTCCAAAACCAATATGAAATTTTGCAATAGTTATTTTCTGGTCGATCCGACCAAAGCAAGTTTTCTTGATCTCCTTTTGCTTTTGTTTTCCTCCAACCTGACCAGTGCAAGATTCATCGATTCTCCTCCGGATACGCTTAAAGGCTTCCGGAGAAGTT…
AT1G47395.1 | Symbols: no symbol available | no full name available | chr1:17382998-17383830 FORWARD LENGTH=833 ATAAAAGCCTCATCAGTCTCTCTTATTATATTCACCAAACTCATATCAACACTAAAACCTCATCACACTTCTTCACTCGGTGAATCTTTCTTCAGGCCTCTTCATAACAGAAAAAAAAAATGATGTCTTACGTTGCTAACTTGGTCATCAAGAGTTTTGACCGTGCTTCCGTGGTGTATGTTGAAGATGTGGTGGATAGCTCTCGAGCGACATGTGTTGAGAATGGTGGTGATGACGATGACAGTGGCTATGATTATGCTCCTGCTGCGTGATTGTCTCCTATTAGT…
AT1G48430.1 | Symbols: no symbol available | no full name available | chr1:17902632-17906689 REVERSE LENGTH=2024 ATGGTTCCTCCGGCTAAAAAATTCATCAACAACCCCAACGATGTTGTAACCGAGTTCATCGAAGGTCTCGTCGAAACTTATCCTGGACTTCAGTATTTGGATGGTCTTCCCGAGATCAAAGTTGTACTAAGAGCTGATGTCTCAGCTGCAAATTATGACAAGGTTGCCGTTATATCAGGAGGAGGAAGTGGGCATGAACCAGCACAAGCTGGGTATGTTGGAGAAGGAATGCTCACAGCTGCTATTTGTGGAGATGTTTTTGCTTCGCCAACTGTTGATTCCATCC…
AT1G48630.1 | Symbols: RACK1B, RACK1B_AT | receptor for activated C kinase 1B | chr1:17981636-17983377 REVERSE LENGTH=1431 AACCCTAATTATCTCTAACTATAAATACTCTCGGTTTCTCGTTACCTCCATTTTGCCCTCTCCCATTTTTGTCGCCGAAACCCTAAATCTCGACCTCAAACCCTGAACCATGGCTGAAGGACTCGTGTTGAAAGGCACAATGTGTGCCCACACTGATATGGTCACCGCCATTGCTACACCGGTCGATAACTCCGACGTGATTGTAACTTCGTCGCGTGACAAATCAATCATCCTCTGGAAACTCACAAAGGAAGACAAGTCATACGGTGTTGCTCA…
AT1G48850.1 | Symbols: EMB1144 | embryo defective 1144 | chr1:18064905-18068154 REVERSE LENGTH=1758 GTTTTGGGTTAGTGTTGTTGGTAGGTGGAGAATTTTGCATTTGCATTTGCACAACGAAGAAGAAGACCACAAGAGCCATTTGCAATTAGGCATAATATATGTCCTAACTCACCAACCCCCTCAAAATTGCCACCAACTTCAAATTTCTCTCCTTTAAACCTTTCTCAATCATCTTTCTTCTGCCTTGGAATCCTGATCATGGCGTCGTCTTCTCTCACTTCGAAATCCATTCTCGGATCCACCAAACTCGGTTCTTCTTCTCTTCCCTCGGAGCTCCGTCGTCTCTCTTCTCCCGCCGT…
AT1G49010.1 | Symbols: no symbol available | no full name available | chr1:18132545-18134017 FORWARD LENGTH=1353 CCTCAACTTAATACCAAACAAAAAAAAAAGTTTCACAAAACTCCAAAAGGTAAAGAATCTGACCCATTCACATATGCGTTTCAAAAACACTATCATGTCCACCACACGATTAAACCAAAGAGAAGAGAGAGAGAGAGAGAAACAGAGAAGAAAAGATTGAAGCAATCGAATGGAGAGTGTGGTGGCAACATGGAGCAGAGAAGAAGAGAAAGCATTCGAGAACGCAATTGCGTTGCATTGTGTAGAGGAAGAGATAACAGAGGATCAATGGAACAAAATGTCGTCA…
AT1G49230.1 | Symbols: ATL78, AtATL78 | Arabidopsis Tóxicos en Levadura 78 | chr1:18209194-18210177 FORWARD LENGTH=984 TCTGAAAAAAAATTGAAACTTTACCTTTCCTCTATATAAACAATTAGCCTCCAAACCTTTACTCTATATAAACAACCTCCAACGGAAACACAGAAAGCCACCAATCTATCTTAAAACTAAGTTATCATGTGCACTACCATTTCCATTTCCATTTCCACCATAAAACCAACTGAGATCTTTCAAGAAATTCTTGGAAGTTCTTACTCAAGAAAATTACTATTTCATACCCATGATCAATCACCAACTCCAGCACCATCCCCATATGTAGGCGATAACAACT…
AT1G49240.1 | Symbols: ACT8, FIZ1 | FRIZZY AND KINKED SHOOTS, actin 8 | chr1:18215800-18218339 FORWARD LENGTH=1805 TCTTTGTCGAATTTAATTATTTCCAAAATTGATGACTCTAAAGAAAAAAAAATAGTTTTTCAGATAAACCCGCCTATATAAATAGTTCAACACTCGGTTTATTTCTTCTCCCCTCTTTGAATTGCCTCGTCGTCTTCAGCTTCATCGGCCGTTGCATTTCCCGGCGATAAGAGAGAGAAAGAGGAGAAAGAGTGAGCCAGATCTTCATCGTCGTGGTTCTTGTTTCTTCCTCGATCTCTCGATCTTCTGCTTTTGCTTTTCCGATTAAGATCGTAGACCATGGC…
AT1G49650.1 | Symbols: no symbol available | no full name available | chr1:18377154-18378634 REVERSE LENGTH=1481 AAAAATATGTGTAAAATATTAATTTGTTTTTTTTTGTATTCAAATTCTTATTAGATTTTTATCTTGTCGGTCGGTTTATCTATCTTCATAAAAATCCTTATCCAAAAAAGTGCAACCTCTTTCGCCGTAGAAAATATTCCGGGAACCATGCTCCGAAGAATCACTTGTTCTTCTTCACTTGCTTCACCCTCTCTCTTCCTCCGCTTCTTTCGCCAACTCCCTCGCTCTTACTCCTCACCGACCACCATCGCCGTCTCAGGCCGCAACATTCGCCGACTATCAACTC…
AT1G49820.1 | Symbols: MTK, ATMTK, MTK1 | S-methyl-5-thioribose kinase, 5-methylthioribose kinase 1 | chr1:18442882-18445350 FORWARD LENGTH=1829 ATTGGTCACTGATATGAAACAAAACCAAACTAGAATCTTTGACAAAAATCGAACCTTTAAAACTCAGATTTTATCTCTCTTCAGTCTCCACGCTGCTTGAAACTGAAGCAGAGAAGCAAAGAGATGTCTTTTGAGGAGTTTACGCCGTTAAACGAGAAGTCTCTTGTAGACTACATCAAGTCAACACCTGCTCTCTCTTCCAAGATCGGAGCCGACAAGTCCGATGATGATTTGGTTATCAAAGAAGTTGGAGA…
AT1G52100.1 | Symbols: no symbol available | no full name available | chr1:19383122-19385533 REVERSE LENGTH=1537 ACTCAGCATTGTTCTTCAGCTCTCCTTATCGCTCTCTAAAATCCACTATAAGAGATGGCCCTCAAGGTGGAAGCTAAAGGTGGAAAGGTAGGGATCCAGTGGGATGATGGATCTGACTATCATGATGTAACAAAGATATATGTACGAGGTGGTCTTGAAGGTATTCAGTTCATCAAGTTTGAGTATGTCAAGGCTGGGAAAAAGGTTATTGGACCAATCCATGGTGCTTCTGGTCGTGGTTTCACAGAGACGTTTGAGATCAACAATTTGGAAAAAGAATATTTGT…
AT1G52410.2 | Symbols: TSA1, AtTSA1 | TSK-associating protein 1 | chr1:19520603-19525685 FORWARD LENGTH=2763 TTTTGCTACACACAAAATGAGTTATCTAGAAGAAGAGCCACGAGATAAAAGAATGAAATCCACGTTTAAGTTAGTTACAACGGTTTTATTTTATAAGCGTATCCATAGCTATGTGATGCTTCTTCAAGCTTAAAGATTTTGTGTATCCTCGTTCTTGTAATGGAAATCTACACCATGAAAACGAATTTTCTTGTACTGGCTTTGTCTTTGTGTATCCTTCTTTCAAGCTTCCATGAGGTTTCTTGTCAGGATGATGGTAGTGGTTTGAGTAATTTGGATCTAATAGAACG…
AT1G53240.1 | Symbols: mMDH1 | mitochondrial malate dehydrogenase 1 | chr1:19854615-19857146 REVERSE LENGTH=1721 ATGTACATATTAATTTATTTAGTACGGTTTTGATTTATCATTGAAATATGAGAGCTGAAGAGACCCAAAAAAATCGGAATAAATTTGAACACCACAATGTGTAAAGATTTTTTCCCTAAAATCAAAAACAAATTAGACGAAAAATCTTAAAAATTAAATTACGAAAAAGACCTGAAAGGATTAAAGTAAAGAGGGTGGTGGTATATCTCATCGAGTGTCTCGCCCAGCTTCTTCAGTCTTCACCACATAATATTAATAAAAAGCATTTTCTTCTTTCGATTGCTTC…
AT1G53250.1 | Symbols: no symbol available | no full name available | chr1:19857351-19859275 FORWARD LENGTH=1352 CTCTCTTCGTGTCTGCGCACTCTTCTTCTTCTTCTTCAATGGCTTTCGCGTTTGAGAAACCATAAAAGGAAACTTTTCAGAGTTTTCTCTTGTCTCCTGTTCGTCTCCGTGCCGTGTATGTCACTAAATTTAGGTTTATCAATGGAGATGAAATGCACATTTCAATCAACTCGTGCTCCATTCCAATGCGCTTGGTGGTTCCCAAATTCAATCTATTGGACTCTCAAAGAACCAATCGTTTTGAGAATACCTAATTCACTTGCTTCTTTGAGGTCTATCAGACACT…
AT1G53780.2 | Symbols: no symbol available | no full name available | chr1:20074212-20077778 REVERSE LENGTH=1928 AGTCTAACTTTTCAATTGCCTTCCACCGTTCAGTTTTTGGTTTCAGGTTCGAGAAATTAATAAACATGTCAGTTTTCAGCGATGAGATTCATGCCGAATTGAAACATTCAAATACTGGCACCGTTGCCATGGCTAGTTTTGGAGAAAATCTCAATGCTTCCCAGTTTTATATCACACTTTGTGATGATCTAGACTGTCTTGATGGGAAATACACTGTGTTTGGGAAGATTACCAGCGGGTTTGAAACTTTGACTTGTATAGCCAAAGCTTCTGTTGATGCGAAGAA…
AT1G54000.1 | Symbols: GLL22 | GDSL lipase-like protein 22 | chr1:20154154-20156520 REVERSE LENGTH=1725 CGCGCTACACGTTATTATTTGTATAGTAAAATGAACTATTATTTTCATTGCCAAATTGTAGTACTTGCAATATAAATATAACGAATCGGTCTACGAGCTAAGGCACAAAAGCAATCTTCTTCTCTTTTCACAGTTCTGTTTCTCCCTCTCTCTAAATGATGGCAAACAACTGTAATTTAGTCAGTGTTCTATGTGTAATTTTGGTATTGACCCTCTTTCACAACCCCATCACTGTCGCCGGACAGAATAGTCCGGTGGTCGCCTTGTTCACCTTTGGTGACTCCAACTTCGACGC…
AT1G54030.1 | Symbols: NUC, MVP1, ERMO3, GOLD36 | ENDOPLASMIC RETICULUM MORPHOLOGY 3, MODIFIED VACUOLE PHENOTYPE 1, NUCLEAR CAGE, GOLGI DEFECTS 36 | chr1:20167685-20169684 FORWARD LENGTH=1462 ATGCTTTTGATACCTTCCTTCACCGCAAATTCTAACGAACCACCACCGTCGAAGCTTTCTCTTTCCGATCTTTCAATGGCGATTCTCAAATCTCACTTCTTCTTACTCTTCCCTCTTCTTCTTCTCCACTTTCACACTGTCTCCTTTGCTCAGACGCTCTTTGTGTTCGGAGATGGTCTTTACGACGCCGGAAACAAACAGTTTCTC…
AT1G54475.1 | Symbols: no symbol available | no full name available | chr1:20348397-20349032 FORWARD LENGTH=636 TTTTCAATGAAGCGAAGGTATGATTCTTATTTTGGAGCAACTGAATTCAACAATGACGTACTTGATTATATGTATGGAATGGACCTATCAAGCAATGAGTTAAGTGGGGTTATCCCAGCAGAGCTTGGAAGTCTCTCAAAGCTACGAGTCATGAATTTATCTTGCAACTTCTTGTCCAGTTCAATACCATCTAGCTTCTCCAATCTCAAGGATATTGAGAGCCTTGACCTTTCGCATAACATGTTACAAGGAAGTATTCCTCAACAACTAACCAACCTTTCTTCTCT…
AT1G54780.1 | Symbols: TLP18.3, AtTLP18.3 | thylakoid lumen protein 18.3 | chr1:20439383-20441159 FORWARD LENGTH=1214 CTTAGCCTTGGCCCTGGAATTAAAACATTATCCAGAAAATCTTACATTTCCACCAATCCTTCACTTCCTTTCACGATCCAAAACAAAACACAAGAAAATGCAACAAAATCTTCTCCATCTCTGAACTCAAAAACTCATTCACTGAGAAAAATGGAGACCCTTCTCTCCCCTCGTGCGCTCTCTCCTCCTCTCAATCCCAAACCTTTGTCCCTTCACCAGACCAAACCCACTTCACATTCATTGTCTCTCTCAAAACCCACCACCTTCTCCGGTCCTAAACA…
AT1G54970.1 | Symbols: RHS7, ATPRP1, PRP1 | proline-rich protein 1, ROOT HAIR SPECIFIC 7 | chr1:20504901-20506504 FORWARD LENGTH=1373 TGATGAAATCGTTTTCCTCATCCCACTTAGGCACTTTTACAAACACACAAAAAAAACAAGAACTAGCTAAAAGGCAAAACACTAACCACGCGCTCCGCAATGGCTATCACACGTGCCTCCTTTGCGATTTGCATCCTCCTCTCTTTGGCTACCATTGCTACTGCTGATTATTACGCTCCCTCATCTCCTCCGGTTTACACTTCACCGGTTAATAAACCCACGCTTCCACCTCCGGTTTACACTCCACCGGTTCACAAACCTACCC…
AT1G55020.1 | Symbols: ATLOX1, LOX1 | ARABIDOPSIS LIPOXYGENASE 1, lipoxygenase 1 | chr1:20525654-20530468 FORWARD LENGTH=3049 ATGAAAAGGCAACACATTTTTCCCTATAAATACCCCAAACCGACTTTAATCGCCACACCATTCATAAACACACACCGAGAGAAAATCAGAAATTAAATTAGAGAGAGAGCAGAGTGAATCAAAACTTCAACTTCACCCAAAAAGATGTTCGGAGAACTTAGGGATCTGCTCACCGGCGGCGGAAATGAGACGACGACGAAGAAGGTGAAAGGAACGGTGGTTCTGATGAAGAAGAACGTCCTCGATTTCAACGATTTCAATGCTTCGTTTCTC…
AT1G55370.2 | Symbols: NDF5 | NDH-dependent cyclic electron flow 5 | chr1:20673768-20676351 FORWARD LENGTH=2429 TTGCATAATATATATCATCAAACCTAAAACACAATACCAAATTGAAAACACAAAGATGGGAAATTCAATGGAAAATCTATTAATATCCACGTGTATATTAATTTACAGTGTCTAAAAAAAAACAGATTGTAACTTTCACCAAACAGGGCATTTACCTAAATCAATCAGCTCAGAAAACCCCAAAATTTAGAAAAACTATATATACAAAAAAATTGTTAATCTGAATGAGAGTAGTGATCATAATTGTCATCATCAAACGATGAAATAGATTGATCATCATCATCAGA…
AT1G55490.1 | Symbols: Cpn60beta1, LEN1, CPN60B | chaperonin-60beta1, LESION INITIATION 1, chaperonin 60 beta | chr1:20715563-20719165 REVERSE LENGTH=2087 ATAAACCTACTTCCTTTCCTTGCTTCAGCTCCCCTTTTCTTATCCGGAAACCAAAAACTTCCGGTGATAAAACCTCCTTCGTCATCTCTCTACTTCTTGCTGAATTTTGTCTGTCTTTGAAGTGGATAAAATGGCGTCAACTTTCACTGCCACATCTTCTATTGGTTCAATGGTTGCTCCGAATGGTCACAAATCTGATAAGAAACTTATCAGCAAGTTGTCTTCAAGCTCATTTGGAAGGAGA…
AT1G55920.1 | Symbols: SAT1, ATSERAT2;1, SAT5, SERAT2;1 | serine acetyltransferase 2;1, SERINE ACETYLTRANSFERASE 5, SERINE ACETYLTRANSFERASE 1 | chr1:20912116-20913565 FORWARD LENGTH=1450 ATGGAAAAAAATATATATTAATCTCACTTACTATATAATTCATTACCTCCTTAATCTGCAGAAAAATGTGTATAATTAAAGAATAAAATATTTAGAGAGCGCTAATTAAACTGTAATTACTTTTTGAGATTTTTTTGGGTCAGAGTCAAAGGTCGCCGCCATCTCTCTCTGTGTATATAAGCTATGTTCATCTTCTTCACTCAACAACCAT…
AT1G55960.1 | Symbols: no symbol available | no full name available | chr1:20927962-20930209 REVERSE LENGTH=1596 CCCTTATCCATTTTCTCTGACACTTCATTTCTTCCATATCTTTTACATGAATTAAAACGACAGGTTCTTTCGATTTCATTATGTGGCTTGCCTCAATTTATGGTTCTAGATCACAAATCGAGTCTGACCTGTCAATAGTTTGGTCATGTTCTTGTTGTATATAAACACCCATTGATTTAACACAAAGAGGGCAAAGTTGTAAGAAAATAAAAAAAGGGGTCAAAAAGAACAAAAAATCAAATTTTGGGGGGGCGACACCATAAAATAAAGAGAAAAAGCAGAGTCC…
AT1G56220.3 | Symbols: no symbol available | no full name available | chr1:21042977-21044782 FORWARD LENGTH=1173 CTCCAATATTAACTGACAGAGAACTTGGTCATATACATACTTGCTGGCGGCTAAGATCATGAAGAGGTTAGGAACGTAAATAAACACAAATCGAGGGGCATTTTAAACTCAATCAAGATAAAGCTAAGGACACACTCGTAAATACAAAAAAGAAAGCGACAGATGCGATCACGTGAGATGCATTTATAACCCTCCGATGAAAATCCACGTGGCACTCCGATCTAAATATCTCGACCATATCGGGTCCCACACTTCCAATCCTCGACCTTATCCACCTTACGTAGAC…
AT1G56300.1 | Symbols: no symbol available | no full name available | chr1:21078023-21080423 REVERSE LENGTH=1725 TAAAATATCTTAAATTGAAAAAAAAATATCAAACCCTCTCTCGAAGTTTCCTTCCATCTCTCTCCTACAAAGATATTTTTGTTTCATTCTCTTCTCCATCCACAAAAACCATTCCCTCTCTCAACTCTCTGAATATTTTTCTTCTTACGATTTACAAATTTCCGATGCTGTGACATTAACGTCTGAGAACAGAGAAACACTTCAAATCTTTGAATTCGTAGTGCGACGGAGACGGAGGAGCCATCAGTTTCGAAAATGGCGTGCGAAGGTGGAGGATCTAACGTCA…
AT1G56330.1 | Symbols: ATSARA1B, SAR1B, SAR1, ATSAR1B, ATSAR1 | SECRETION-ASSOCIATED RAS 1, ARABIDOPSIS THALIANA SECRETION-ASSOCIATED RAS 1B, secretion-associated RAS 1B | chr1:21086501-21088554 REVERSE LENGTH=1002 ATTTCACATTCGCGTTTCGAATCGAAACGAAGAAGATCGAGATCAGTGAAGAAGAAGAAGACGAAATCACGAAACCATGTTCTTGTTCGATTGGTTCTACGGAATCTTAGCTTCGTTAGGGTTATGGCAAAAAGAAGCAAAGATCTTGTTTCTCGGTCTCGATAATGCTGGCAAAACTACATTA…
AT1G56340.1 | Symbols: AtCRT1a, CRT1, CRT1a | calreticulin 1a, calreticulin 1 | chr1:21089565-21092709 REVERSE LENGTH=1851 TTCACTTGCAACTACTCTCGGTATATATTTTCAAAAACTCTTTTGTTTTCGTGTGAAGCTCCGATCTGAGTTTTTAGCAATGGCGAAACTAAACCCTAAATTCATCTCTTTGATTCTTTTCGCTCTCGTGGTGATCGTCTCTGCTGAAGTTATCTTCGAGGAGAAATTCGAAGATGGATGGGAGAAGAGATGGGTAAAATCTGACTGGAAGAAAGATGATAATACTGCTGGGGAATGGAAACACACAGCTGGAAATTGGTCTGGTGATGCTAACGA…
AT1G60590.1 | Symbols: no symbol available | no full name available | chr1:22314089-22317070 REVERSE LENGTH=2163 TAAAATTCCATTTTAGGCTCCCGTGAGTCGTTCTATATTCTTGGACCGATTCCTTATATAAACCCCCACAAATTCCTTTATCTTTTTATTCATTCTATAACAACAACAAATAAACCAAACTCTCTTCTTCTTCTTCTGCTTTTGTCTCAAACCATTACAAAGAGAACATTTTTTGTTTAGTAAAGAAAAAACAACAAAAAGACATGATAACGAGAGAGAGTTTAACGCTGAGAAGCATCACAATGATGACTTTAGTGACAATCCTGGTCTGGTCTGCAACTCTAGA…
AT1G60800.1 | Symbols: NIK3, AtNIK3 | NSP-interacting kinase 3 | chr1:22383393-22387766 REVERSE LENGTH=2942 TTATAAATTAACAAAACTTATAAAAAAGTGAGAAAAACAGAGAGTCTCTTCTTTTCTTGTTATTCTGTCAGTATCTTTCTGTGTGTGTTTGTGGATTTTTTGGCATTTTCATTTTGGATTTTGCTTGTTTGGTCCCTTTCTTTTCATGATTATTATTTTTAAATTCCTTTTTTATATTGGTGGTGTGAATGATAAGAGTAGGCAGATGAGAGATTAGATGATTTGGTAATAGTGGTGTGGAATTAGAAGCAAACCTTTTTTGAAAAAATTAAGAATGTTATAGAGATTAGT…
AT1G61870.1 | Symbols: PPR336 | pentatricopeptide repeat 336 | chr1:22864951-22866666 REVERSE LENGTH=1716 CTATGATTAGATTTTACACAACACAAAAACCCTAACAATCCCTAATTCTCCAGTCTCCGTCTTCTTCTTCATTTCACAGTCATCTTCTTCATCTAAAACCCTAAGAAAACAACAATGGCGTTACTCTCTCGAATCCGTTCATCAACATCTCTCTTCCGTCACCTCAACGCATCACCACAAATCCGATCACTCTCCTCGGCTTCAACAATCCTCTCACCAGATTCAAAAACTCCTCTCACAAGCAAAGAAAAAAGCAAAGCAGCTCTCTCTCTTCTCAAATCCGAGAAAGATCC…
AT1G62380.1 | Symbols: ATACO2, ACO2 | ACC oxidase 2 | chr1:23082036-23084253 FORWARD LENGTH=1452 GGAGATGGTAGGGGTCCATCTATGATGTGCTCACATACATGCTCCACGAACTCTTGTTTCTTTTACTTTAACTTCTTCTTTTTTAACAATTTGAATGAAACATATTTATACATCTTATCTATGACTATGACTCGCACATATTTTCTCAGAATTTTATTTATTTTATTGAAAGCCAATCTCTCTCATTTGCGCCTATAAATAGCAACCCTCTCTCATTCTACAAGTCTCACATCAAAGCAATTAACAAATACACAACTTGTAACTTCAAATAGATTACTTTCAAAGAAGAGAGAGAGAAAGAA…
AT1G62500.1 | Symbols: no symbol available | no full name available | chr1:23131928-23133507 FORWARD LENGTH=1580 TTGGAACATCTTCTTTTTTCTTCATTTTCTTGCCTTACACATGTTCGTTTGTACGTACCATAACAAATAATCAAATCTACTACACTTATAAACACTATACCTATTTATGTGCGTAGTGGTTAACACCCATACAAGAGTCACGGGTCACATTTAAGCTTCAACTATATATTTGCATGTTATTTGCCAAAAGGATTTGACAATAATGCAACAAGAGTTTCATTGAAAATTTCAAGAACCCTAGTTAATAACGATAATGGGTTCGAGAGTTTTGGCTTCCTTCTTTGTT…
AT1G62660.1 | Symbols: no symbol available | no full name available | chr1:23199612-23203515 FORWARD LENGTH=2284 TGTATTTCTATGAAAATCCAAATATATGCTAATGTATGCAACAAGGAAAGATATAGTAACCAAAACTCCACTTCATATTACAAACAATAATTATTTTTATAAAAGTATTGACTTGTCGTCTGCAAACGTGATTACGTGAACCTTACTGGTAATAATACAAAAATCACAGCTCTAATTTGCCAACCCAATCCAGATCTCTCTAGTTCTCAACTTCTCATATAATTATTCATTAATATATTTATTTTGAGATTTTGGTTGATTTTTTGATATATAAATATTGGACTTG…
AT1G63295.1 | Symbols: no symbol available | no full name available | chr1:23473975-23475532 REVERSE LENGTH=731 CCACACCTAACTCAAAGTCATCATCAAACCTATAAGATCTTCACTTCTTTTAATTTCCTTGTCTTTAATTTATCTTTAAAAGTACAAAGGAAGAAGGACGGACGAGAAGAGAAACCCTAACATGCATATGGGACAAAATAAACCAGTCCAGAAAAAGTCTCCATTATATGAAGAAAGTACTATCATTTTTGCTTCAAGTCAAAATGAAAAACTTGTTGAGATAGAGAAAGAGAAGAGACTTGCGTTAATAGATGCATGGGAAGAGAACGAGAAGGCAAAAGCTCAAA…
AT1G64390.1 | Symbols: AtGH9C2, GH9C2 | glycosyl hydrolase 9C2 | chr1:23911024-23915236 FORWARD LENGTH=2762 ATAAAATCAAAAGGAAATGTGAATAATAAAACATAATAATGAATGAAAAGGAAATTAAATTATCATTAAATGAAAGCTAACTGTCAAAAATTTCTGTCTCTTGGTACCTTCCTGCTTTCTCCTTCCTCTCATTTCCATATAAAGATCACTTAAGCTCGTCTCTTCGTCTTCACAAATCACCAATCCATCTTCTTCTTCTTCCTCTCTCCTTCTCCGGCCACTTTCCTCACTCTCTGCTCTCCCTATATCAGCGCTTTTTAGCTGATCCTCTCTCCGGCATTTCTCTCTCTC…
AT1G64500.1 | Symbols: no symbol available | no full name available | chr1:23953099-23954610 FORWARD LENGTH=1512 TGTATACTAAGCATTATTCTAGGAAGGATACAAATTGATGCAAAAAATATTTAGATAAGAGAATGCTCTTAGACCACACAAAATGCTACCCATCATTTTCTTGTTTTCTTCATATAGTAAACACAAAAACATATACAAAGAAAACTGAACAAAATTTGAAGAGTTATTAAAATGGGGTGTACATCTTCCAAGCAAGCAAAAGCTAACGTCGTCGCCGACGTTTACAAACCACCGCCGTCTAGTTTCGCGGTGTTTGATGTCAACGCCATCCAAGAGCCATGGCTAA…
AT1G65480.1 | Symbols: RSB8, FT | FLOWERING LOCUS T, REDUCED STEM BRANCHING 8 | chr1:24331428-24333935 FORWARD LENGTH=856 ACAAATTAAAGAAGCAGAAACAAAAACAAGTAAAACAGAAACAATCAACACAGAGAAACCACCTGTTTGTTCAAGATCAAAGATGTCTATAAATATAAGAGACCCTCTTATAGTAAGCAGAGTTGTTGGAGACGTTCTTGATCCGTTTAATAGATCAATCACTCTAAAGGTTACTTATGGCCAAAGAGAGGTGACTAATGGCTTGGATCTAAGGCCTTCTCAGGTTCAAAACAAGCCAAGAGTTGAGATTGGTGGAGAAGACCTCAGGAACTTCTAT…
AT1G65810.1 | Symbols: no symbol available | no full name available | chr1:24477043-24480728 REVERSE LENGTH=3153 ATGGAGCACTTATGGGTAGCAAAAGAAACCAAGAAGAAGGAAAAAATCATCAAAGGAAGAGATTTAGTCGATGTTGTCTTCTCTTGGTCTCTTCGTGATGTGTTAAACTCAAATCTATACAGAGGACAGGTAGGGAAGATTCCTAACACATTCACATCAACCAAAGAGTATTTTGAGTCATTTGTTAAACCGATTATTGAAGAGACACATGCTGATTTGTTGTCAAGTATGGGAACGATACGTCGTGCACAAGCTTTTAAGTTTTGGGAAATCAAGCCAGGGAAAG…
AT1G65820.3 | Symbols: no symbol available | no full name available | chr1:24485101-24486892 FORWARD LENGTH=907 ATTTTAGTACATTGTTGACCATCTTTTTCGTATAGACTACTATCTCTGATCTCTTGCGAGTTAAGTCAGTAACTAGGAAAATTCAGAAGCGCTCTCAATCTCAAAAATATCCATGGCGGCGATTACAGAATTTCTACCAAAAGAGTACGGATATGTCGTTCTCGTCCTCGTCTTCTACTGTTTCCTCAACCTCTGGATGGGTGCTCAAGTCGGCAGAGCTCGCAAAAGGTACAACGTCCCGTATCCAACTCTATATGCAATAGAATCAGAAAACAAAGATGCTAAGC…
AT1G66200.3 | Symbols: ATGSR2, GSR2, GLN1;2 | glutamine synthetase 1;2, glutamine synthase clone F11 | chr1:24655499-24657683 REVERSE LENGTH=1282 ACCTTCTCTCTCTCTCTATCTCTGTATCCTCTCATTGCACTATAAGTACTACCACAACCACGAACTCTAAAGCATCATCTCATTAACAAAAATAAAACACACAATCTCAAGATTTTCTACTTCTTATTACAAAGATTCAATCTTCTTGTTTCTTCTTGCAACCATGAGTCTTCTTGCAGATCTTGTTAACCTTGACATCTCAGACAACAGTGAAAAGATCATCGCTGAATACATATGGGTTGGTGGTTCTGGT…
AT1G66280.1 | Symbols: BGLU22 | | chr1:24706512-24709996 REVERSE LENGTH=2081 TTTTTTTTTGATAGGATACACTATTTATTTAAAGGCACGTTTTTATTATATGTTCCACGCGTAATATAATATGTTCCAAACTTTGAAAAATAAGTAAGAACACACCTATATATAAAATAAATTTATTAAACAAATATAGTTTAGTGACTTATTTGTCATTACCAAACAATCAAAATCACTATATAATTAAGAACTCTGTTTAGATGTAAACAAATCATCACAAACTTGTTCTCTTCCAAAAGACCAAAAATTAGAAACCATGGCATTGCAAAAGTTCCCTCTCCTGGGGCTTCTTTTTCTCATAACCATTGTCGTCTCTTCG…
AT1G66700.1 | Symbols: PXMT1 | | chr1:24873206-24874758 REVERSE LENGTH=1384 ACTACTCTCATCATAAACCAAAGTATCAAACAATAAAAGATTTTTGAGAAAAAAGAGAGAGAGATATCATGACTACTACTCCAGATTGGATCATGATTGGAGGAGACGGTCCTGAGAGTTATAACCAACAATCCTCGTATCAGAGAGCATTGTTGGAAGCGACAAAGGACAAGATGACCAAGGCGATCTCAGCCAATCTCGACCTAGACTTGATTTCGAATCGCTTCATTGTAGCGGATTTCGGTTGTGCAAGTGGACCTAACACTTTTGTGGCAGTTCAAAACATAATAGATGCGGTAGAAGAAAAGTACCGTAGAGAAACC…
AT1G67470.1 | Symbols: no symbol available | no full name available | chr1:25272122-25273860 FORWARD LENGTH=1739 GCGGTATTGAATATTCAACAAAGAATTTAGCTAAATACATTTCGTTATCATCAACTCAGTGTGAGGTCTTTCTTCATTTGGTTTCAAGAGAAAGTTTTTTTCCTTTTTCTAATTTACGTTTTGAGATGGGTTGGTGGAGGAAGAAGAAGAAGCCTAAATCCGAGATAGCTTCCGAAAGAGGAGCGAAGCTGTTAAAAGATCTGATCGAATGCTGCGATGGCAAATCCAATCCCATCAAATTCTTTTCTGCTGATGAGATCCGCAAAGCCACCAACAATTTCGGCGT…
AT1G67970.1 | Symbols: HSFA8, ATHSFA8, AT-HSFA8 | heat shock transcription factor A8 | chr1:25484449-25486512 REVERSE LENGTH=1719 GTGACTTCTTCTTCCTCTCTTCCTTGAAATTTCCTTTGATGTGAACGACGATCCCTTGCCCAACGCACAAGTTTCATCTCCTTCCCACATAAACCCCAATCCCAAATTCTCTTCATTTTTCCTTATTCTTGCGACTAATCGATTCAATCCCAAATTTCAGAATTCAAAATTTCATCTAAAGTTTAGAGATTTCTCGATTATGGTGAAATCGACGGACGGTGGTGGTGGGTCTTCTTCTTCTTCTTCAGTGGCGCCGTTCTTGAGAAAAT…
AT1G68050.1 | Symbols: ADO3, FKF1 | "flavin-binding, kelch repeat, f box 1" | chr1:25508639-25510907 FORWARD LENGTH=2168 AGATATTTTAAAAGTTTAAACAGACACAAAAAGAAATAAAATATCATAAGGCTGAGAGCTTATCAGAGAAGAAGAAGATATTTCTGTAAGCGAGAAAAATGGCGAGAGAACATGCGATCGGAGAAGCCACCGGAAAACGAAAGAAACGCGGCAGAGTTGAAGAAGCAGAAGAATACTGTAACGATGGAATCGAAGAACAAGTAGAGGATGAGAAGCTTCCGTTAGAGGTTGGGATGTTCTATTACCCAATGACTCCGCCTTCGTTCATTGTTTCCGAT…
AT1G68440.1 | Symbols: no symbol available | no full name available | chr1:25657757-25659484 FORWARD LENGTH=1728 GGTGGTTCGAACCACTCAAAAATATTTATGATAATAACACCCAAAAACAAACTAAACTATTATTTATTTATTGTGGTCATGAGATAGTTACAGACACAGAGAATACATCTGTCAGAAAGCTGACTCATTGTATCTTATCTTTCCCATTTCCTCTTACCTTTTTTCCTACGTGTTGCCACAAAACTCTCATCTTCACCCACTCAATCTCCGCCACGTGTACTCTCTAACCCTTCAGTTCGGTCTTTTTAAGGCTTCCCCAAGCCTTCGCATCCAAATCTCTCTTCTT…
AT1G68520.1 | Symbols: BBX14 | B-box domain protein 14 | chr1:25708175-25710989 REVERSE LENGTH=2617 CAAGAAGAAAAAAGCTCACATCGTGTGGGACATGTACTAGCCAACAACGCCTCTACACTTAACCCTTCAATGCCTCATAAAATGAAAATGTAGTCTCTCTTTTTATAACCACTTCTCGAAAACTGAAACCTTTGTAGAGAGAACCCATAGTTCGATAAAACATTCTTTTTGCAACTGAGACTTGGCAACTTGGTTTTACTCAAAGTAAGATTTCTTCTTGTTGATGGTGATAAGTTCAATATGATGAAAAGTTTGGCTAGTGCGGTTGGAGGGAAGACGGCGAGGGCATGTGATAGCTG…
AT1G68530.1 | Symbols: G2, KCS6, CER6, POP1, AtCUT1, CUT1 | CUTICULAR 1, ECERIFERUM 6, 3-ketoacyl-CoA synthase 6, POLLEN-PISTIL INCOMPATIBILITY 1 | chr1:25712414-25715024 REVERSE LENGTH=2252 ATCATTTGCTCCCATCACTTGCTTTTGTCTAGTTACAACTGGAAATCGAAGAGAAGTATTACAAAAACATTTTTCTCGTCATTTATAAAAAAATGACAAAAAATTAAATAGAGAGCAAAGCAAGAGCGTTGGGTGACGTTGGTCTCTTCATTAACTCCTCTCATCTACCCCTTCCTCTGTTCGCCTTTATATCCTTCACCTTCCCTCT…
AT1G68890.1 | Symbols: PHYLLO | PHYLLO | chr1:25896854-25906714 FORWARD LENGTH=5443 TTCGTAATAAAGGCGTTGTGGGTTTTGGTTAACACCCGGTTTGTAACGGTCTTTGCGCCTTATCCAAAAAAACCTCCTAAAACCTTCTCACCAGCCATTGATTCACAATCTCAAAATTCATCACAGCGAAGAAGATGCGATCTTCGTTTCTAGTCTCGAATCCTCCATTTCTACCTTCTCTAATCCCTCGTTACAGTTCTAGAAAATCCATCAGACGTAGCAGAGAACGCTTCTCCTTCCCTGAGTCTCTTCGTGTCTCTCTTCTTCATGGAATCCGAAGAAACATTGAGGTCGCTCAAGGAGTTCAATTCGATG…
AT1G69730.1 | Symbols: no symbol available | no full name available | chr1:26228565-26231375 REVERSE LENGTH=2553 CAGGAAAGAACAAGTTCTCTTGAGCAAATCATAAACATGAGTTCTTATAATAGTTTTTCTCTTTGGATTCTCTTCTCTTTGCAACTCTGTTTTATTCTAGATTCTGCGGATCGCACAGTTTCCTTATGTCAACCCGACTGTGGAGGAATCAAGATCCCGTACCCCTTTGGAATGGGAAAGGGTTGTTATCTGGAGAAGTGGTACGAAATTACTTGTAATACCTCTACTTCTGGAAAGCTCGTCCCTTATCTTTCCGTGATCAACAAGGAAGTTGTGGGTATCTCTC…
AT1G69830.1 | Symbols: ATAMY3, AMY3 | ALPHA-AMYLASE-LIKE 3, alpha-amylase-like 3 | chr1:26288228-26293173 REVERSE LENGTH=3124 AAGATCTTTTCCTTTCACCAAACCAAAAGTTATCATATCTCTCTGCCAAATACTATTTTCTCAAAAAATAAAAATAATTCCAACGACTCTTATTAACCTCTTCTTCAGTAACATTCGCTGCTACAAAATATCTTCTTCTTCTTTCTTCTGCTCTCTCTCTCTCTCTCGCCATGTCCACTGTTCCCATTGAGTCTCTTCTCCACCATTCTTATCTTCGTCACAACTCAAAAGTCAATCGCGGAAATAGAAGCTTCATACCTATCTCGTTGAATC…
AT1G70210.1 | Symbols: ATCYCD1;1, CYCD1;1 | CYCLIN D1;1 | chr1:26439556-26443007 FORWARD LENGTH=2506 GTCTTAACCTGCCACGTATTACGTAATTACACCACTCCTTGTTCCTAACCTACGCATTTCACTTTAGCGCATGTTAGTCAAAAAACACAAACATAAACTACAAATAAAAAAACTCAAAACAAAACCCAATGAACGAACGGACCAGCCCCGTCTCGATTGATGGAACAGTGACAACAGTCCCGTTTTCTCGGGCATAACGGAAACGGTAACCGTCTCTCTGTTTCATTTGCAACAACACCATTTTTATAAATAAAAACACATTTAAATAAAAAATTATTAAAACCTCAAAAAATCTCTG…
AT1G70310.1 | Symbols: SPDS2 | spermidine synthase 2 | chr1:26485238-26487595 REVERSE LENGTH=1525 CTTTAAAAAGCAACCAAAAAAAAAAGAGCTGTCATGATTGATATTCATCATCACAAAATAATGAAAATTGCCTTATTCACGTAATAACAAAAAGAAAATGATTTTATAACAGTCGAATCGTACGGCAGATATTTGTTGGCCCCTCCTCTTATATGATATCATAGTCAACAAGAGAACAAAGCCACAGAGAGAGAGAGACACTAAAACCCTAATCTCTTACTCACTGTCTCTCTTCTTCAATCCATGTCTTCAACACAAGAAGCGTCTGTTACTGATTTGCCCGTGAAGAGACCTAGAGAAG…
AT1G70600.1 | Symbols: no symbol available | no full name available | chr1:26620821-26621779 REVERSE LENGTH=959 CCTAAAGGCCCATCTCGCGTTATAACTAAATAGCCCAAAATGTCGTAAACCCTAGAGGGTAAAATAGGAAACGTAAAAATCCTTATCGTCTTTATAAACTCAGTGATATCTTAAGAAACCCTAGCCGCAAAGAGAGAAAGGGAGGGAGGAGAGTGTAGCAGATCGGCGAAAATGACAACCAGATTCAAGAAGAACAGGAAGAAGAGAGGTCACGTCAGCGCCGGACATGGGCGTATCGGTAAGCACCGTAAGCATCCCGGAGGTCGTGGTAACGCTGGAGGTATGCA…
AT1G70670.1 | Symbols: CLO4, AtCLO4, PXG4 | peroxygenase 4, Arabidopsis thaliana caleosin 4, caleosin 4 | chr1:26644565-26646200 FORWARD LENGTH=1083 TCTAAAGCTTCCCACTCATTTTCTTGTCTTCGTATAGAATCAAAAAAAAAGTAACGACGATGCAAATATACTATATATTACATAGGCTTCACCAGATCATCTCGAATCTTAATCACATTATTAATACAATTACATAGAAGGAGCAATTAAATCTCTATATATAAAAGGAAGCGTGTGTTTCGCCTTCTCTTTTCACCATTTTCAGTTACTTTCTCTCTTTCATCTTTTACCATTCTCTTCTTCTTTTTTT…
AT1G70700.1 | Symbols: JAZ9, TIFY7 | JASMONATE-ZIM-DOMAIN PROTEIN 9 | chr1:26654529-26657350 FORWARD LENGTH=1772 GAAGAAAATATCCAATAGCCAAACTAATTAATCCACCTTTGAAAAAAAACATGCACTATTATAAACTAGAGCCACCGACGGTCGACGGATGTCTAATTGTATATGGTCCTCAGAAATGAAAAAATCAAAAGAATAAACACGTGTGAATTAACCGGTTTAACCAGTAGCACCAACCGTTTGTACCGGTCAGAAAAAAGCCCCACATGCTTTAATCAAGCAAGCCTTTAAAAACAGGAAAGGCAAAGAGTTAAATAAGCCTCTCCAAAAGTGTGTCTGTAACATTACC…
AT1G70940.1 | Symbols: PIN3, ATPIN3 | PIN-FORMED 3, ARABIDOPSIS PIN-FORMED 3 | chr1:26742940-26746469 FORWARD LENGTH=2751 AAAAAATGTAACATACTAAAGAATAAATAAAATAAAATAAATTAGTAAAAAGGAACTTGGGTGGTCACGTATTTGCTGTATAAAGAGGTGTAAAGTGGCATCCTTCCTTAAATTATATCCTCAAAAACCAAACTTGCTCACTCCACACACACACTGCTCCCAAGTCCTCTCACTTCTTCTTCTTCCTCCGACACCGTTGCTTAACGGTTTTCCATTTTTGTCCCTTCAAGATGATCTCATGGCACGACCTCTACACGGTCCTCACCGCCGTGATTCC…
AT1G71000.1 | Symbols: no symbol available | no full name available | chr1:26768792-26770175 REVERSE LENGTH=1106 CACACTTACAAGTAATTATCTCTTCGTAAAGTGTAATGCTTTAAGCTTATTTACGTAATAACCAATGGAAGGTGGCATTAGGCAAACGTATTACGAGATTCTCGGTGTTGCCGTTGATTCTTCGGCGGAGCAGATACGACGAGCATATCACAAGCTTGCTAAGATATGGCATCCTGACCGGTGGACGAAAGATCCTTTTAGATCTGGAGAAGCTAAACGAAGATTCCAGCAGATTCAAGAAGCTTATTCAGTTTTGTCGGATGAGAGGAAACGAAGCTCGTACGAC…
AT1G72370.1 | Symbols: RPSAA, AP40, RP40, P40 | 40s ribosomal protein SA | chr1:27242845-27244931 REVERSE LENGTH=1289 TTTCGTCGCCTCTTCGTGTGATTTACTGAGTGAAAAAAGCTTATCGCGGCGATTAGTTCCCGGCGAAGAAGAAGAAGAGAGATAAGAAAATGGCGACTAATGGATCTGCTAGCTCAGCGCAGCTCTCTCAGAAGGAAGCTGATGTCAGGATGATGTGTGCCGCTGAGGTTCATCTTGGAACCAAGAATTGCAATTACCAGATGGAGCGTTACGTCTTCAAGAGACGCAACGATGGTATTTACATCTTCAACCTTGGCAAAACATGGGAAAAGCTCCAGATG…
AT1G72450.1 | Symbols: TIFY11B, JAZ6 | TIFY DOMAIN PROTEIN 11B, jasmonate-zim-domain protein 6 | chr1:27273968-27276562 REVERSE LENGTH=1604 AAATTAATAGCCTATAATATGTTTGACCATAAAAAGAATTTCTTCTTCTTGAACCATCATAAGAAAAATGTGTGTTTAGTCTATTGATCAGTTTTGTGTTCAAAAAAAAAAAAAAAATGTCTATCGATCAGTTAGGTGTAAAAAAAAAAGTTACAAAACTCGTGACAAAAACATTCTATATTGGACACACATCACTGTCACTTCAGACTAAATAAAAAAAAAGAACACGTTATTTCGTTTTCTTTATTTATTCGGGAGA…
AT1G72670.1 | Symbols: iqd8 | IQ-domain 8 | chr1:27356459-27358863 REVERSE LENGTH=1890 TTTTGTCGACATCATTCTTCAGGCCACCAAAGTTCCCAGAAACTTTCTCTTTCTTCTTCTTCTCCTTCTTCTTCTCTCTCGAGTTTTTTTACAAATATATTCTCGAACCCACCTTTCTCCGCCGGATCTGATTCCAAAACCTGTGAAAGTCTCCAGCTTTACTACAGATTTTTGAAGAACAACAAAAGGGTTTCAAATTTGAGCAAATGGGTGGCTCTGGAAATTGGATTAAATCTCTGATAACTAACAAAAAAAACATCACTGATGATCAAGAGAAGAACATCAAGAAGAAATGGAAACTATGGAGGACTT…
AT1G73600.2 | Symbols: NMT, NMT3 | | chr1:27669152-27673572 FORWARD LENGTH=1759 ACCACAGAGAACCACAACATACAAAAAAAGAACCCTATAGAACTCTGATTTTTTTCTTGTTGTCAATAGTCAATGGCTCACAGTCACACTAATGGCGCCATCTCTCCTTCTTTCTCCAAAGACTTATGCGAGGAGCGTGAAATCCAAAAGAATTACTGGAAAGAGCATTCAGTGGGATTGAGTGTTGAAGCTATGATGCTTGATTCCAAAGCTTCTGACCTCGACAAAGAAGAACGTCCTGAGATACTTGCGTTTCTTCCACCTATTGAAGGGACAACAGTGCTAGAGTTTGGTGCTGGAATTGGTCGTTTTACTACTG…
AT1G74030.1 | Symbols: ENO1 | enolase 1 | chr1:27839159-27842132 REVERSE LENGTH=1971 TGTTCCGAACCGAACCGAACCAAACCAAAACCAGAAACTTCTCTTTAACAGTCAACCAATTGGAAAATGAACCGGTTTAAGTATGGTTCTTTTGACTCCTTAGTTTTCATCGCCTCCGCCTGCACCAACCTCCAAAAGGACGTTTTTCAAATTATATAACATCATTTTATTCTCCGCTTCTCCATTTTAGTCAAAAGAATCACAGAGAGTATTTTTTTTAGGTATCGTGTAATGGCTTTGACTACAAAACCTCACCATCTTCAGAGATCTTTCCTCTCTCCGTCGCGTGTTTCCGGCGAACGATATTTGGAATC…
AT1G74100.1 | Symbols: ATSOT16, ATST5A, CORI-7, SOT16 | sulfotransferase 16, CORONATINE INDUCED-7, SULFOTRANSFERASE 16, ARABIDOPSIS SULFOTRANSFERASE 5A | chr1:27864345-27865694 REVERSE LENGTH=1350 AATAATTTTACATTGGTTTGTTCAACTGATGCGACCCTTATCGAGCCATCATCATCACCTACCTAAATCTTTCTTCCTATTATAAAACCCATTTTCTCATCTCTCAAGAATCTCAATCCCATCTTCCACAACTCTAACAAACCTTCCCGATTCATCCTCTTTGACTCCCTTCACTCGATCTCATCCGCAATGGAATCAAAGA…
AT1G74670.1 | Symbols: GASA6 | GA-stimulated Arabidopsis 6 | chr1:28053030-28054149 FORWARD LENGTH=910 GATCCAGTTGAGTTTCTTTCTTTATTTTGAGTTTGTGTTTATGTTTGATTTTACGTTTTTATATGTAAATAAGATATTTTACGAATTATGGTTTTATTTGGGTAGAAGTTGTAGAATGACTTAAACAATCAAGTGGCAGAATGAGATATATAAAGTAATATAATATATGTACCGTTATTAACTTATTGTACATGTGAATGAGGAAGCTTACACACACACACCTTCTATAAATAGCTGACAAAACTGGTTGTTACACACAACACATTCATAAATCTCTCAAAGTAAGAACTAAGAGC…
AT1G74770.1 | Symbols: no symbol available | no full name available | chr1:28089172-28094956 REVERSE LENGTH=4425 GTATCATGCCTTTAAAAACCTTCTCTACTCCTTTAATCGGTTCCTTCTTCTTTCCCTTTTCTCCTTTCGCTTCACGACGACGAAATTTTTGATTTCAGTCACCGTTATTGTTGTTGCGGTGGATGGGAGGCGGAAATCTTCATTCCCTTCCGCCGGAAAACGCTTCCGTTTCTGCATCTTATGCGGTGACCGTTGGAAATACCAAGCTTTCTGATGCTCCGGTTCTTTTCTTCGTTTACTGCCACAAGGCTTTCCGTGCTCAGCTGGTGGAGCTCCGGCGTTTCGC…
AT1G75100.1 | Symbols: JAC1 | J-domain protein required for chloroplast accumulation response 1 | chr1:28190740-28194068 REVERSE LENGTH=2623 ACAAAAAAAAATTATGAGAGAGACAACAAACGAGAGATTAGGCAAGAAAGAGAGATATGGAAGAACAAGGAAGACAAAGAGAGTGTAAGAGTTTTGGATGTATGTGGGTTTTATCCACAAACAAGACTCTTTAAGATTCTTCTCTCTGTAATGACCGGAAAATCCCATTTTTTTGTGGTTTCAAATCAAATGGAACCCCACTCTTACCTCTGTCTTTGTCTTTTTCTTAAAGCCTTTTGTTTCAGCCTCTGTATGTAT…
AT1G75125.1 | Symbols: no symbol available | no full name available | chr1:28199140-28199887 REVERSE LENGTH=629 TTTTGTGTTCATATATTGGGCGGGAAACAAACTGATTCATTTCCCCCTTTAATTCCCTTTTCTTGTTCTTGTAATCTGAGATATACTGTAATTGGAAAAAGTCGGATAGGAAAGATAAGCATCAACGGAAATACGCGCTCAAGGTGTTCGACGAAATTCCGCACAGAGACAATAACTCTATAAGAGATGCCACTAGAACCGATTCGATTCTTGAGAACCACCGCAGGCGTTGCTGTTGGTGGGTTTGTGATAATAACCGCGGTTTCTTCAGCAGCTTTAGGAGCATT…
AT1G75190.1 | Symbols: no symbol available | no full name available | chr1:28219225-28220372 FORWARD LENGTH=1148 AGCTACCAACCGGGTCGTGGTTAGGTGGTGCCGTGGTGGCAATAGTCTTGCATACTAGATTTAAAGATATACTTCTTCTATAATGTCTAGAACGTAGACTGTATATGAACCCTAACTCCAAGGATATATATGTCATACTTGTATTATATTGGTGGATAATAGAGAAGAGATAACCAACGGACAAAAATAAAATCTACTTTTTCTTCTGATATTTTATCTAAACACCAAAGAAATGGGCGGCTTTTGGTTTTTAAAGACTGTTGTTTTTGTTTCTGTCTGTAAAACA…
AT1G75800.1 | Symbols: no symbol available | no full name available | chr1:28458691-28460961 FORWARD LENGTH=1705 AAGCTACCAACCAACACATACACCAGATTCTCACCAACAGAGGAAAAAAGCTTCTACTATAAAGCACACATCTTCTTCTTCATCTCTCTTTCGCTCTCAGAATCCTCTTTTAAGTCTCTGTTTCATAAATAAAACTAATAAAGAAGAAGAAGAAAACAGAGCAATTAAAGTCCTTAAATCTTCTTCTTCTCCAATTCAATGGCTCTTCCGTTGCCATTGATCTTCCTTATCTTCTCTCATTTGTTCGTTTCTGGAGTTAGATCAACGAGCTTCATTATGGTGAACA…
AT1G75900.1 | Symbols: no symbol available | no full name available | chr1:28498821-28501254 FORWARD LENGTH=1764 TGAGTACACTATCTCAGTTTTCTCGAGGATTATTAACAAAAAGTGCATTTTAATTAATACTCACCCCTTCAAATTATTAGAAGAAAACACCTAGTTTCAAGCAGTTAATTCGGTCTTGTCCTAATTAAGTCTACCGGTCCACAACATCTCCACGACCCAATGCATTACACATATACATTATAAATAAATACATATATCGACATGTGTCTATATATATAAATAAGTGTGATAGCATTGAAGAGAAGTTGATTTAGCCTCTGTTTGTCCTTGTTATGTTGTTGTAAAA…
AT1G76160.1 | Symbols: sks5 | SKU5 similar 5 | chr1:28577842-28581315 REVERSE LENGTH=2290 GTTTTTAGGGCTCATAAAAAAAATGGCACCAAGTTGCTTAGCCATGTGGATTGTGGGACGACAAATACAGATTTCAAAGTGAACACAGAGTCGCTCGTGGGTCCAGCCACCGACACTGACCTTTGTTTTCTTCTCTCTTATTCGTTTTCTCTTAAATCTCTCTCTCTCTACTCTTTTTAATACGTGCCGACTCTTCTCTACATAAACTCTACACTTAAATCTGTGTCTTAGAGTTAGAGAGAGAGAGACCACGCCAGATATACCTTTCTTGTTTCACCGGTTTTCATACACAAAAATGGCGGGCAGTGC…
AT1G76820.1 | Symbols: no symbol available | no full name available | chr1:28837573-28842566 FORWARD LENGTH=3857 TTAGAGTTGAGAAATTAGATTAAAAAAAGGATTAGATTAGTGATGAAGTAAGAGTTTTTGCTCTCTCTCAAACGGCTCGCTTTGATTACTCACGTAAGCCGGAAAGAATTTGGAACCGGCTCTGTAATTTATCCATGGGTCGGAAGGAGCCGAGTTCTCGAGGTGGAGATGATGAGCAACCACTTGCGTCATCTCTCGTTGGTTCTAAATCTGATAAGAAATCTGTTCAAATTGATGATGATGAATACTCAATATGTCTTGAGGAGCCTAAAGTTGAGGAAAACAA…
AT1G77270.1 | Symbols: no symbol available | no full name available | chr1:29027769-29031386 FORWARD LENGTH=2630 CGGAACACCGTATATCGTGTTGGGATCATGCATTTATGGTTGCTTTACTACTTCCGGTGACTGGCGACTTCGACGAGCTTTATGGTTTACCGTCAAATACGGTATAAAAATTCTAGGGTTTTCTTCTAATCGGAAAACTTCCTCGAGAATTGTTGTGAATTTGGGTTCTTCGTCTCTACTTAGAAGCTGGATTCGTTATTTGGTTGGCTCTCCAACAACAAATTTCAGGATCTGGTAGAGTTATATAGCCTGCTAAGTTGAATATGAAGAGGAAGCCGAAGAAGTC…
AT1G77310.1 | Symbols: UBN2 | Ubinuclein 2 | chr1:29051498-29056431 FORWARD LENGTH=2579 TGGATATCCCGCGCAACGTTGTAACAAAAATCGTCCTCTCAGTTCCAATCTCTCTCAGATTCTCCTCCTCATCACAATTCCCCACTCCTTTGATTCTTGTCCCAGAGTCACGTCCTCTCCTATTCGGGTCTCTACAGAGTCTAACTCTGACCCGACCCGACCCAATTCACTAAATGGAGGACGAACCAAAGCTCCCAACCGATGACGGTCCAACTTTCAACGAATCGTGTAAAATCTCGTCTGAGATATTGACCGCCGGTGATCGGAAATTACTTAAAGTTGAACTCCTCAAAGAGGAGACCACGCTCGTA…
AT1G77690.1 | Symbols: LAX3 | like AUX1 3 | chr1:29200417-29203418 REVERSE LENGTH=2329 ACAAAACCCATAAAACAAATAAATAAATGAAAAAGCTTTTCACTAGTCTATTTAAAGAGTGGAAGTAAAGAAGCTAAAGAAACTGAGAGAAGAAGAGAAAAATGGCGGCAGAGAAAATAGAGACAGTGGTCGCAGGGAATTACTTAGAAATGGAGAGGGAAGAAGAAAACATAAGTGGTAACAAGAAATCTTCAACTAAAACAAAACTCTCTAATTTCTTCTGGCATGGTGGTTCTGTCTACGATGCTTGGTTTAGTTGTGCTTCAAATCAGGTGGCACAAGTTCTGTTGACATTACCATACTCGTTCTCAC…
AT1G78060.1 | Symbols: no symbol available | no full name available | chr1:29349679-29352946 REVERSE LENGTH=2499 GAACGAATAAGAAGAACAGAGACTCTGTCACTCTCTTACACTCATCACTTTCTCATCTCTTTTCCGCATTTCGAAGCCATGGCTAAACAACTGCTTCTTCTTCTCCTTCTCTTCATCGTCCACGGCGTTGAATCAGCTCCTCCGCCGCACTCCTGTGACCCTTCAAATCCAACCACGAAACTCTACCAGTTCTGCCGCACTGACCTCCCAATTGGCAAGCGAGCGCGTGATCTCGTCTCGAGGCTAACCATAGACGAGAAGATCTCGCAGCTGGTGAATACAGCTC…
AT1G78340.1 | Symbols: ATGSTU22, GSTU22 | glutathione S-transferase TAU 22 | chr1:29472845-29474003 REVERSE LENGTH=1064 TTCACACCTTGCTTGCTACGGTATCTTAGCTTCCAAGATTCAATTAATTTTTCATTTTTTATGTTCACAGTCAATAGTAATAAGACATCAGCATCGCATACAAATTTCTTATATAACTCGACTAGTTTACTCTATAAAGAATCAGCGATTGGAGTATAGAAAAGGTTTAAGCAAAATCCATCAAAGAAGAGTTCCTTTTCACAATAATGGCGGATGAAGTGATACTTTTGGATTTTTGGCCGAGTCCATTCGGAGTAAGAGCGAGAATCGCGCTGAGAG…
AT1G78830.1 | Symbols: no symbol available | no full name available | chr1:29636818-29638773 REVERSE LENGTH=1956 CAGAAAGCAAAATAGTTATGACGAATATTCGATAATCTGCACTAGACAAACCTTATCCAAATCATAAGTCGCCATCGGCTCCATTGTACAGCACCAATTTGCTTGATCTCTTCTTCTTTAATTAGTCAAGTCGCAATTAGCAACTTTGACTTTTCAAACGAATACGGCCAATATTACAAAGCTAAACAACTTATATATACCACAACACAAGATACATCTTCTACATAATCATCTCACTCCTTTACTCACACAAGAAAACAAAATCATGTCTCGATTTGCTATCTTA…
AT1G78850.1 | Symbols: no symbol available | no full name available | chr1:29641860-29643535 REVERSE LENGTH=1676 AAAAAGTCGTTCAAAATACTCTTTAAAATATTATAAAACCAACAAAAAAACAAAGACTTCCTTGGCTCCTCCTATAAATAGAAGCTTTCTCTCTTTACCAGAAACACACCAAAATCCATTAACACACACAAAAACAAAATGAAATTTTCAATCACATTAGCTCTATGCTTCACTCTCTCCATCTTCTTGATCGGATCACAAGCCAAAGTTCCAGTCGACGACCAATTCCGAGTGGTCAACGAAGGTGGCTACACCGATTACAGTCCCATCGAATACAACCCCGACG…
AT1G78995.1 | Symbols: no symbol available | no full name available | chr1:29715072-29716255 REVERSE LENGTH=1017 GAGATTCTGATAAGTATCTAACTGGGCGTTTGGTGGAGTTTGAGAAGTATCTAAATTCCAAGCCACCAGAAACGGACACGTGTCTAAACAAGGATAGAGTGTAGAACGAGAACCACTTAGCTTAAGCAAGACAGAGAGTCTGATGAGAAAACTGCACAAGAAAATCAGCAAGAGTAATGATAATACACTGTCCTTCGTCATCTCTCTATCGCGCGAAATTGTTATACAACAGAGGTAGTAGTAAATCTCATCAGTGTCAGTGTCAGAGTCGCTTGGTGACTCGATC…
AT1G79530.1 | Symbols: GAPCP-1 | glyceraldehyde-3-phosphate dehydrogenase of plastid 1 | chr1:29915902-29919408 REVERSE LENGTH=1919 CAGATTTTAACCCATCAATTTTATAGGAACAGAGTGTGTCGTCTCTCTACAACAGTCGTAGGCACATTAATACTATAATTGCCTTAAAAACTCCGTTGAGTAGACAAAAAGAGTGCAATTCCAAAGCATTTCTTATTCTTATAGATTTTAAAAATAGGAAAAAGGTGTAAATCTGCGAACATTTTGGATTCTTCACGTTTGTTTATATTTTGGGTTGGCTCTACACCTACTCTCAGAAGTCATAAGCCAAGCAAAGGGGGTTTTAGG…
AT1G79550.1 | Symbols: PGK | phosphoglycerate kinase | chr1:29924023-29926484 REVERSE LENGTH=1719 TGTATTTCATTTCAACCACTCATGTAAGTATATTCTTTCTTCAGATTCCGATTGTTTTCTTCGATTAAGTTTTGAGCTAGATTCTCTAGATCTGTTTCACCGATTTGGTTGATTTCTCCGTCAATCTGAACTCGCGGTGTGCATCTTGTTGTTTGCAGTGTTTTTAGTTTGTTTTACGAAGAATCAACTATGGCGACGAAGAGAAGCGTTGGAACTTTGAAGGAAGCGGATCTGAAGGGAAAGAGTGTGTTCGTGAGGGTTGATCTCAACGTTCCTTTGGATGATAACTCTAACATCACCG…
AT1G80480.1 | Symbols: PTAC17 | plastid transcriptionally active 17 | chr1:30258005-30260732 REVERSE LENGTH=1764 ATATCTTCAAAAATAGTAATTTTGAGAAAATATTGAGAAGAGACAGAGAAAAAAAATCGAGTGAAAATTATCTGGTGTGTGTATCTAGAAGAAGCTACAGAGTGGGACGAGGTTTAAACTCGCCAATCGCCATTGACCTCTCGCTTGCTTTCTTTAACTAAAATGGCGACGCTATCAACACTAGAGATTGCTACGACCTTCCTCTCTTTCACCGCTCCTCGTTCCTCTGCCGCCTTCAACTATCGCTTTTCTTCTGCCGCCGTCTCTGTTCTCTCCAGGCCCAGAG…
AT1G80650.1 | Symbols: RTL1 | RNAse THREE-like protein 1 | chr1:30314609-30316002 FORWARD LENGTH=999 ATGGAGGATCAGGAAACGAAGCGGATAACCAAAAAACCGTCAAGATCGATCATCATCAGTCTCAAAGATATTCCTCCTCTCGACCCTTCTTCTATTCCCTCTATGAAACCAATGGCGCAAGATCATCATAATGTGGGAATGCAGAGATTCCAAGAGAAGACTGACTTCAAGTTTGAAGAAGAAGACAATGCCATTTCTTCCTTCTCTAACATTCAAATTGATCCTAACAGCACAAGAAGCATTTCACTAGAGAAGAAGCTTGCTCCTAAACCAGATGAAGAACACACCACCACCACCA…
AT1G80790.1 | Symbols: FDM5 | factor of DNA methylation 5 | chr1:30359696-30362856 FORWARD LENGTH=2106 AGGTTAGTGACTTGACACTCTTCTTCTCCGACGATTCTGAGGTTCATTTTCGTGACATACGGGGTTTCTATGTGATTACTGAGAACTTTGCCTTTCGCGCCGGTTCTCGTTGATTTTTTTTTTCGATTTAGGTATTTCCATGTGAGACTAACATTTGTGGCTCGTTTACTCGCAGATCAAAGGGACAGAGAACGTGTCTGGATGGATAACAGTTCTGATGAAGAGTCAGAGATCAGTGAGTCTGAGATAGATGTCTATTATGAAAAACCTTACGAGAAACTGATGAATGGGGATTA…
AT2G01350.1 | Symbols: QPT | quinolinate phoshoribosyltransferase | chr2:165332-167259 REVERSE LENGTH=1097 ATATTCACACAAAGAAGACCAACAAGAAACAGAGTTGAATCAGTTCTACAATGATCTCTGTCTCTCGATTCTTGTCGCCTCAATTCTACGCAATTCCAAGGAGCTTCGTAAAAATGTCTGCTTCAGCGACTCAAACGGCCGGAGAAGTTTCAATGGGGATCAAGCCTCCTTCACACCCTACTTACGATTTGAAAGCTGTTATCAAACTAGCCCTAGCTGAAGATGCTGGTCATACAGGAGATGTAACGTGTATGGCTACGATACCGTTTGATATGGAAGTGGAAGCTTATTT…
AT2G01660.1 | Symbols: PDLP6 | plasmodesmata-located protein 6 | chr2:290573-292496 REVERSE LENGTH=1267 ATGTTCGCTACAAAAACAGTTCTCTTTATCGCCGTCGTGTCACTTCTCGGAACGTTTTCATCCGCCGCTGTCGATACTTTTATCTACGGTGGTTGCTCACAAGAAAAGTACTTTCCGGGATCGCCTTACGAGTCAAACGTTAACTCTCTACTCACCTCGTTCGTTAGCTCAGCTTCTCTCTACACATACAACAACTTCACCACCAACGGAATCTCCGGCGACAGTTCCTCCGTCTACGGTTTGTACCAGTGTCGCGGTGATCTCTCCTCCGGCTCGGGAGATTGTGCAAGATGCG…
AT2G01950.1 | Symbols: VH1, BRL2 | BRI1-like 2, VASCULAR HIGHWAY 1 | chr2:440624-444324 REVERSE LENGTH=3701 CTCTGCTTTAGCATCGTCTCTTTATCATCTAAATGTTTCAACTTACTTACTTCTCCTTCTCCATTCAAACTCAAAAAACCTCCCTCCAATGACTACTTCACCAATCCGGGTTCGGATCCGGACTCGGATCCAAATCTCCTTCATCTTCCTCCTTACCCATCTCTCACAATCTTCCTCCTCCGACCAATCTTCACTCAAAACCGACTCATTATCACTCCTCTCTTTCAAAACAATGATCCAAGATGATCCAAACAACATTCTCTCAAACTGGTCACCTCGTAAATCCCCTTG…
AT2G02080.1 | Symbols: IDD4, AtIDD4 | indeterminate(ID)-domain 4 | chr2:518079-521737 REVERSE LENGTH=1954 GGACCTTAGAGACATACTTTTCAAGATCATTTCATATATGGCTTATTTTTAAAAGAAGAAGAACACAAAACAGTAGAGAGAGAAAGAGATATAGAGATAGAGAGAGATAGGGCTTTGAGATTATTCTCTTCCACGCAAAGAAGAAGATCTAAAGATGTCGTCATCATCATATAACACAAGCGTTATTCCTTCATCATCATCCTCTGCTCAGCCTTTCTTCATCACCAGCTCCGGCACCGGAGATAACGACTTTAACCGGAAAGATACTTTTATGTCAATGATTCAACAACCTA…
AT2G02100.1 | Symbols: PDF2.2, LCR69 | low-molecular-weight cysteine-rich 69 | chr2:528179-529186 FORWARD LENGTH=753 AAAATCGAGAAACTCACACCACTCTTATTCAAATCCAAAGTGAATACTCCAAAAATAAAGTAAATGATATTTATCCAAAAATATCTAACAAACGCGTAAAATGTGAATTATCTTGAACGTTTTAATACCTCTTTACTCTCTTTATATAGTGCCATTTTCCTCACTAGCAGCAACACACTTGAACACTACTTTCGAACTCTCTCTTTATCTCTCTTGCAATGAAGCTCTCTATGCGTTTGATCTCAGCTGTTCTCATCATGTTCATGATATTCGTCGCCACTG…
AT2G03090.1 | Symbols: EXPA15, ATEXP15, ATHEXP ALPHA 1.3, ATEXPA15, EXP15 | expansin A15, EXPANSIN 15 | chr2:916806-918671 REVERSE LENGTH=1434 AAATTCCACTTCAACCATCAACCTTCTTCACTCCCATCAAAGCAAAACTATCTTTCTCCTTCTCATTCCTTTTTCTCTCACTCTCCTCCATTAAAGCTCTGCACTTTCTCAAAGAGAATGTTCATGGGTAAGATGGGTCTTTTGGGAATTGCTCTGTTTTGTTTTGCTGCAATGGTGTGCTCTGTTCATGGCTATGACGCTGGATGGGTCAATGCTCATGCTACCTTCTATGGTGGAAGTGATGCTTCAGGAACAA…
AT2G04050.1 | Symbols: no symbol available | no full name available | chr2:1337180-1339468 REVERSE LENGTH=1835 TTTTTGAGTATCTTCGGTGGAAAATATAGAATACCTTTTACTGGTTGAGCTAAGAGTCGTGTAAATTCAATATTCTAGTCCCACAAATTTCCAAAAAGAAAAGTCTAAACATTGGTTTTCGTTGTCTGTCTATAAAAGATAAGAAGAATAACATCAGAGATTATACGCACACGGCTTTCAACATTAGGAAGGACAACAATGGAAGAGCCCTTTCTTCTGCAAGATGAGCACCTTGTCCCCTGTAAAGACACATGGAAAAGTGGTCAGGTTACCGTCGAGCTGAAGAAA…
AT2G04570.1 | Symbols: no symbol available | no full name available | chr2:1594588-1596372 FORWARD LENGTH=1455 CAGAATTTTTCAGCATTAATTGAAACACACAACAAACCTCTCCTTATTCAATGAAACCACATTTCAAACACTCATGTTTTCTTATAAAGAGAGGCCTCTATTCTTTTATACAGCTCATGGAATCACACTATCACAATCATAACCACAAAAACAAACACTATGGGACACCTCAAAAGTCTCTTCACAATTCTTTTCCTAATAGCTATGTCTTCAACCGTAACATTTGCCGGTAAAATACCCGCGATCATCGTGTTTGGCGACTCTTCCGTTGATGCCGGGAACAACAAC…
AT2G04865.1 | Symbols: MAIL2 | MAIN-LIKE 2 | chr2:1711596-1715007 FORWARD LENGTH=2657 ATGCTGACACAGATATTTATTTTTGCCTCTTATAACGAAAAAAGCAAAATAAAAGAAAAGAGAGAAGAGAAAAGCATTATCCCTTACGACGAGGAAGCCGTCGTTTTGAGGGTTCGTACAAATCCTGAGATCTTCCTTCAAACTCTTTCTTTGTCTCCTTTTTTATCTCACTCCGTCGTCGTTTTGATTCTTTCAAAGTTCTTCATCCTCTGTTCCGCGCTGTTTTCTGGTGAGTGTTGATTCTGATGGATGTCTTAGCGAATCCAGGTCCACTTAAGGACATTGTGTTATATGATCAAGAGAAACATGTTTC…
AT2G05310.1 | Symbols: no symbol available | no full name available | chr2:1933166-1934298 REVERSE LENGTH=756 CTAATACAAAAAATCAGAACACAAAGAGAGGTAAGAAGAGGATAAGGTTTTAGTCTACAAGTTTGCCAAATGTCACTACAAATGCCACATATATCTCCAACTAATATATACAAAAAAAATCATATACAAAAACAAAACGTTTAGTTGTTGGAAATGGCAGCAAAACTCTGCATTCCCTCTTCTTCGTTTAGCCACAGAACTAATGATTCCATAACCTCATCATCTTCTTCATATTCATCATTGCTTGCTTTGCCTCAATTCTTCTGTCCACCATCTCCATTAGGATTCC…
AT2G05510.1 | Symbols: no symbol available | no full name available | chr2:2015624-2016772 FORWARD LENGTH=812 ATTTCATTTAACTTTGCTTCATTTTGATAAATTATTATTTTCTTTTTATTCTACTATGGAGTAGTTTTTTTTACTTTTCTCATTCCCTATCCTCTTCGTTTTCTATAAATAGACAGCATGCAGCGTAAAATTTTACTCATCACTTACTTAACATACTAAGAGAGTTATTACAACTTGAAAAACATGGCATCCAAGGCTTTGATTCTGTTGGGTCTCTTCGCAATTCTTCTGGTGGTCTCCGAAGTTTCTGCCGCAAGACAGTCGGGCATGGTGAAGCCAGAGAGTGAGG…
AT2G13610.1 | Symbols: ABCG5 | ATP-binding cassette G5 | chr2:5673688-5675995 REVERSE LENGTH=2308 CTTAAATCCAATACAAGTTACAGAAATCTAGCTGTCTTCTTACTTCTTAGTCTTTTGAACCATTTATGACCAATCCAATACTAATTCAAAGTTTCTTATAACAATAACACATTTAGTACAAGACATATATAATTGGTTTTGTTCTATTACTTGTCCTTTTTCTTACGCCACTATAGCATTGGAAAAGAAAGAAAGAGAGAGAACAAAGCTTCTTCATCAATGGAGAAGCAAGGATGTGAGATCGAAGCTTTAGATATTGATTACAACATCTTTGTAAGGAAGATTAATGTTAATCCCTTTG…
AT2G14247.1 | Symbols: no symbol available | no full name available | chr2:6034282-6035375 FORWARD LENGTH=1094 TTTCTTTTTATATTTCCTGCCTAATCAATCTAGCGGCTCCCACAGAAAATTACTCTCCTCCATACCAATCTTTCTTTATTTTTTGCATCTCTATCTGTCACACACCAATTCTTATTTTATGTATATATATTGACGCATACATCTCCAAATTAATCAATAGCTTATCTAGTTCTTGACTGTTCAACGATCAATGGCACCATCCGCTGCAATGCTCATACTCTCACATCCTCTAGTTAGCCACAAAGCTAAGAATCAGTCTCTGTCATCGCCGTCGTCTGTTAAGTCGAC…
AT2G14750.1 | Symbols: APK, APK1, ATAKN1, AKN1 | APS KINASE 1, ADENOSINE-5'-PHOSPHOSULFATE (APS) KINASE 1, APS kinase | chr2:6313883-6316047 FORWARD LENGTH=1622 CCGGTTTTGATAATTCCCACAAATAATAAGATGTTCATAAAAACGTGGCCAACAACCATTTATGTTCACCAACCTAATCGCCCCTCTCTCAAAAAAAAAAAAATCCAATTTTCCAATTTTATTTAACGGTCACATTTTCCTCATTGCCTAATTAAAAACATTCAGACACAAATTTAGTTTCTTCTTCTTTTGGTTCTGTCTGAATCCAATTTTCTTATATTTTATTTCCTCCACCACC…
AT2G15020.1 | Symbols: no symbol available | no full name available | chr2:6491425-6493512 REVERSE LENGTH=2088 TGTAAAGCCACATATTTTTCAGTATGATACGATCCTCATATAATCGATGATCCCTTGGTTGAAGGATCTTTGATTAGTTTAATCTCCTTCATGGCTACTTCTCCACCACACGATCTCTATATAAAATTCTCCACCTCCATTCCTCGCCAAAAAGAATTTTATCTTCCTCTTTTTCCTTCTACTAAAACACACATTTTCCTTAGAAAAATAAACCAAGTCCAAGAAAATGGACCCATGGTCATGGATATGTGAGCTTCCAGAAGATCCTGAGTTCAGCGAGTCTGATTC…
AT2G15090.1 | Symbols: KCS8 | 3-ketoacyl-CoA synthase 8 | chr2:6542166-6544118 FORWARD LENGTH=1953 ATACAACGCGGAGAAAGAATAATTAATACGTTTGGTTATCACTCTCTTGATTCACTCTATATATGTAAACCGAGCCAGCTAGAACGAAGTGTCACGGACACAACTTAAAATAGAACCAAAGAGTAAACACTTAAGCAAAACAATTTTGTCCTACTCTTAGGTTATCTCCAATGAAGAACTTAAAGATGGTTTTCTTCAAGATCCTCTTTATCTCTTTAATGGCAGGATTAGCCATGAAAGGATCTAAGATCAACGTAGAAGATCTCCAAAAGTTCTCCCTCCACCATACACAGAACAACC…
AT2G15890.1 | Symbols: MEE14, CBP1 | CCG-BINDING PROTEIN 1, maternal effect embryo arrest 14 | chr2:6921196-6922161 REVERSE LENGTH=795 CCATCATTGATATCATCACTCGAATAATTCACTTTATAACTATCTCCGTCACTATCAAAAAGTGTTCAAAATTAAAAAAGAATATCTCAATCCTTATCCACTTCATCATTCCTAGCTTCCAAGTTATTATTATATAACTCAATTTTTCTGGCTTAAGAGTTTTGAAAAATATCTTCACTAGAGATGATAAAATCAGTGACTCTTCGTTCGTTTCATCTCCCAATTGAGTTTAACGACACCAAATTCGTCTCACGGCCTTGTTTC…
AT2G15970.1 | Symbols: ATCOR413-PM1, WCOR413-LIKE, FL3-5A3, WCOR413, COR413-PM1, ATCYP19 | ARABIDOPSIS THALIANA COLD-REGULATED413 PLASMA MEMBRANE 1, CYCLOPHILLIN 19, cold regulated 413 plasma membrane 1 | chr2:6949851-6951192 FORWARD LENGTH=1086 TGTTAAAGCAAACTTATTAGAACGTTCATGTGTGAGAAGTTGGTGTCGACATGTGTCTAAGGTCTATGTCAGAAATCGGATTAGCTTATTAAGTAAACTATACTATATCATTGTTAATATAGATAAAATATCTAGTTCGTCCAAATTAAACTA…
AT2G16005.1 | Symbols: ROSY1 | InteractoR Of SYnaptotagmin1 | chr2:6959092-6960216 REVERSE LENGTH=819 TAAGCATGCATGTAAGCATAACACGTACTACATACTTCTTAGTAAAACTAAAAAGAAAAGTATTTTTCTCTAGTGATATCCATGGCGATATCTCACACCCAGCTTTTGCTTCTTCTCCTTGTGTCACTCTTTTTCTCACCTGCTTTATGCGGCCCCAAATTCCAAACTTGCGATACTGGTAAAGAGTATCCCCTAAAGGTCAGTTCTGTGGAGATATCTCCAGACCCGGTTAAGCGTAGCGGTAATGGAGAGATTACGATAACCGGTGTTACAAACAAAGAAATCTCTGATGGAGTA…
AT2G16060.1 | Symbols: ATGLB1, AHB1, GLB1, NSHB1, HB1, ARATH GLB1 | CLASS I HEMOGLOBIN, hemoglobin 1 | chr2:6982531-6983777 REVERSE LENGTH=989 CTTTTCTTTAGTGTTTTGACTAATAATTGGTCAAGCCTACCATTACAAACTATGTTCCATTACCAGTACAGAGCACATGGTTTCACTTTTTAACCAAGCAACTTTATCTTAAACTTGCTTATCAAGAACTGTCTCTTCGGTAACACAAAAGGGTCTTTTATCAAAACCTATATATAGGATACTTTTCATAATTGGAGTAAGATCTACAAAACAGAGAGTTGTATACTTTAAATCATTTAGAGGTTGTGAAATATTA…
AT2G16280.1 | Symbols: KCS9 | 3-ketoacyl-CoA synthase 9 | chr2:7050799-7052951 FORWARD LENGTH=2153 ATTCGACTTGACCTCCTAACCAAATGCCAGCTTTATCTCCTTAAATTGTAACCTCCCCAAAATCACACATTTTTATTTTACCCTAAATTAAAACTGTATACCTTTTTGGCTGCTATTTATACACAATCACACAATTAAAAAGATCAAATAAACAAAATAATAATATTCCAAATAATAACAAAACAAAAACACTTTTGGTTTTTTCTTCTTCTTCTCTCTAAATCATAAAAACACAAGTTTTCGACAGATCAACTGTTTTCTTCATTACGTGTTCTTCAATGGCGTCACTTCACTGATTCT…
AT2G16890.2 | Symbols: no symbol available | no full name available | chr2:7316938-7319237 FORWARD LENGTH=1652 ATGTCCGTTTCAACACATCACCACCACGTGGTCCTCTTCCCTTTCATGTCAAAAGGCCACATCATCCCTCTCCTCCAATTCGGTCGTCTCCTCCTCCGTCACCACCGCAAAGAACCAACCATCACCGTCACCGTTTTCACCACTCCCAAGAACCAACCTTTCATCTCAGACTTCCTCTCGGATACGCCGGAGATCAAAGTCATCTCTCTCCCTTTCCCGGAAAACATCACCGGAATCCCTCCCGGCGTCGAGAACACCGAAAAGCTCCCATCCATGTCACTTTTCGTC…
AT2G18690.1 | Symbols: no symbol available | no full name available | chr2:8097420-8099393 FORWARD LENGTH=1974 ATCAAATGGATGACAAGAATCTCCGTAAGCGAAGCTACCCCGAAATACAAGCCAAAGACTTCTTTTTCCATAGAAAAATAGCTGGTCATAATCTAAAGGTATAGTAGTTTTTGAATGTTTGGTTAGTAGTATATAAGCCCTAGACAGATAGGTTTGATCTTATAAACCCTCGCCACCATTACCAAAAACCAATAAGCCAAGAGCTTTTCTCATTTTTCTTCTTGAAACCCATGGCTCGATTTTCCTTCTTGAATGTTGTAAAGGATGTTGTGGCTATTCTAAATGAAT…
AT2G18950.1 | Symbols: HPT1, VTE2, ATHPT, TPT1 | homogentisate phytyltransferase 1, VITAMIN E 2, HOMOGENTISATE PHYTYLTRANSFERASE | chr2:8207199-8210513 FORWARD LENGTH=1940 TAATTCTTCTAATATAAGTACATTCCCTAAATTTCCCAAAAAGTCAAATTAATAATTTTCAAAATCTAATCTAAATATCTAATAATTCAAAATCATTAAAAAGACACGCAACAATGACACCAATTAATCATCCTCGACCCACACAATTCTACAGTTCTCATGCTAAACCATATTTTTTGCTCTCTGTTCCTTCAAAATCATTTCTTTCTCTTCTTTGATTCCCAAAG…
AT2G19650.1 | Symbols: no symbol available | no full name available | chr2:8493469-8495892 REVERSE LENGTH=2424 AATCTCAGTAATGAAAAGAATCATTTCTGTGGTGCGAATTCATATTAACTATTTGCAAAGTCTGAAAATGATAAACCACTTGAAAAAAAATCCTGAAAGAAAAGAAAGAGAGAAAAACAAGAAACCAAGTCTGAAACTAGTGCAGAAGAGAAGAGCTTTGTGTTTTGGTGGAAGTAAGAAAACATCACCATGGAAAACTTTCTAGCTTTGTTTAATGAAGGCATGGACGAAGAAGCATCCCGCCTTGAAAAATTGTTACCATTTCATGAGCATCCGTTGATACCTTTT…
AT2G19750.1 | Symbols: no symbol available | no full name available | chr2:8514899-8516138 FORWARD LENGTH=659 AATACGGCCCATTAAAGAGGACCCTAATATAAACGACTGTAAATTTCCGAAACCCTAGTAAGCAAGCAAGCTATCGAGCATCGTCGTCTCCAACAGCCAAGAGAAGCAGAAGCTTGAAGAATCTCTGTAATCTAAAAAATGGGAAAGGTCCACGGTTCATTGGCTCGTGCCGGTAAGGTGAGAGGTCAGACACCTAAAGTGGCTAAGCAGGACAAGAAGAAGAAGCCTCGTGGTCGTGCTCATAAGCGTCTGCAACACAACCGCCGTTTCGTCACCGCCGTTGTTGGTT…
AT2G20020.1 | Symbols: ATCAF1, CAF1 | | chr2:8644369-8647291 FORWARD LENGTH=2402 CCATAGTTTCAATCCTCCTCCACACCAAGTCACCAACTGTGGATGAGTCTCTCTAAAACCTTGGCTTCCTTCGACTTCTTCTGTTTTCTCCGGCAATGTCGTTAAAACTCAACACTCCTTTTCCAATTTTCGCGCCATCTCTATTTCCTAATCATAACCCAAGAGCACCCAGCGAGATCCGATTCTCTAGATGGGGCAACGCTAATGCCGAACGGTTCGAGCAGCGTCGCCGGAGCCAAGAAGAACTCGAGGCTGAGATCCGTCGGGACCGCCGATTCGACGCCGCTACTAAAATCGTCCATACCCATGATTCCGAAG…
AT2G20670.1 | Symbols: no symbol available | no full name available | chr2:8911860-8913747 REVERSE LENGTH=1463 CGAAAGAAGAAGAAGCTCACGAGATTAGTCATGCTGACATGGGAACTAGCTGTCTTGAGCAATCATTCATCTCTCAGATCTTACACGTCCTCCAATCACAGTTTCACACGTCACCATTCGCGGCGCCATGTATCTGCTTCTCTGATTTCTGATAGGTCCCATTTTATTCTCTCCCACCTACTATATAAACTCCCATTTTTCCTTTGTTTTTCTTCAACCCAAACAAAAAAACATTTTTTCTCTATAAATCCTTTATTATTGTTATAAAAACTCCGATGGATCGGCAAA…
AT2G20875.1 | Symbols: EPF1, atEPF1 | EPIDERMAL PATTERNING FACTOR 1 | chr2:8982863-8983814 REVERSE LENGTH=866 CACCAAAGCAGCACGAATGAAGTTCAAGTTCTTAATTAGGCTTCACATACTCTACATCATCTCCTCAAAATTTATATCATTTCATATGTTCGATCTTGTTTTCATGTGACTCTCTCCTCTTCTCTACCGTGAGTCTCTTCAATTTCCTAACCCTTTGTTAACGATCATATATACCTTGTTTCTCGCCGTACTATTTCATCCCAAATTTTACTTTTACCACTTGCGATAATATATCATGAAGTCTCTTCTTCTCCTTGCCTTTTTCCTCTCTTTCTTCTTTGGCTCTCTC…
AT2G21050.1 | Symbols: LAX2 | like AUXIN RESISTANT 2 | chr2:9034056-9036636 FORWARD LENGTH=1882 CGATGTAGTTGTTGTTGTCACTCCCGAAACATAAACTCTCACAAGTAGCTATCAAAAACAAAGCAAAGAGAGTTAAGCTTCTCTCATCATCTTGCCTTGAAAAACTACTTCCGTGTCTCCCTCTCTGTCTACACAACACTCTTCTCTATTTTCTTTCTTTCTCTCTATATATATTCATATCTCTTCTCCATTCTCTCTTACTTCAAAATTCATCACAAAGAGAGATAAGAGAGATGGAGAACGGTGAGAAAGCAGCTGAGACTGTCGTTGTTGGGAACTATGTTGAGATGGAGAAGGATGGTA…
AT2G21140.1 | Symbols: ATPRP2, PRP2 | proline-rich protein 2 | chr2:9060561-9062093 REVERSE LENGTH=1331 GTAGAATCATATCTTCTTTCTCCTCTACTAGTTACATATCTTCAACAAAGTGAATCTCATGAGGATATTACCGAAAAGCGGAGGAGGTGCTCTTTGCCTCCTCTTTGTGTTTGCTCTTTGTTCGGTGGCTCATTCCCTTAGCTGTGACGTCAAGGTTGTTGGCGATGTCGAAGTCATTGGCTACTCAGAAATCAGCAAAATCAAGATCCCCAATGCATTCTCAGGACTTCGAGTTACGATAGAATGCAAGGCGGCCGATTCAAAAGGCCATTTTGTAACGAGGGGAAGCGGAGAA…
AT2G21330.1 | Symbols: FBA1, AtFBA1 | fructose-bisphosphate aldolase 1 | chr2:9128122-9130619 REVERSE LENGTH=1961 TTGACATGGCATGCCTTGAACCGTTGATGTAGACTTCACAATATCTGATGATAATCTCCAAACATAACCTCAGCCTTAAAAACCTGTGAGAACTCCTCACCACCTCACAAACTAATCTCTCATTGTAATTTTTGTTATCTATAGTTTTTTAGATGAATTTTGTTGGGAATTGTCGATTTCTCTTATGCTCGGATTGCTAAATAATTTTTTTTATTTTTTTTAATGGTTTGATTCTATAATTCTGAGAGGTTTTTATCATATGGTTTAGTCTTTTTTGGCATTTTA…
AT2G22810.1 | Symbols: ATACS4, ACC4, ACS4 | 1-AMINOCYCLOPROPANE-1-CARBOXYLIC ACID SYNTHASE POLYPEPTIDE, 1-aminocyclopropane-1-carboxylate synthase 4 | chr2:9717602-9719594 REVERSE LENGTH=1736 AGCTTATCAACAACAACGCGCTCGATCTCTCTCAGCCTGTCTGACAACTCTTTCTCTAGTTCTAGAGTTTTCAATTTATTGTTGAGCCTTTTATTAAAAAAAAAAAAACAAGAACAAAAGAAATGGTTCAATTGTCAAGAAAAGCTACATGCAACAGCCATGGCCAAGTCTCTTCGTATTTCCTTGGTTGGGAAGAGTACGAGAAGA…
AT2G23170.1 | Symbols: GH3.3 | | chr2:9863855-9866562 REVERSE LENGTH=2118 ATATCTCCTCATCATCAAACACAAAGTCTAATATTATCACTTACAAATACCATTTTAATCATGACCGTTGATTCAGCTCTGCGATCTCCGATGATGCACTCACCGTCCACTAAGGACGTGAAGGCTCTAAGGTTCATTGAGGAGATGACACGTAACGTCGATTTCGTTCAGAAGAAAGTGATTAGAGAGATACTTAGTCGTAACTCGGACACTGAGTACCTGAAACGGTTTGGTCTCAAGGGATTCACTGACCGTAAAACATTTAAGACCAAAGTTCCGGTGGTTATCTACGATGATCTTAAACCGGAGATTCAACGTATTGCCA…
AT2G23600.1 | Symbols: ATMES2, MES2, ATME8, ME8, ACL | ARABIDOPSIS THALIANA METHYL ESTERASE 2, ARABIDOPSIS METHYL ESTERASE 8, METHYL ESTERASE 2, METHYL ESTERASE 8, acetone-cyanohydrin lyase | chr2:10042011-10043673 REVERSE LENGTH=1138 TGAAGAGTAGGGAAAAAGTACGAAAGGAAAATATGAGTGAGGAGAAGAGGAAGCAACACTTCGTGCTAGTACATGGTGCGTGCCACGGCGCATGGTGCTGGTACAAGGTTAAGCCTCTTCTCGAGGCTTTGGGCCATCGTGTAACCGCCTTAGACCTAGCTGCT…
AT2G24120.1 | Symbols: SCA3, PDE319 | PIGMENT DEFECTIVE 319, SCABRA 3 | chr2:10248851-10254641 REVERSE LENGTH=3600 GAGGTTTTAGAGAGGTTTGTTGGATTGTTTTGCTCTCAAAATTTCTTTCTCTTCTTCAAATGTTCATTGGAAGACCAATACCTTATCTTCTACTATCTTCACCTTCCTTCCATGGCTTCCGCTGCGGCGGCTTCTCCTTCTCTCTCCTTAAACCCAACCTCTCATTTCCAACACCAAACTTCTCTCGTCACCTGGCTTAAACCTCCTCCCTCCTCCGCCCTCTTCCGCCGCAAAACCCTTCCTTTCTTCGAACGCCACTCACTTCCGATTTCAGCTTCTTCTTC…
AT2G24200.1 | Symbols: LAP1, atLAP1 | leucyl aminopeptidase 1 | chr2:10287017-10289685 REVERSE LENGTH=1798 ATTTTACCCTACAAATCCAAAACCCGAATTATCGTAATAAAATCCAATCCGAAGTCCGAATGTTCAAGCCTAATTGAGCTACTCACTAACACACATCACACATGTGTAAATCACACCTAACTTCTCCTTCTATATATACGCCTTTGAAAGACCAATCCTAACTTTTCATTGTTTACTCTTTCGTCTTCCTTTTCAGAGTTCAATCACACAACACCTCTCTTCAATAGCAATAACCATGGCTCACACTCTCGGTCTCACTCAACCCAACTCCACTGAGCCTCACAAGATCTCG…
AT2G24755.1 | Symbols: no symbol available | no full name available | chr2:10541727-10546672 REVERSE LENGTH=4946 TTGCATATAATATAATAAAATCATACAATGTTCTTAGTTTACTTTTTCTGTTTTTGTATCTACTTTGACATCAATTGCTCAAATGTTTTTAAAAACTTGGAAGATGAGATCAAATCAAAATAAGAGGATCCTTTATAATTTTATTTTCCTGCAAGAAATCAACCAAAAATTATTAAAGATCTTAGATATTATATTTGTTAAAATCAATATCAGAAAGAAAAGCATACATAGAAAACATTAAACATGAAACTTTATAAATAACCATTATATGATGAGAAAAAGAAAC…
AT2G25000.1 | Symbols: WRKY60, ATWRKY60 | WRKY DNA-binding protein 60 | chr2:10629662-10631413 FORWARD LENGTH=1284 GTCAACCTTCTCATAATTGACAAGTTATTACACTCTCTCCACTTACTAGTTACTATAAAACCAAAGGAGACCAAATCTCTTAGCAATTATGAATTTGGTCTTCGCTATAATCTCACGTTACATTAAATTGGCTCCTGTGAACCTAAATTTATGGACTATGATCCCAACACCAATCCGTTCGACCTTCATTTCTCCGGTAAACTTCCGAAAAGAGAAGTCTCGGCTTCAGCTTCTAAAGTTGTAGAGAAGAAATGGTTAGTGAAAGATGAGAAGAGAAATATGCT…
AT2G25080.1 | Symbols: GPX1, ATGPX1 | GLUTATHIONE PEROXIDASE 1, glutathione peroxidase 1 | chr2:10667898-10670127 FORWARD LENGTH=1246 ACGAATTTGAAAACAAATTGTGAAGAAAAATATCATTATATTTTTTGTAAAGTAAATAAAATTAAAAACACATTTATGGTCCAAAAATTTAGTTTTTTTTGTTTTTTTAGTTAATGTGTATTTTGGCATGATATAAAGTGCGTCGTGTCTCGACTATATCATCTCTCGGTTTCACTATTGAACGTGTAACACTGGTCGAAAGAAGACGAACATAAACTCGTCTCCGGTAACCAAAAATGGTTTCCATGACTACTTCATCTTCTTC…
AT2G25590.1 | Symbols: no symbol available | no full name available | chr2:10890903-10893772 FORWARD LENGTH=1312 GCTAGCCTCTTGTTACGCCAAGTTTCATATTACAACCCTAATTCCCAAATTCTCTTCCGATAAATTGTTCACAAATCCCTAGAAAATCCAGAGGGAATCTTCAAATCTTACGGTGATCAAACCTGCTTCAGGCCTGTACAGTGTACTAGGAATAAAGTAAACTATCATGAGATTCAGAAGAGGAAGTAGAGTTGAGGTGTTTAGCATCAAAGAAGCCTCTTATGGTGTGTGGCGATCAGCGGAGATTATATCTGGTAATGGTCACACTTACAATGTTAGATATTAC…
AT2G25840.2 | Symbols: OVA4 | ovule abortion 4 | chr2:11021848-11025158 FORWARD LENGTH=1315 AAAAACCAATCCTTCCTTTGCTTATAAACCCCAATCTTCTTCTTCGAGAGAGAGAGTGAAAGAGAAGAAAACGACAATGGGACACGCCACGAGTCTCTCTCACTTCCTCATCCTCTCTTCCTCCAGGTTCTCTCGTCTCGGGTCTCTCACTAGATTACTCTCCAAACCCACCTCTCTCTCCGGCTCTTTTTCTTCCATTTCGGTCACCGGACAAGGGTTCCGATGCTGTTGCTCCGTCGCCACAGATGACACTTCTCCTTCTGTAAAGAAACGTGTGGTCTCTGGTGTCCAGCCTACAGGTTCAGTT…
AT2G26080.1 | Symbols: GLDP2, AtGLDP2 | glycine decarboxylase P-protein 2 | chr2:11109003-11114291 REVERSE LENGTH=3967 TGTATCCAGTTGCAAAACTTATACTATGAATTGACTATACTATTTTGATAATTTCTATAACCATAACGGCTGCATGAACTATATACTTAAAACTATGACTACGATAGTCGCAATAAATGTATCGTACTATCCTTCGAACTCTTATACGATTTAAAACCTTAGCATATCAAACATTTAAATTTCTAGATAGTGATATCAAAATCCTACAGCCGCAATTTTTCCAGAAAAAGGTGATAATTTTTTTTTTTTATCAGCATATTGCTTCGATGCAAAATACGTG…
AT2G26310.1 | Symbols: AtFAP2, FAP2 | fatty-acid-binding protein 2 | chr2:11201770-11204170 FORWARD LENGTH=1448 ATGTCAAATATGGATCCTAATTCAGTTTTACCTAAGAGAAGTTTCTTACAACATGAGTTGTTTTCACAATTACATATACCTGGAAGCTTAGCTTTCGAAGCATTTAGTTGTATCTCTAAGTTTACAGGAGCTTTGCTTTGTTGGTTTTCACATGGAAACTTGCAAAAAGAAGTATCTAAACATCAATGGGGATTAACTTGTAAGAGCCGTGATTCTTTAAAACATGTGTTTGAACATAGGAACGTCTCTGTGTTCCCATTTCACTATGTATCAAAAGATATTAGTCC…
AT2G26330.1 | Symbols: QRP1, ER | QUANTITATIVE RESISTANCE TO PLECTOSPHAERELLA 1, ERECTA | chr2:11208080-11214662 REVERSE LENGTH=3985 CTGAATTTAAATTAGTAATTGAAGTAAGAAGATGAAGAAGAACATGTTAAGCAAACAAAAAAATTACACTAAAATCATATAAAAATACATAATTACAAAAGTACCCATAAGATGGATTTATTGATATGGGTCATCTGTGAAACAAGCCACAGAGAGACAAAGACTCGTAAGTATTGGGCAACGAAAGCGACCTCCTTTATTCACCACTGCCATTAACATGTTCTTCTTCTCCTTCTTCTTCTACATTTTATGACCGTTTTACCCTT…
AT2G26500.2 | Symbols: no symbol available | no full name available | chr2:11270218-11270747 FORWARD LENGTH=430 CTTTCTTTGAGTCGCTTCACTTCTCTTGCATCCTTCAAACTCATCCACAGGAATGGCGACAGCAGCAGCACCAGCAGTGATTTCATGGACAAGATCAGGCATTGTGTCCAAATCCGGACAAACCCAGAAGAAATCTGAGATGAAAGTTTCTTACATAACTGGACTTAACTCATATGGTGGTCTCAAGGCACAGAACAACAAGGTTGTCTCAATGGGATCACCACTCTGCACAGAACAGTGTTTTGCTAACGTTGTGATGTCTCTCAAAGGAAGAAGAGGTAATGGAG…
AT2G26560.1 | Symbols: PLA IIA, PLP2, PLA2A, PLAII alpha | PHOSPHOLIPASE A 2A, PATATIN-LIKE PROTEIN 2, phospholipase A 2A | chr2:11293702-11295918 REVERSE LENGTH=1644 AAGTATGCAAGTTAATTTGACAAGCTAATATCCTAAGAATGAAGACATGGTCTAACTTTGAAACAGCAGCCACTAGTGTCCTATAAATACATAGAGTTCATTAACCTCTCATAATATCTCACAATCAAAGTTCTATCTCCTCAAGTATCAATACATTGATATCCATTAAAAAAAAGAAATATCAATACATTGCTTTGCTTGTTCTGTAAGATGCAAATGGACAGCCCCAAAT…
AT2G26790.1 | Symbols: no symbol available | no full name available | chr2:11424163-11427792 REVERSE LENGTH=3530 CCAATTTTAGACTTACTAGCTAATTTAAATGGATCGGAGTGTTCTGACCAATGTTATGGGTTTAGGGTTTAAAGATTCTCTCATCTTCTTCGATTACTCTGTCAATCAAATCCGCCATTTTTGATGCGGTTTTCTCCAACCTTCTTCTTACTCTCACAATTGCGATTGACTCGACGAAGAGCAGCCACCTCTTCGCGTTTCTACGCCGTCTCTGCTCTCAACAATCCTAATAATCTCTCAGACTCTGAGCAGCAGCAGGTGAATCATCTTAATCTCTCCAAGCTTA…
AT2G27385.1 | Symbols: no symbol available | no full name available | chr2:11716483-11717437 REVERSE LENGTH=855 CAACCACCATGCTCGTTCTTTGGGACCCATTCAGTAATGAAGCAATTGTAAAACTTGTGACTGTCCTTGTATCGTTGAAATATCTCTATTTACTTATATAATAACACATCTTCTTCACTATGTATTCCTCAAGTGATCTGTGCTTTTTTCCAATGGCTTTGAGGTCACATTTTCTAGCTGTGTTCCTTTTCTCAGCAACTCTCTCATCTTGCCTCGTAGTCTCGGCTTCGCTCGTGGAAGGGAAAGTCTCTTGTTTCGACTGTCCCAATGATTATGATTATTCAGGA…
AT2G27630.1 | Symbols: no symbol available | no full name available | chr2:11787398-11792646 REVERSE LENGTH=4276 CTGAGTCTCTACAATAGAAATAACAGCCCAAAAACAGAGCACCAACACTCCAAAACAAAACAAGGATGTAAATCAAACATAACTAAACATTATTATCTTCGCTTCTCTTCTTCAATTCGTGAAAGGAGCCACGCTGGTCCTCCTCTAGGTAAATAAGAATGAACCCGCCGATCTCTTGTAGCGCTTGAAGCTATCTCAAGACTCATTTTTCCACACGTAACTTCAGAAAGGAGAGAATAGGCACGTGTCAATCTTCTCTCTTGCTACTTGATTCGTCGAGTCTCTT…
AT2G27710.1 | Symbols: no symbol available | no full name available | chr2:11816929-11817972 FORWARD LENGTH=650 ATGAAGGTTGTTGCCGCATACTTGCTCGCTGTTTTGAGCGGAAAAGCTTCACCAACCAGTGCCGATATCAAGACTATCCTTGGATCAGTTGGTGCTGAGACAGAGGATTCTCAGATTGAGCTTTTGTTGAAGGAAGTGAAAGGAAAAGATTTGGCTGAGTTGATTGCTGCTGGAAGGGAGAAGTTAGCTTCAGTGCCGTCTGGTGGCGGAGGTGGTGTTGCGGTTGCTTCTGCTACATCTGGAGGTGGAGGAGGTGGTGGTGCTTCTGCTGCTGAGTCCAAGAAAGA…
AT2G28100.1 | Symbols: ATFUC1, FUC1 | alpha-L-fucosidase 1 | chr2:11974663-11976600 FORWARD LENGTH=1772 AAAGTTAGAACCAAAGCAAAAAAAACTAAAAAGCTCAAGAAGAAAAGGATAGAGACGACAAAACTCCATTGAAGAACTTATTAGAGAAGAAGAACAACAACAAGGAAGATAACGAAAGTCACTAAAATCTTTCAAGACCCATGAACTCTCAAATCACTCTTTTCTTCTTCTTCTTCTCAATCCTCTCCCTCTCCCAAATCTCAAATTCATCATCACTACTAAAACCACACCCATGTCCAATTTTACCCCTCCCATCCTCCCAACAGCTCCAATGGCAACTCGGATCCATGGCCAT…
AT2G28470.1 | Symbols: BGAL8 | beta-galactosidase 8 | chr2:12168840-12173991 REVERSE LENGTH=3489 CACGACCATATGAGATGTGATAAAATCATGAAGTACTGTAGAAAAATCATGTAGAGATTTTTCTTTTAAAATTACAACGTAGTTGAGTGGTTCTGTGGTCGATATAGTCAAGTACTCAAGTCACATTAGCCTATTTTGAGTTCGAAATTAGAATGTGGCTAAACCACAAGACCGATAACTCCAAAATTACAATCAAAATCAAAGCTCGTAAGTCGTAGTTACCACCACCAATCCATTGTCACCGTCTCATCAATATACGTAGCTTTCTCTACCATTAAAACCACCACGTGTCTCATTCTGTC…
AT2G28840.1 | Symbols: XBAT31 | XB3 ortholog 1 in Arabidopsis thaliana | chr2:12378272-12380809 FORWARD LENGTH=1976 CAACTTTATAAAAAAAACAAAAAAAAAATTTAAAAATTAATATCTTCTCAACAAATGACTCTATCAATGTGTACATAAATGTGAATCTTCTTCCCTCTTCTTCTTCTCCATTGTTAAAAGCTCTCACACAACCACCGTTCTCCGTCACGGTGGCGCTTTATTCTCTCATCGGAGCGCCTCACCGGTGGCAGACGGTGTCGTTGTTCCTCTCCTAAAACCTCCATCAATCACCATCTCTTTACACAGAGCTCTAACCAAAATCTTCGAGAGATGGGGCAGAGTA…
AT2G28900.1 | Symbols: OEP16, OEP16-1, ATOEP16-L, ATOEP16-1 | outer plastid envelope protein 16-1, OUTER PLASTID ENVELOPE PROTEIN 16-L, outer envelope protein 16 | chr2:12414108-12415661 REVERSE LENGTH=964 ATTTAACTGGCTCATTGCTCAATACATATCTCGTCGTGGGTCCTTGTTAATCTCTTCTCCACCGTTGAACCATAGTTTAAAATATCCACCGTTAAAAGCCCCTTTATATCCCAAGAAATAGGTGAACTTGTTACAGAACAAGCAAAGATCAAAGAGAAAAATATCCCAAAACCAAAAACAGAGGAAGAAAGAA…
AT2G28910.1 | Symbols: CXIP4 | CAX interacting protein 4 | chr2:12415992-12417615 REVERSE LENGTH=1330 GATGATGGATGATTACAGCAGTAAAAAAGAAAAACACATATTAACTACTCAGCCAGGCCCAGCCCAAATCCCTCTCAACGCAGCCAGGCCCAGCCGAATTATGTGACAAAACTAAAAATGATGAAATACACAAAATTTGGAGGATATAAATGTAAAATAACAAAAGCTAAAGGGCGGTTCCAACTATTTCCCAATCTTTATAATATACCCTCGAGACTTTCCAATCTTTCCTTTTTGCCTCAGAGGCCATTGGCGAAGAACAAAGTTTGAACCTTTTCTTCATCCATCTCTCTCCGT…
AT2G29350.1 | Symbols: SAG13 | senescence-associated gene 13 | chr2:12601036-12602556 FORWARD LENGTH=1144 ATGGCAAAGGAAGGGGGCTTGGGAGAGAACTCAAGATGGAGTCTTGGAGGCATGACCGCTCTTGTCACTGGTGGCTCTAAAGGCATCGGGGAAGCTGTGGTGGAGGAACTAGCCATGTTGGGAGCAAAAGTCCACACGTGTGCCAGAGACGAAACTCAGCTTCAAGAACGCTTACGTGAATGGCAAGCAAAAGGGTTTCAGGTCACCACTTCTGTCTGCGACGTCTCTTCTCGTGACCAACGAGTGAAACTCATGGAAACTGTTTCCTCTCTCTACCAAGGAAAACTCAACAT…
AT2G29460.1 | Symbols: GST22, GSTU4, ATGSTU4 | GLUTATHIONE S-TRANSFERASE 22, glutathione S-transferase tau 4 | chr2:12626478-12627891 REVERSE LENGTH=1177 GAACAAAAACATATAAGCTATGGTTTCGAACGGGAACCAAACCATAATATGCGATGCACTTCTAATAGCAATCAAAAATTTGTTAATATGTACATATATATTTTTGTTTTATTAAAACCGTATCATACTTTATCTGCAGTTAAACCGCACATCTTTATTCGGAGCCTATATATCTACACTGCCTATATATCAACCGACCAAACATTCACGAAAACAAACCACATAAACTAGTCAAAGAAGAATAG…
AT2G29630.2 | Symbols: THIC, PY | PYRIMIDINE REQUIRING, thiaminC | chr2:12666979-12671055 FORWARD LENGTH=3229 CGATTCAGGAGGTTCGTTCCTTTTTTAAAGGACCCTAATCACTCTGAGTACCACTGACTCACTCAGTGTGCGCGATTCATTTCAAAAACGAGCCAGCCTCTTCTTCCTTCGTCTACTAGATCAGATCCAAAGCTTCCTCTTCCAGATGGCTGCTTCAGTACACTGTACCTTGATGTCCGTCGTATGCAACAACAAGAATCACTCTGCTCGGCCGAAACTTCCAAACTCGTCTTTGTTACCTGGATTCGATGTTGTTGTTCAAGCTGCTGCTACTCGATTCAAGAAGGAA…
AT2G30040.1 | Symbols: MAPKKK14 | mitogen-activated protein kinase kinase kinase 14 | chr2:12821569-12823169 FORWARD LENGTH=1601 CACGATTTCAAAATCCAGAAAGACAAGTAGAAAAGAAACGTCCACGTCGGATAATAAAATTAAAATTCCAACTTTATTTCTCGTTCACATTTGACACTTCATCACACGTATAAATATCGTCGTGTGTCCTTAGAAATTTACACACGAAAAGTTAGTTAAGCAGCAACAAAAAAAAAACATGGAGAAACAGAACATTATCTCAAACACTTCTTCTTCTTCGTCTTCTTGGATTCGTGGTTCTTGTGTTGGAAGAGGTTGTTTTGGTACAGT…
AT2G30060.1 | Symbols: no symbol available | no full name available | chr2:12826804-12828987 FORWARD LENGTH=1321 AATAGGCCCAAAAGGGCCCATTATAAGTTTATAGGGTATATGTGGCCTATAGGCCTTGTCTTAGACCCATTTAGTTCTTCTCTATAGACCGTCTCTCTTTCGGCGTCTCGTATAAAAATCTCATTTGCTTTTCTACAAATCACTCCCAAAATTCTCTCCATCAATCTCTCTTACACACTACACAAATTCAACAACTGAAACCAACTCAGAGCAAAAGCTTGATTTGACACTATGGCGAGCATTAGCAACGAGCCCGAGCGTGAGAACAGAGACGAAGAAGAGACTG…
AT2G30520.1 | Symbols: RPT2 | ROOT PHOTOTROPISM 2 | chr2:13002727-13005746 REVERSE LENGTH=2148 AACACATCAGAAAACGACAAATAAAAACTTAGAAAAATAAGATAGAAGAAGCCAATCACAAATATTATTACATTAGCAATTGGGTGGATTGGGGGGACCCATGCTAAAGAAATTTCAATATATAGACACTCTCCAATTATGCTTCCATCTCCTTCAATAGAGAACCAAAAAAAATGGCAACAGAAGGAAAAAACCCCATCAACATGAACTCTATGTCTTCAAGTCTTGCAAGAACCGGTCAATGGGTTTTTTCTCAAGATATTCCGACCGATGTTGTTGTTGAAGTCGGAGAAGCCAATTTCTC…
AT2G31380.1 | Symbols: BBX25, STH | salt tolerance homologue, B-box domain protein 25 | chr2:13381767-13383470 FORWARD LENGTH=1268 TCCATAAGATCGCTTTACAATAATATCAAAATAAAAGTGAAAAAGACAGAGAAGAAGAGAAACAACGAGAGCCGCAGAAGTTGAAGAAATGAGGACCTACAAGGCATTGATGTAAGAAGCAAGGATGTGGTTCCTTTTGATTCCCAAAATCCTCTTAAAATCTCATAAAGCCCTTCTTATCTTCTTCTCTTCTCCTCAACTTGAATACACAGAAACAAAACTGCTTTTGTCTCTCAAGTCATTTGTCTTATAAAAAGGTTCTGTTCTT…
AT2G31390.1 | Symbols: no symbol available | no full name available | chr2:13383423-13386392 REVERSE LENGTH=1466 CAAAGGTCGAAAAACGTTAAAAGATTTTTTCATTTTATTAAAAAAACCACAGAAACTCATGGTTTTTTTTACGAGATATATTTGTATCTTATATAATAAAATACGTTAATAATATATCAGTAGCAAGCCTTTGTACACCAGTCCCATCGTTCTCTATATAAACCATTCTTCTCCTTCCTCTCATTTTTATGTATTCTTCTCCTTGTCCTTCCTTACTCTCTATATTTTTCTCAATTCTCCGATTTGATCCAACGATTTCACAGATCTCTGATCTAAATGGCATCCA…
AT2G31740.1 | Symbols: no symbol available | no full name available | chr2:13490794-13495267 REVERSE LENGTH=2800 CAAATATTTTATCTTCAACATTCTGACCCAATTTAAGCCCACAGCAGACTCTGACTCGATGGTTTTGGTTAGCTTTCCGGTTCGGTTTGGTTTAATTGATTAGTTTCGATTCGACTTTGAACCAAATTTAAACCGTACTCCGACTTCAGCATCCACCACCTCCAAGTCTTCGTCAGTCGTCACCGTGTGGTAAGTGTAAATCCTTAAGTCTGGAAAATTAGGGTTTTTGGGACTTGGGTGTGTTTCCATAGCAGAGATATGGGGAAGAAGAAAGGAAACAAAGCAG…
AT2G31790.1 | Symbols: no symbol available | no full name available | chr2:13518199-13520364 FORWARD LENGTH=1641 CTTAACTTACATAGGAGACACAATATCAACAACTTATTGTTCCTTTGGTTCGAACAATTTTACCAAAAAAATGAGTGAAGCAAAGAAGGGTCACGTACTGTTTTTTCCATATCCATTACAAGGCCACATTAACCCAATGATCCAACTCGCTAAACGCTTATCCAAAAAGGGCATCACCAGCACACTCATCATCGCCTCCAAAGACCACCGTGAACCTTACACCTCCGACGACTACTCCATCACCGTCCACACCATCCACGACGGTTTCTTTCCACATGAACACCCT…
AT2G32690.1 | Symbols: GRP23, ATGRP23 | GLYCINE-RICH PROTEIN 23, glycine-rich protein 23 | chr2:13863635-13864710 REVERSE LENGTH=1076 CCGGAATTGATAAGAAACCTAGAAAAAGAAGAAGCAAAACCGGTTATGTATGTAACGTACTCACGAGTGGACGATATGTCTATATATAGAGGTCAAGACTAAGCTTCACTGACACAACTACTGTCTTCGATCTCTCTTTCATATACACCATATAAAACGAACCAGTTAATTATGGGTTTAATTTCCGGGAAGGTGTGTGTGTTTATCTTTGTATTCGCTCTAGTCGCTGAATTTTCGTTCGGAAATGTTGAGGTTAACGACGACA…
AT2G32990.1 | Symbols: GH9B8, AtGH9B8 | glycosyl hydrolase 9B8 | chr2:14003128-14006065 FORWARD LENGTH=2032 CTCATGTGGAAATATTTTAGATTAAAAACAAAAGTTAACCATAAAAACAAAGTCACGTCATCTCTCTCCTCCACCACTCCACAGAGCTTTCAAATATATCCCTCTCCTGCGAGAGCAGAGAAATAGAGAGAGACTAGTGAGTGAGAGAGTCCATCGCTTTCTTTCTTTCTCTCTCTCGCTCTCTCTTCATCTCCAACAGAGACTTCTTTCTAGAGAAAGAGATCTTCACAAATATGACTGTGATGAATCACCGACACAAGCAATGTCATTTTCTCCTCCTCCTTCTGATCA…
AT2G33530.1 | Symbols: scpl46 | serine carboxypeptidase-like 46 | chr2:14197646-14200674 REVERSE LENGTH=1756 GCGGCTTACGGCTTTTGCAGAGAAGAAAGATATTTACAAATACTCGATTTTCACAAAAATAAAATACAAAAGGTGATTTCTTGATATAAAACCCAAAAGTCATCTTTCTTCTCTATTGACTTGAGAAGAACCACAACAATGCCTCGCCTACAATGCCTAACAATGGCGACTTCACTAATTCTGCTGCTTCAAGCTCTGAGTTTAGTGAGCTCAACTATTCTGTCCCGGGCCGATCGGATCACCCGTTTACCCGGTCAACCCCGAGTCGGGTTTCAGCAGTACTCAGGTTA…
AT2G33550.1 | Symbols: ASR3 | ARABIDOPSIS SH4-RELATED3 | chr2:14209982-14211693 REVERSE LENGTH=1349 GTCAATTTTATCTACAGTCACCAAATTAAAAATCAGATTAAGATACATTAAAAAGTCATTATCTCACAAAATAAATCTTTTCTTTGCTCTTTCATTTGTAGCTCCTCTCTCTCTCCGGCGCTAACGGGATGTCCTCACCATAACGCCGTTAAGTCTGGAACCCGTTTGAACGGAATTATCAAAACGGGAAGGAATATTCCGTTTGAATGGCTCTGGAACAGTTAGGATTAGGAGTGAGCGCCGTTGACGGTGGAGAGAACAGTAGCGCGCCGTCAAATGACGGTGGAGATGACGGCGTT…
AT2G33830.2 | Symbols: DRM2, AtDRM2 | dormancy associated gene 2 | chr2:14309484-14310608 REVERSE LENGTH=933 ATTCATGTTGTTTATTGACAGAGAATAATAACATTTTGGCTAAACGTATCAAATTTTAACGAAAATTCTATGTGCAAGTATATAAACTTCATTTGGTAATTAAGTTATCAATTACTTGTCAATTATTTCTAGTCTATTATAGTATTTCTCTAGATATTTTGTGGGTCAAATAAAAAATGAGAGAACTAGTCGACAAAGGAAAAGAGATATTTTTACGAATAGTTTAAAAATGAGTCTATAAATTAGATGAAGGAAGCCCTTTAGTAAGTACTTCACACTTGACACAATTC…
AT2G34325.1 | Symbols: no symbol available | no full name available | chr2:14486525-14488000 REVERSE LENGTH=1172 TCATTACTTTTACTTAAATACACTCTTAACTCTTAATTCTCTCTCCCTCTCTCTCTCTTTTTTAGTCTTAGGGTTTAACCCTTTTCCCACCGCTAATACTGCTACCACGCCCAATGGCTTCACTTCTTTTGAGCTTCCCTTCCAGATTTATCTTCTCCAAAGAGGTCTCTGCTTTAGGTTCTCATACTATGGAGATGATGTCAAGAAATGGTTGGAGGATAGTAACCTGGCTTCTTACTCCAATTTTGTATCAACCCAATCGGTGAGTTGATGTGCCTAAGATTGG…
AT2G34460.1 | Symbols: no symbol available | no full name available | chr2:14529558-14530958 FORWARD LENGTH=1146 AATCAACAAAAAAGGCAAAGATCAAAAATTTACAATTTAACAAAAGTTAACGTTTGTGGCAGAGAGGTTACACATCGATGGCAACATCTTTGCTTCTCAGACATTCCTCAGCTGTCTTCTTCTCTCAGTCTTCCTTCTTCACCAAGAACAAATCTTTTCGCTCCTTTACTTCCATCAAAATGGAAAAAGGTGAAGCAGAGAATGCAGTGAAGACAAAGAAGGTGTTTGTCGCAGGAGCAACTGGACAAACCGGGAAGAGGATTGTGGAGCAGTTGTTGTCCCGTGG…
AT2G35020.1 | Symbols: GlcNAc1pUT2, GLCNA.UT2 | N-acetylglucosamine-1-phosphate uridylyltransferase 2 | chr2:14756511-14760709 FORWARD LENGTH=2033 AGAAAACAAAAATGTGGTGTAATGAGAGGAGGATACGGTATGTGGAAACTTGATTTACTTAATTTCAAAGGAGACCTACGGAGTCAAAGAGAGAGTTAGACCAACTAATTGTCCAGAGGGATTGAGATTGGAGGAAGGGTATTATGGTACTTTACGAATACTATTACGTTGATTAATTTGGATACTTTGTCTTCTTCTTCGTCTCTCTCCCCTCGCGCATCTTCGGTGCTATAAAACAAACTCACGACTAGA…
AT2G35585.1 | Symbols: no symbol available | no full name available | chr2:14936889-14938032 FORWARD LENGTH=630 ATGGTTGGTATTTTCTCCAGGTTTTCTGTTGTTAGAGGCAGCCATAGACGAACACAGAGTGCCATCGATGGCAGGGAAGTATTGTCTCCAAGATCTGATCTTGCTCCGGCAACTAATACCACAACCACTGAAACTCATGGGATCGAAGTAGCAACAGAGTTTAAACCGGTGGATCACCCGATGGAGCCCTTAGACAACGATCAACCGATCCAATGTCCACTCCCAGAGCCATCCATTCTCAATGACGGGAGACTCTGGAAAGAGAGAGTGTCGGCTTCTTCGATGAG…
AT2G36390.1 | Symbols: BE3, SBE2.1 | starch branching enzyme 2.1, BRANCHING ENZYME 3 | chr2:15264211-15270092 FORWARD LENGTH=2801 TATTCCTTTAAGCTTTTTCGCTCCTCACTCTCTCTTCCCAAAGTTCTCTGTAAAACTCTCTCTCCGTCTTCAATGGTTTACACGATTTCAGGCGTACGTTTTCCTCATCTTCCATCGATTAAGAAGAAGAATTCGTCTCTTCACAGTTTCAATGAAGATCTCAGGAGAAGCAACGCTGTCTCATTCTCTCTGAGGAAGGACTCTCGTTCTTCTGGGAAGGTTTTTGCTCGGAAGCCATCGTATGATTCTGATTCGTCTTCCTTAGCTAC…
AT2G36530.1 | Symbols: LOS2, ENO2 | LOW EXPRESSION OF OSMOTICALLY RESPONSIVE GENES 2, ENOLASE 2 | chr2:15321081-15324129 REVERSE LENGTH=1678 GGAAAATGGAATAAAATCTAGATGCCATATATTATTCTTACTTGTTCTAAAGTCTTTAATAAAAATAGTCGGTATTACTTGGACAAGGAGCAAAACAATATGGAAAAAACTCTTCTATTCTGCAAAAGGCGTGCAGCGCATCGTTTTGGCTTCTTGCATCAGAGCTGACTGTTCTCATCCAACGGCTGTTATTAAAACAATCCAACGGTTTTGGCTAAATCCGTGACGTCTTTATATATCGAACCAGACCACCAACCC…
AT2G36620.1 | Symbols: RPL24A | ribosomal protein L24 | chr2:15350268-15352013 REVERSE LENGTH=969 CAAATCTTTGTGTAATGGGTTTTTAACTAAAACATTTCTTTCATGGGCCAAGACATTTAATTTCGGCTAAAAGGCCCATTAAACTCCTCCAAAACTAGGGCTCAGGCGAATTCATCTGCCTTAAATAGATTCGTAATTCTAGAAAACAGATTTTTTAGGGTTTCAAGTGAAAAGAGTAATAGCGCGGCGGAGCCATGGTTCTCAAGACTGAGCTTTGCCGATTCAGTGGCCAGAAAATTTACCCTGGTAGAGGGATCAGATTTATCCGATCGGACTCTCAGGTGTTTTTGTTTCTCAACTC…
AT2G36880.1 | Symbols: MAT3 | methionine adenosyltransferase 3 | chr2:15479281-15481412 REVERSE LENGTH=1772 CGAGAGAAGAGCGGGCAAAACAAACAGAGAGCGAGTCACGCGCCGAGTTTTCCTCACTTGTTCTCAATAAATCTCTCTCTCTTTCTTCTCTATCGCTTTCATTTTTCTCCTCCAGATCTCGATTCCAATCTCTCTCCCTCTCTACTTCCTTCAACAGAAATGGAAACGTTCCTATTTACCTCTGAATCCGTCAATGAAGGACACCCAGACAAGCTTTGTGACCAGATTTCTGATGCGATCCTTGATGCTTGCTTAGAGCAAGATCCTGAAAGCAAAGTGGCGTGTGAGACA…
AT2G37040.1 | Symbols: PAL1, ATPAL1 | PHE ammonia lyase 1 | chr2:15557367-15560755 REVERSE LENGTH=2931 AAAAAAAAAAACCACTCTTCAAAAAATCTCGTAGTCTCACCAACCGCGAAATGCAACTATCGTCAGCCACCAGCCACGACCACTTTTACCACCGTGACGTTGACGAAAACCAAAGAAATTCACCACCGTGTTAAAATCAAATTAAAAATAACTCTCTTTTTGCGACTTAAACCAAATCCACGAATTATAATCTCCACCACTAAAATCCATCACTCACTCTCCATCTAACGGTCATCATTAATTCTCAACCAACTCCTTCTTTCTCACTAATTTTCATTTTTTCTATAATCTTTATA…
AT2G37340.1 | Symbols: RS2Z33, RSZ33, ATRSZ33, AT-RS2Z33 | arginine/serine-rich zinc knuckle-containing protein 33, ARGININE/SERINE-RICH ZINC KNUCKLE-CONTAINING PROTEIN 33 | chr2:15670372-15672338 REVERSE LENGTH=880 CTTGACAATGCCTCGCTATGATGATCGCTATGGGAACACTCGTCTTTACGTTGGCCGATTATCATCGAGAACTAGGACCCGAGACCTTGAACGTCTTTTTAGCAGATACGGAAGAGTGCGAGATGTGGATATGAAGCGAGATTATGCTTTCGTTGAATTTGGTGATCCCCGTGATGCTGATGA…
AT2G37450.2 | Symbols: UMAMIT13 | Usually multiple acids move in and out Transporters 13 | chr2:15722548-15725022 REVERSE LENGTH=1462 TTCTAACTCTCAAAATCTTTGTTTATTTACTATTTGTGCCATTGAATTTTTTTTTTCTAATGTTTCCACTTACTTTTTTTTCTTTCTCTCTCCCCCTTATCTCTTCCATCGATTATTTTCAGCCTCTTTCCTCTATTTTTTTGTTGAAATCCTCTAAATGATCTTGCAGAGATGGCATGTATGAAGAAGGCACTACCATTCATTTTAATGGTATTGTTGCAAATAGGGTATGCAGGAATGGATATTCTTACAAAGGATGTCCTAA…
AT2G37620.1 | Symbols: ACT1, AAc1 | ARABIDOPSIS ACTIN 1, actin 1 | chr2:15778941-15781561 FORWARD LENGTH=1851 AAAAACTTTTGGTCTGCTTATTCTTGTTTACTATGTAAAAAAAATAAATGAATTGTTTATTTACTCCGATTTGATGGAGTCTGGTTTATGAGGTTTTATAGCCTTTACAGAAAATTGATAGTTACAAAAATATTTTTCAAAAATAAAAGGGTAAAACCGTCATTTCAAGTTGTTATTGTTTTGGGGGACTGGATTTGAAATGAAATATAGAACCGGAAAACAAGGTGAGCCGAAGTCGAAGCCTTTGGACCCGTTTTTATATTTACTCCTCCCATTCCCTTCTCCTTCA…
AT2G38170.3 | Symbols: RCI4, ATCAX1, CAX1 | RARE COLD INDUCIBLE 4, cation exchanger 1 | chr2:15989092-15993285 REVERSE LENGTH=2556 TTTCTTTACAAAACAAACATAAAGAATCAGCAAAGCAAAATTCGAAGAGACACAAAAAAACCTTCGTTTGTGTCTCAGAATTTACAAAGTTTTGAGTCAGTAGAGAAATGGCGGGAATCGTGACAGAGCCGTGGTCAGTAGCTGAGAACGGAAACCCAAGCATAACGGCGAAAGGATCGAGCAGAGAACTAAGACTTGGAAGAACCGCTCACAACATGTCTTCTTCTTCTTTGAGGAAAAAATCAGACCTCCGAGTGATTCAGAAGGT…
AT2G38310.1 | Symbols: AtPYL4, PYL4, RCAR10 | PYR1-like 4, regulatory components of ABA receptor 10 | chr2:16049918-16051356 FORWARD LENGTH=1439 CCCAATTAAAAATATCGTGTATAGAAAACAGTCAAGTCAACAACTATAGCAAGGGGCAAAACCGTAATTTCACAACAAGCAACTTGCTCGGTTTTTTCGTTATCACCACTCACATGAACTCTGCATTAAAAACTCTATCTCTCTCAAATCGAAAGGCACAGCCCAACTTTTCGCAAGTCGCTGTAAAGTTTGATTTGCTTCTTTTTATATACACACATACTTCTCCTCCATACACTTTCCTCTTCAATCCTCAG…
AT2G38380.1 | Symbols: no symbol available | no full name available | chr2:16076289-16078781 FORWARD LENGTH=1671 AAAGAAAAAAAAAAAAAAAAAAACTCAATACCTAATAATCAAAAATAGTACTCAAGCTTCCCTATATAATGTTCCTTCTTGGCTTTAGCTAATTCACCATATACCCACACTCACAAGTCACAACTCAAATAATCTTTGTCTTCCTCCTACAAATATGGGGTTTTCTCCTTCATTTTCTTGCAGTGCTATTGGAGCCCTAATTTTGGGTTGCCTTCTGCTTCAAGCATCAAACTCTAATGCTCAGTTGAGGCCTGATTTCTACTTCGGGACGTGCCCATTTGTTTTT…
AT2G38750.1 | Symbols: AtANN4, ANNAT4 | annexin 4 | chr2:16196265-16198577 REVERSE LENGTH=1423 CTAAAACACCCTTCTCTTCTCCCATAAACCACAACATTACCCTTAATCATCATATAAAACGTCTTGTCCCTCTTCCATAGATTTCCACAGAAACCAAACCAAGAGCCGGAAATCAAAAACAGTAATAAAAGATCAACTGCAAGAAAATGGCTCTTCCTCTCGAGCTCGAAAGCCTCACTGAAGCCATCTCAGCTGGGATGGGAATGGGAGTTGATGAGAATGCATTGATAAGCACACTGGGGAAATCGCAAAAGGAACATAGAAAATTGTTTAGGAAAGCAAGCAAAAGTTTCTTTGTTGAAGA…
AT2G39210.1 | Symbols: no symbol available | no full name available | chr2:16366102-16368570 REVERSE LENGTH=2330 TAATAGTCAAAATCTTTTCAAATTTTTCTACTTCTTGTTTCTATGAAAAATAGGAAAAATTGAAAATCATCCATTCTTGGGTTGAATTTCTTGACATTTTTCTTTTAATATATGGACAAATCAATATAATATTTTGGTACTATTATATAATATAGGATGAAGGATAGCTTCCAATGCCAACCTTCCTCTCCTTATCACTCTCCAAGTCAATGTCAACGGTCTTCGCCCTCTAACTCCTCTCTCTTCTCTCACACACACTTCGTGGCTAATATATTCCACCAAGAAC…
AT2G39570.1 | Symbols: ACR9 | ACT domain repeats 9 | chr2:16507882-16510264 FORWARD LENGTH=1840 TTCTTCCTTTTTCCCCGAGATTTTTTTCCTCTGTTCGGTCGGCCATTGAATTGTTGTTGATTCATTGGCTCTAAAACGAAAATGGGAATTCTCAACGACGACGCCGTTTTAATCGAACCGGGAAAAATCTCCGGAGATCCCACCGTCGTTACCGTCAATTGTCCTGATGAATCCGGTCTCGGTTCAACTCTGTGTAGAATCATCCTCGAATTTGGTCTCTCCATTACCCGAGCAGATTTTTCAACAGATGGAAGATGGTGTTATATAGTGTTTTGGGTTACTCCAGATATTAGCTCTCCTAAA…
AT2G39580.1 | Symbols: no symbol available | no full name available | chr2:16510425-16517073 FORWARD LENGTH=4974 CTAGTAATCCAGTGCAGCAGAGGTCCTCCTATCTTAACGAAAGCTGTGATTCTCCTTCGTCTTTCAATATCATTCTTAGGTTTTTGAAATTCATGTGTCGTAAGAACCGAGGAAGATGACGACACCAATCACCGGGAAAAACTCTCCTGTTACCGGAAAAGAAGAAGGCGAACTATCTACCTCCGACGACGAAGTACAACCAATGCAAACAAGCACGAGATCTCCTCTTACTGAACATATATCAGCAAACACAAATATCCAAAGGCGTCAAGCTGGAAATGGTGGA…
AT2G39800.1 | Symbols: P5CS1, ATP5CS | delta1-pyrroline-5-carboxylate synthase 1 | chr2:16598164-16603319 REVERSE LENGTH=2886 CTTCCACGGCGTTTCCTCAGCCGCCGATTTTATTTATTTCCCAAAATACCCATCACCTATAGCGCCACAATCCTCTACATCACACCCTAATCTCATTACCATACACCACCCAACGAACACGCGCCACTTCATTTGTTAGTATCTAAAATACCAAACCTACCCTTAGTTCCACACGTGGCGTTTCCTGGTTTGATAACAGAGCCTGAGTCTCTGGTGTCGCTGGTGTTTATAAACCCCTTCATATCTTCCTTGGTGATCTCCACCTTTCCCTCA…
AT2G40020.3 | Symbols: no symbol available | no full name available | chr2:16710929-16713339 FORWARD LENGTH=1366 GTTGACCCAAACAAATACTATATTATTTTTTTAATTCGATTTCATTCAAAGAAGCATTTTTGGGAGACGAGGAGGCGATCCACGGCTTATTCTTAAGAAACCTTCCACAGTCGCCGCCGATTTTATCTTCTCCGCCGGAATTGTGAGGGATCAACAAATGGCTCCCAGAGGAAGAAGAAAGAAGGCTGGATTGATGCGAGAGGATGCAGCACGAGATCGCATGAGAGGATTTGGGTTTCATGAGCATGTTATCAGTGAGAGTATTAAGGAACTGTTAGAGGTCTAC…
AT2G40400.1 | Symbols: BPG3, RER5 | RETICULATA-RELATED 5, Brz-insensitive-pale green 3 | chr2:16869189-16872906 FORWARD LENGTH=2719 ATTTTTCAACATTATTATACGTATAATTTGGTGGATCTAACATAAATAAAATCATGTAGTAGAAGTTTTTTTTTATTTTTGAAAATTGGAGAACCACACAAGAGATGGCAATAAAATAAAATGAAAAGTCTCTATTTGTAGATCTAGAGCAATGCAAAAAGCTGACGTGTACCAATGAAGCCCACGACCAATGGTGGGCTCTTGGCTTCTCAATCATCTTCCTCCTTCTCGTTTCCGAGATTCCGCGGCCAACTTCCGATTATCTTC…
AT2G41090.1 | Symbols: CML10 | calmodulin like 10 | chr2:17135347-17136999 FORWARD LENGTH=1433 AAAAAAAAAAAAAAAAGAAGAAGAAGAAAAAGACAGCATTTAATGAACGAAAATAATATTAATGAATTTGGAAGAAGGAACGAACCAACGAGAAAAATCAACGAAATAATTTAGACAAATGTAGCGATTGGTCCACTACCCATCCAAAAGTCCAAATGAATACTTCACCGTTGATAATTCTATTCAATTGTTTTCTTCTGTAGAAGACCATATATTATTAAGTCTCTAGTCCATTGTAAATAAATGTTTCTTTCAAATAAATGGAAATACAAAAAAGAAAAGAAAAAAAAGACAGCATTTAATG…
AT2G41220.1 | Symbols: GLU2 | glutamate synthase 2 | chr2:17177539-17188836 FORWARD LENGTH=5733 CTAAAGTACAATCTGTAAATAAAGACATGCGTCACCAAACGCACCGCTAAATCTTAGAAAATCGCGATCGCGTTTGAAGACAAAAGAAAGCTAATAAAACTAGCACTTTCATCAACTTTACAACAACAACCAAATAAGCGACGGCGATTAGAGAGTCCTGCGTAGTCGTGCTCACTGATCACTCTTAGCTCGTGCCGTGATCTGAGACTGAGAAAACATCACCGGTTGGGTTTTCTCTACGATTCCGGTGCACCGTACACTTCACCGCAGTGGATAAATCTCTGCTTCCATTTTGACTTTTTG…
AT2G41240.1 | Symbols: BHLH100 | basic helix-loop-helix protein 100 | chr2:17198037-17199454 REVERSE LENGTH=1157 TGTGTGTATCAGTGTATATATAAACAAAAATGAGTGTCCACATAAATAATCCAACTAACACATCAGCATAATCCCAACCGAAACAGCTTCTAGAGAGAGACAAAAAAGAACAGAGTAACTATCTAAAACTCAAAATGTGTGCACTTGTCCCTCCATTATATCCCAATTTCGGCTGGCCTTGCGGAGATCATAGCTTCTATGAAACCGACGACGTATCCAACACGTTTCTTGATTTTCCGTTGCCGGACTTGACGGTGACTCATGAGAATGTGTCGTCTGAGAATAA…
AT2G41480.1 | Symbols: PRX25, AtPRX25 | peroxidase 25 | chr2:17296894-17298725 REVERSE LENGTH=1114 TGATTAATCACACAGCACAAATAAGAGTTAGAAAAATGGGAGTGTACTTAGGTAAGTATTGTTATATAATGATAATAATGTTAGTGTTGGTGTTGGGAAAAGAAGTGAGAAGCCAGTTGTTAAAAAATGGTTATTATTCAACTTCATGTCCAAAAGCTGAGTCGATAGTTAGATCCACTGTTGAATCTCACTTTGATTCTGATCCCACAATTTCCCCTGGCTTGCTTAGGCTTCATTTCCATGACTGTTTTGTTCAGGGTTGTGATGGTTCGGTTTTAATCAAAGGGAAATCTGCGGAGC…
AT2G42170.1 | Symbols: no symbol available | no full name available | chr2:17578683-17580222 FORWARD LENGTH=990 ATGGTAGGAATGAATGAGAACGATTTATTTGTGGGAGACGACGCTGAAGCCAGGAGCGGTATACTTACACTTGACTACCCAATGGAGCACGGTGTTGTTAGCAATTGGGATGACATGGAGAAGATTTGGTACCATACGTTTTACAGTGAGCTACGTGTGGCTCCTGAAGAACACCCTGTGCTTCTCACTGAAGCTCCTCTTAACCCGAAAGCCGATCGTGAGAAGATGACTCAGATCATGTTTGAGACATTTGCTGTTCCTAGTATGTATATTGGTATGCAGGCCGC…
AT2G42200.1 | Symbols: SPL9, AtSPL9 | squamosa promoter binding protein-like 9 | chr2:17587169-17589671 FORWARD LENGTH=1780 AATAATTGCAAGGAAAAACTCTATAAAAAGATAGAAATGTGAACAGTATAAAGTAAATAAAGAAATATGTGTACATGAAAGACCTCTCCAATGTTCACTTGCTCCAGTTTCTCCAAGATTAGAAACTGCTACGTCTCTCTCTATAGCTCCCTCGTTTTGCTATGTGGTAATTAACAACAGACAACAGTTTTTGTTTGTCCGTACCGTTTTACTTACTCTCTCACTGTCTTTGTCTATTACCACTCTCGTCTCTTTCTTTTTTCCTTCTGTTCTGT…
AT2G42540.2 | Symbols: COR15, AtCOR15A, COR15A | cold-regulated 15a | chr2:17710441-17712290 REVERSE LENGTH=1544 CTAACATGTAAGTTTTTGTTACCAAAAATGCAATTTGTATGTAGCCACAATTTCATGGCCGACCTGCTTTTTTTTTCTTCTTCTTTCTGAAAACCACAAATATGATTACACGTGGCCTGAAAAGAACGAACAGAAACTCGGTAATGTGCAAAAAATATCTTACTCTTAATACGTGTAATTTTGGAGTGTAATAGGTCTATCGATCTATAAAACGATACTATTGGAGATTAGATTCTTCTCATCTCACTTTGTTCATCTAAAAACTCCTCCTTTCATTTCCAAACAA…
AT2G42840.1 | Symbols: PDF1 | protodermal factor 1 | chr2:17826071-17827648 REVERSE LENGTH=1399 CAATCACCAGGGGTATTAAATGGGATAGTGTAAATGCACCTGCAACACATCAACTAACCACACACTCCTCCACCTGTTTGTATTTACTTCAAAAACTTAATTCAAAAATCCCTTTGCTTCTTTCCTTCCCTCTATTTATAAACCCTAGTATCCGGTTTTTATTCTACCACACAATACCATTTGCAACAAACTTCTCTCTGAATCTCAGTGAATTCTCATAAAATGAGAGGGATGGTGAGTTTTGCCGTTTGGGCTCTCTTTGCTGCTTTACTCTCACAGCAGCTCTTTGCTTCTGTTGCTTCC…
AT2G43010.1 | Symbols: SRL2, AtPIF4, PIF4 | phytochrome interacting factor 4 | chr2:17886101-17889081 FORWARD LENGTH=2110 GTCAAGTTAAAGATAATTTTGGTATATATGAGAAAGGTATCGACAAAAACCATAACGCTATAGATGATTGTGATTTGACAAAAACACCCTCAAATCATTGTTTTCAGAGTTTTTTTAGATAAGGTACAGATAAGAAACCACCTCTAAAAATCAAGCAATAGATCTCATCGCTTAAAAGAAGAGAGAGATCTTCACTTGTATGTGTCCCACTGATTCCAACACAATGTCCCAGAACTTGCCACGTGTCGTTCATTTCAAAAGATTGCAGTACTGTTGT…
AT2G43050.1 | Symbols: ATPMEPCRD | | chr2:17902370-17904443 FORWARD LENGTH=1964 TCGTTTCTTAGTAAGAAATTAATTAACATCGACACAAATCAAAAATAGTAACGAACATAAAAATGTAACTATATATACATGTATCCTTAAGCTGCTGCTACTACAACAACTCGCTAATCATTAAGTTTCATAACTATAATGGCTTCATCATCATCAATATCAAATCACAAGATTCCAAACACACTAATGTTTTTGGTGATCGTAAACTTTTTGTACCTAATTCAAACTAATTCAGCTGTCAGTATCAGTTCCAATTCCAACTCCCACTTCTCAAGATTCTCGAGACATCGAAGCTCACCATCATCAAAAACCAAACAAG…
AT2G43060.1 | Symbols: AtIBH1, IBH1 | ILI1 binding bHLH 1 | chr2:17909007-17910210 FORWARD LENGTH=1204 TGAACCTATAGTTTAAATTTAAACTTTATAGAGAATTTGAATAGTTGTGTGTCTTGTGACATAAAAAAACATAAAGAAAAGTTAAGTACAAGGAAAAATAAACATTATTTATTCCTCTCTATCTCTCTCTCTCTCTCCACCTTTCCATTTATATTAACCCTAATATTGTGTCATTCTCAAAAAAAAAAAAGTTTTATAAAGGTTCTCAACTCAAGTTCTCTTCTCTAAAAAACCCAAACAATGGCCTCTGCAGACAAACTCATAAACACAGATGTCCCTGAAAAGGACGTTTTTGC…
AT2G43100.1 | Symbols: IPMI2, ATLEUD1 | isopropylmalate isomerase 2 | chr2:17920647-17921844 FORWARD LENGTH=1198 CGTGAACTCTCTCACTCACTCAACAAAGTAAAGAAACAATGGCGTATTCTCTTCCTACATTTCCCCAAGCCTTACCTTGCTCGTCAACCAAAACTTCTTCCTCCTTGGCTACCTTCCGATCTCCTTTCTTAAGATTCAATGGTTCCACTTCCTTAATCCCCTCCTCTATCTCCATCACTTCACGTGGCACATCCTCCCCGACCATCATCCCACGTGCTGCCGCCTCAGAATCCGACTCTAACGAAGCCCTAGCCAACACAACCTTCCACGGCCTCTGCTATGTCTT…
AT2G43260.1 | Symbols: no symbol available | no full name available | chr2:17983506-17985124 REVERSE LENGTH=1536 TAAACAAACAGTGTAGTTATCAACAAGCTTCAAAAATGGGGGAAGAAGAAGAGAACCCTAATTCGATCGACATTCTTCCCGAGCTACTTGAAGAAGTTCTCCTTAGATTGCCCACGAAATCGATCCTCAAATGCAGAATCGTCTCAAAACAATGGAGGTCACTCCTGGAATCGAGTAGGTTCGCGGAGAGGCATATGAGTCTTCAAAACAGCCGCCGGAGAATCTTAGCTGCTTACAACTGCGACTGCGGCGGACGGAGGAAGCTCCTACCCGAGTCACGGTTTGA…
AT2G43280.1 | Symbols: FRF4 | FAR1-RELATED SEQUENCES-RELATED FACTOR4 | chr2:17989602-17990861 FORWARD LENGTH=758 CACAAATATTTCATTATTACTATTTAGCCCAGTCAATTTCCAAAAGATTAATTTAGGTCACCTCTCTCTCTCTCTTTCCCTATCTCTTGGCCTCGTGCTCGTGCAGCTGAAGATCCCTGCTCTGATTCGTCAAATCCATGGAAGATGAGGATGATCCAACCACAAAGAACAGCAACAACACAGATGATTTTGCTATAGAGCCTCGTGAAGGGATTATATTTGAATCCGAGGATGCAGCTAAGATGTTCTATGATGATTACTCTAGACGATTAGGGTTTGTAATGCG…
AT2G43290.1 | Symbols: AtCML5, MSS3 | multicopy suppressors of snf4 deficiency in yeast 3 | chr2:17991052-17992047 REVERSE LENGTH=996 GTATCAACAAAGCTCTGTTTCAAGCTCTCTGTTTCTCAGATCTTCTCTCTGTTTTTTTCTTCTCATAAAATAAGAGTTGTGATTCAACAGTTATGGTGAGAATATTCCTTCTCTACAATATACTAAATTCGTTTCTTCTCTCTTTAGTACCAAAGAAGCTACGAACTCTTTTCCCTCTTTCTTGGTTCGACAAAACTCTCCACAAGAACTCACCACCGTCTCCGTCAACGATGTTACCTTCTCCATCATCTTCTTCAGCGCCGAC…
AT2G43510.1 | Symbols: ATTI1, TI1 | trypsin inhibitor protein 1 | chr2:18066960-18067860 FORWARD LENGTH=761 TGCGAAGACAGAATTTTCATATTTGAAAGGGTTCGATATCGATATTGGGAAACGAATCAAGGTCAAAAAACTCAGTCTAATAGTTGAAATTTAAAAATTTTATTAATTCAATCCGATTGGTTTCGTTTTGTTATGGTTCGGTTCTATATCATCAAACCAATCGGTTTGGTCCTAAAGATAATTATAAATATTCACCAACACCAGTGTTAAACACATATCAACAAACCTAAAGTTAGATAAACAAAGAGAAAATGGCAAAGGCTATCGTTTCCATCTTCGTTGTCTTTTTCA…
AT2G43550.1 | Symbols: no symbol available | no full name available | chr2:18073305-18073651 FORWARD LENGTH=270 ATGAAGTTTGTTTCCGTCTTCCTCGTTCTGTTTATCTTCTTCCTCGTCGTTCTTGAGGCCCCGGAGAAGATAGAAGCCAAAGACGACAAGTTCATATGTGTGGTTGAGTATGGAGGAGACGTGGGTCCAACGTTCTGTAACCCTAAATTCTTCCCCACGTTGTGCCGTCAAAACTGCCGGAGCTTCAAAGGTGCCAAAGGCGGTAAATGCGTGAAGCAACCCAAACACAAACATATCAAGTGCTTCTGCGACTACTGTAAAGACGACTAG
AT2G43570.1 | Symbols: CHI | "chitinase, putative" | chr2:18076166-18077517 REVERSE LENGTH=1139 TCACGGATCCATCATCATCTATAAAACACGAAGCTAATGTTCATCATCTCTCTCTGCAGTCTGCATCACAGACACAAAAACAATGGCTAAACCCACATCACGAAATGACCGATTTGCCCTTTTCTTCATAACCCTAATTTTCCTGATCCTAACCGTTTCCAAACCGGTCGCCTCTCAAAACTGTGGCTGCGCCTCTGACTTCTGTTGCAGCAAATATGGCTACTGTGGTACGACCGATGAGTTCTGCGGCGAGGGCTGCCAGGCAGGACCTTGCCGGAGCAGTGGAGGCGGTGGAGATCCTGC…
AT2G44350.2 | Symbols: ATCS, CSY4 | CITRATE SYNTHASE 4 | chr2:18316278-18320789 FORWARD LENGTH=1822 ATTTGCTCACCTTTCGCCGATTGATTTTGTACATCACACGCAGACGCAGCTTTTAGTATTTTTTTCAACAATCGCTTTTTTTTTTCTCGATCTCCGTGAAGCTCTCGAATCTCTGGTTTTGAGTTTTGGAGAATGGTGTTTTTCCGCAGCGTATCGGCCTTTACTAGGCTGAGGTCTCGCGTCCAGGGCCAACAATCTTCACTCAGCAATTCTGTCAGATGGATTCAGATGCAGAGCTCTACCGACCTGGACCTGAAGTCGCAGCTGCAAGAGTTAATTCCGGAACAGCAGGACCGTCT…
AT2G44640.1 | Symbols: no symbol available | no full name available | chr2:18417243-18419396 FORWARD LENGTH=1732 ACAGGAGAGACTGAGATAAGGAAAGAAGAAGAGGAAGAAGAAAATGGCGAATCTTAACTCAGCTATTGATTCAGTGTTTTGGGATCAGAACGTTTCTTCACCTCAAACCCTTGAAGGCACTGCTCGCTCTGTTCCCGGTGAGCCATTTCCCTTAGACGGAGCACGAGCAAGCCGCTCTCACCGGATTCAACAGCTCTCTCTGCTTCGCGAAGGCTTTCCTCTTGGAATCATTCCTTCTTTGGCTCCTGCTTCTGACAAGAGACTCGGCTCTTTCTCTCTCAATTCT…
AT2G44670.1 | Symbols: no symbol available | no full name available | chr2:18425111-18426121 FORWARD LENGTH=898 ATCAGCTCAAGTCAAGCAGAAAGTCCTAAAGCCGGCTTTATAAATGAACACCAAATCAACCTCCTTCTTCCTCCTCCTCCTCTCGCTTCTTCTTCTTCCTCTCGAATCTGCTTTTCGCAGTCTATTTCGTCATCGTAAATTCGGAAGCTTTCGTATTTAATTAAGCAAATGGCTTCGTATTACTCTGGTTTTTTGGGTTGTGAAGAGCCACACTTTTTGGAATCGTGTTCTCTTTGCCGGAAACACCTTGGTCTTAACTCCGATATCTTCATGTACAGAGGAGACAA…
AT2G45180.1 | Symbols: no symbol available | no full name available | chr2:18626188-18627157 FORWARD LENGTH=970 AATCAATTTCAAGACCTCAAGTTGCAAAAGCCAACTAGCTGGATAGTTTTGTTTCTTACTCTAATTTTCTTAAGTCGCTCACATGCTATTTTATCTCTCGGTATATGTAATTAGTAATAACTTGTTCTATATAAACCATGTCCTATATCTCTCCTTCACATTCATCCCAAAACATTACAAAACGTTACAATGGCTTCTAAGGCTCTTGCAGTTACAGCTCTTCTTATTACACTTAATCTTCTTTTCTTCACCTTTGTAACCTCCACAAAATGTCCACCAACTACTCC…
AT2G45340.1 | Symbols: no symbol available | no full name available | chr2:18691664-18694725 FORWARD LENGTH=2410 TTTCTTCAAAACCACAAGAGAGAGTCATTTTCATTTTCTTCCTCATCTCTCTCTCTCTCTTCTCTCCAACCAAACATGGTCTCTCCACTCACACTCTTTCTCATCCTCTTCTTCTTCTTCCTTTCTTCTGCACTGTCTTCCTCCTCCTCAGAGCTCGACATTCTCCTCGATATCAAATCCTCTCTCGACCCTGAAAAACGTTTCCTCACTTCATGGACTCCCGACGCCGACCCTTGCTCCTCTGGCTCCTTCGACGGTGTCGCGTGCGACGGAAACCGCCGTGTTG…
AT2G45670.1 | Symbols: no symbol available | no full name available | chr2:18814660-18818382 REVERSE LENGTH=2030 ATGGCGGATCCTGATCTGTCTTCTCCTTTGATCCACCATCAATCCTCCGATCAACCTGAAGTTGTTATCTCTATCGCCGACGACGACGACGACGAGTCAGGACTCAATCTTCTTCCAGCCGTTGTTGACCCTCGTGTTTCACGAGGTTTTGAGTTTGACCATCTTAATCCTTATGGCTTTCTCAGCGAGTCAGAGCCTCCGGTTCTCGGTCCGACGACGGTGGATCCATTCCGGAACAATACACCTGGAGTTAGCGGATTGTACGAAGCGATTAAGCTCGTGATTT…
AT2G45810.1 | Symbols: no symbol available | no full name available | chr2:18859472-18862970 FORWARD LENGTH=2508 AAGAAGAGCCTGTCCGTGTAATGAAAATCCACTTGACGACCTAAACAACAACAACGACTCCGGCGAGTGTATGTATCTTTCACTTTCTCACTAACCAACCAGACGACAAAAGAAAATTATTCATCTTAGCTAAGCTCGATTAGTTTCTGGCGGAAACGGTTTTGTGGATAATTGTTAGCATATTCCGATCTTGCCCTCCCCCGAGAGAGAGAGTCCAATCAATCAATCAATCAATCATCTCTTACGAAGCTACGTGTGACCTAACATTCTCCAGATTGTTGTTTAT…
AT2G45830.1 | Symbols: DTA2 | downstream target of AGL15 2 | chr2:18865923-18868344 FORWARD LENGTH=1973 ATTTGGGAAACATTTGTGTATCACATATCAATGTCCATATGTGATTTGAGCATAGGAATACCAAATATGGATGACCAAATGTCTCCTACTAATTAATAAAATATTATCTATTTAATATTTAAAAACATTTTAACTCTTCGAAAAACTAAAAAGTAAACAAGATTCACACAAAAATATGAACGTCATTAACACAAAAGATGTGAACTCTGGTTAGTGTTGAAGATAACGTGAAACAAGATTCAAATCCTCGTGGAAGAGCACCAATCGATCACCAGAATCAAACCTTTGAGCTTCC…
AT2G45910.1 | Symbols: no symbol available | no full name available | chr2:18894065-18898212 FORWARD LENGTH=2801 AATCCCCAAGAAGCTTCGTTTTGGTATGTTAAAGTAAAATCGAATAAATTTTGCACACAAATCTCAATTTTAATTGTCTTTCCCTCTTCTCGTGAAATTTTCCGACAAAATATCAGTTTCTTCTTGCCGTGAGTTTTGGTTGGTCTGACCAAGAGTCCTTTTATTTGGTCAATACGTTTCGAAATTTGATAATCAAACTCTTTCTTCCTCTTCTTCTTCTTCCTTATCCGTAGACTCTAGGGTTTCAATACGATTCGAGTGTGTCTGTTTGCTCTCTAGTCAAAAA…
AT2G46450.1 | Symbols: CNGC12, ATCNGC12 | cyclic nucleotide-gated channel 12 | chr2:19065536-19069569 FORWARD LENGTH=3379 ACTAAAATGATTTAGCTTACCACTCTCACTCTGCATCCACAGTTTAATAATTACCCCTTTAATATTTTAATCATTATTTTAGTAGACCAAAACTGTTTAGTGTTGAAACTTGTGCATCCACATGAGTGTTGGTTAAAGGTTGAGAACATCGATTTGCCAACCATATCTCACAGCCACAGCCATTTTTATTCTCTCTCGGTCTCTCTTCTCAGTCTCTCACTACCACAGCCTTAAGTTCGAGAAGACCGAAGTGGACTTCATTTTCTTGTACGGGAAT…
AT2G46530.3 | Symbols: ARF11 | auxin response factor 11 | chr2:19105112-19108029 FORWARD LENGTH=1869 ATGAGCCAAACAAGCTTAGAGCCACTTATAATTTCTATTATAAAGCTTCAAATTTTGCAACTTTGGTTGAAATTGATAGCTGTTGGTTGGAATTTAGGGTCTAATGATGATGAATTGTACACGGAGCTATGGAAAGCTTGTGCAGGGCCACTTGTGGAAGTTCCTCGTTATGGTGAAAGAGTTTTCTACTTCCCTCAAGGTCACATGGAACAATTGGTTGCTTCGACTAATCAAGGAGTTGTTGATCAAGAGATACCAGTGTTTAATCTTCCTCCAAAGATACTTTGTCGTGTTCTTA…
AT2G46640.3 | Symbols: TAC1 | Tiller Angle Control 1 | chr2:19148662-19151080 FORWARD LENGTH=1311 GTGTCAGAAGCTGAAGGACTCTCCTATATGATTTATTTAATGTCTTAATAGATTTCTCATTTCACACTATCCTTTTTTGCTTGAGAACTTTCTTCACTCTTTCAACTGCTAAGAAGAAATAGAGAAAACTATGACGATCTTTAACTGGGTGCAGAAAAAGCTGCACCAAAATGTCATCAAAGAAATAGATGGTGTGAGGAAAAACGAGAAGAAGAAGAGGAATGAAGGAATAAGTGAGATTGAGAAGAACACGAAAGCTATATTGGATCAAGTTGGTTTAGTGGATGCTCTTGATAATTGG…
AT2G46820.1 | Symbols: PTAC8, PSI-P, PSAP, CURT1B, TMP14 | CURVATURE THYLAKOID 1B, PLASTID TRANSCRIPTIONALLY ACTIVE 8, THYLAKOID MEMBRANE PHOSPHOPROTEIN OF 14 KDA, photosystem I P subunit | chr2:19243348-19245141 FORWARD LENGTH=1177 TATATAGTATTGAGATTGTGATTAAAAGTAATAATGAATTTGTTGAATTATTATTATAGACTATAGTATAGTAGCAAGAGTGAAATTTTGTTTTCAAGAATTGAGTCCTAATTTTATAAAAGGAGCCAAAAAACCCAATTCTATCTAATCCAATGAAAACTCCAAG…
AT2G46910.1 | Symbols: no symbol available | no full name available | chr2:19272281-19274002 FORWARD LENGTH=1055 AGTTCTCAGTTTGTCACCATCCTCGAGCAGCTTTTGAGCTTTGAAGGTTCGAAAATGGATCGAATTGCGTCTGCGACTTTCTCTTGCCCTGCGATTTCATTGTCCCGCGTCTGTAGAATCAGCCCTTTTGGCTTAAACATTAAAACCAACCATAGAAAGAGATTCTCGTGTCGAGTAGCTGTAGCTTCTGGAGAGACTTCGGCCAGGGTCGTCGTCGACAATGAACTTGACTTAGAACACAAGAAACACGATCTACTGAGAGCTGTTCAAGACACTCAACGAGGAC…
AT2G47050.1 | Symbols: no symbol available | no full name available | chr2:19331545-19332659 REVERSE LENGTH=1115 TCTTCCTGTTTCTAATCCATTCCTTTCCAATCCACGTCCAAAAAACAAAACCAAAAAAAAAAAAAAAAAAAGACAAAAAAAAATGAACACTCCAATAAAACTCGCCTTTCTCATTCTCTGCATTGCCCTAACCGCAACCGCATTTATAGTCCCAGCAAAACGTGACGCCGTTTCACCACACCACCAAAAAGCCGTCGATGGAATCTGCAGCGTTGTGCAAGACAAACGTCTATGCAGCATTACCTTAAGAAACGTCCCAAGCGATGATCCCGCCGTTTTGGTTCGT…
AT2G47220.1 | Symbols: DUF5, ATDUF5 | DOMAIN OF UNKNOWN FUNCTION 724 5 | chr2:19383743-19386954 FORWARD LENGTH=2062 AAGACTAGCTACGCCTGGAAACTCTCACACAGAGTCACAGGAGAAGCTCCCGCGTCTGCAAGGAACGGATAAAGTCTCTCTCTTTCTCACTCTCTCTCAATGAAGAAGAAGATGCTGACGAGTCCCAGTAACGCACTTCACAGTAGTACTCCACAGTTCTGGCCAGTTCGCCGGAGCAGACTTTGCCGTTCCCGGAATTTCCCTCGTTTTCACTCCGGCGAACGCAGCAGCGGCGGAGGAGGAAAATTGTGCTCGCTCTCTCTTCTCTCCGGAAGTGGCGCCA…
AT3G01120.1 | Symbols: AtCYS1, CGS, AtCGS1, CGS1, MTO1 | CYSTATHIONINE GAMMA-SYNTHASE 1, CYSTATHIONINE GAMMA-SYNTHASE, A. thaliana cystathionine gamma-synthetase 1, METHIONINE OVERACCUMULATION 1 | chr3:38759-42159 REVERSE LENGTH=2461 GTTGGAACTTGGATTGAAAACTCAACAACAACTCATTGTTTGGATAAGTAAGTAGAAATCTGGCAATAAACGTATTCTATTTTTGTAACGTAGAAAATTAGAAAAATAATAGTAAGAGGAAAAGGCATGGTTTAGTCTGGTCAAGTTAATGTAAACCAGAGTGGT…
AT3G01280.1 | Symbols: VDAC1, ATVDAC1 | ARABIDOPSIS THALIANA VOLTAGE DEPENDENT ANION CHANNEL 1, voltage dependent anion channel 1 | chr3:85551-88070 FORWARD LENGTH=1492 TCTCCATCCAACGGCTGATAAAATTATGCTTGATAAACAGGAAAACTCTTCTTTCTCTGATAATATTCGGAAATAAAAAACATTTTAGGGTTTTCCTCAGTCTCTCTCTCTTATAGACGCCAACCACGTTTTCCAGCTCTTGTTCTTTCGATTCTCAGAGAAGACTTTTCAGAACATCCTCCAACTTTCTCAGATAAGCAACAATGGTGAAAGGTCCCGGTCTCTACACC…
AT3G01310.1 | Symbols: VIH2, VIP1, AtVIP1 | VIP homolog2, Arabidopsis homolog of yeast Vip1 1, VIP1 homolog 1 | chr3:93995-102010 REVERSE LENGTH=3736 CCTGTGACGACTGAATTGTCCTCTGTCTGGCCCCGTGAGCTTCACCGCAGCTTTTAGATATTTTCTTTCCCCGTTCTTTCGGATTTTTTTTTTCTCCCCCTCTCAAGCAAAGCATTATCGCTATTGCTCTGCCTTGTGAGCTGCGATCACCTGTTTACTGAGAGAAGAACACTGCGACGTCGTTAAAAGTAGGTTGAGAGCGAGAAAGGCCGAGAGAATGGAGATGGAAGAAGGAGCAAGTGGTGTTGG…
AT3G01770.1 | Symbols: ATBET10, BET10 | bromodomain and extraterminal domain protein 10 | chr3:275333-278841 REVERSE LENGTH=2422 CGACGGTCCAGATTGAGTCCTGCCCAGTAGCAAAACGGCGTTAGACGCAGCATTCGTTAGGGACGGGACACTAGAGAAGGGAGGGCAGAGAGCGATTTTGTTCTCTCTCTACTTCTCGGTCGTCTTCTTCGTCTCCACTCTAGGGTTTTACTCTATCTTCTTCTTCATCATCATCTTCTACACCAATCTCTAGCGTTAATCTGTTTCTGCTGGAGAAGATTTACGCTTGTTCCTCGGTTCTCTTACTTCTGCTCCGGTTCGATCGCTTGC…
AT3G02230.1 | Symbols: RGP1, ATRGP1 | ARABIDOPSIS THALIANA REVERSIBLY GLYCOSYLATED POLYPEPTIDE 1, reversibly glycosylated polypeptide 1 | chr3:415389-417723 FORWARD LENGTH=1567 TCTCCCATCACCTCCGATCTCAAATCTCACAATCTTTTCTCTCCAAATTCTCTTCTCTCTGAATCAATCCAATCATGGTTGAGCCGGCGAACACCGTTGGAATTCCGGTGAACCACATCCCATTGTTGAAGGATGAGCTCGATATCGTGATCCCCACGATCCGTAACCTCGATTTCCTGGAGATGTGGAGGCCTTTTCTTCAGCCTTACCATCTGATTATCG…
AT3G02380.1 | Symbols: BBX3, COL2, ATCOL2 | CONSTANS-LIKE 2, CONSTANS-like 2, B-box domain protein 3 | chr3:487069-489467 REVERSE LENGTH=2256 GTAAATATTCATTTCATGATCTAATAATTTCCCAAAAAATTAAATTACAATTTTGGCAATATTGTTTCAGTGAACAACTGAAAAACTCAACTTATCAACATTACTCCACAATTCACAAAAAAAAAAAGATTTATTTCTTGGTAACTGGAAGTGATGTTGATATAAGCTAATATATAACATTATAACTTGTGGCTCATGAGCATCCTAATCTCTTCACTAAAGGCTTATTTGTCACATTCTCATTGGTCACTCTAGAT…
AT3G02450.1 | Symbols: no symbol available | no full name available | chr3:502644-505248 REVERSE LENGTH=2319 GTGTTTTGTTTTTTATCTGTCAACCAAAAAAGAGCTTTTGCGAACTCTTCTTATCCTTTCAATTTAACAGAGTCATCAGCTTGAAGACGAAAGCCTTTCTAATTCCAATCTTCTTCACTTGTATGACACGTTCGTCTACTCTTGCGCTTGGTCGGTTTTCTTAGGATTTTTGCACAAGAATGATCAACGCATGATTCGGATTCCAGGATAGAGAATCCATGGCTACTTTCAATGTTCTTTGTAGCAATCGATTTAGATTCAATGGAGGTTATTCTCCGGAGAAATTTAAT…
AT3G02470.1 | Symbols: SAMDC | S-adenosylmethionine decarboxylase | chr3:509117-511561 FORWARD LENGTH=1622 AAATCATCAACTTAATCGTTTCTCTCAAATTTAGGGTTTTCTCTTTTCTCGAAAGTCTTGCGGTTTTCTGAATCATCTCTATCTGGTGAGTCTCTTTTTTGAATTGTAGATCTGCGTTTTCTCTCTGTAGATCTGTTCCGTCGTTGAGGATAATGTTTTTTAATCGGTGAATTCTGGGTTTTTTTCAGGTTTGAGGGTTTCGTTTGATATCTGGAGAAAGGGGTTTCTGGAAACAAGGAGTTCATAATTCGCGATCTTGATCTATCGATCTTCATTTATATATATGGCCTTA…
AT3G02850.1 | Symbols: SKOR | STELAR K+ outward rectifier | chr3:619678-623739 REVERSE LENGTH=2776 GCACTAACAAAAAAAAACCGAAAATTTGTGTATAAATTTCGCCGATTCCATGGTGTTGTTCATCGAATTAACTTGAGTTGCTATTTTTTTCTCTATCTGATAAGTTTCGAAATTTGAAAACACAGGCGCCAATTTTAGGCATATAACTGAAAATCACAAAAAGGAAATAAGAGAGAAAGAGAGAGAAAGAGAAAGAGAGAGAAAAACAGAGAGGTTGTCTTCTTCGTCAAATATCCGATTATCTGGTATCGTGATTCGGAGGTGTAATGGGAGGTAGTAGCGGCGGCGGAGTTTCTTATC…
AT3G03770.1 | Symbols: no symbol available | no full name available | chr3:945077-949238 REVERSE LENGTH=3153 GAGGAGGACCAAACTCTCTGTCGTTAGCCACTGACAATTTACTAAATCGTATGGTTGCTAAAATGTTTTTGCATTGATTTTACAGAATTTGTTTTTGTTTATTGTCTATTTAAAAAATAAAAAAAGTTTGTTGGGTTAATATTGTTCCCAGAGTATCCTCTGTTTTATTCTTATAAGATATAATAATCACTCGTGAAGGAATCTTGAATGTTTTTAAAGCTCCTTGAGGAACTTTCATCTCTTACAGAGGATTTTCTTGGGAACTTTTCTCACTTTCTTCTTTAAATCAA…
AT3G03920.1 | Symbols: no symbol available | no full name available | chr3:1008995-1010573 REVERSE LENGTH=931 ATTTGGTTCAATGTTAGATAGATATCTGGTTCAACTAACCAAACCCGGTCGAACGATTACAGAAAAACCCTAAATACCCAGAGTCTTCTACCATTTGAGCGTCGTCGCTCTCAATTAAACCCTAAAACCCTCCTCAGAAGAGAGGCAGAGAGAAAAAAAACGCAGTCTTTGCGGAATCTGTGAAAGGAGAAAAGATGAGACCACCAATGAGAGGCGGCGGGGGTTTCCGTGGAAGGGGAGGACGAGACGGTGGTGGTGGCGGTAGGTTCGGTGGAGGAGGCGGTAGATT…
AT3G04070.1 | Symbols: NAC047, SHYG, SHG, ANAC047 | NAC domain containing protein 47, SPEEDY HYPONASTIC GROWTH | chr3:1061300-1063234 REVERSE LENGTH=1611 ACTTTACAGAAAATAATATTCTATATTTTTCATAAATATTTCAATCTCAATTTTCTTTAAAAAATTATACATTCAAGCACTAAACGACAGAACTCTACACACCATAAATTGCCCTCAAAACCTGCTCTACGAAAAATTTCAATCTTTGGCTCACTTCTTTGTTTATCTCATAGCTCTTCACCAAAACCAATATTTTCTCCTTTGTTGTTCTTTCTTTTCTATCAAAACTTTCTACTTAAAATATC…
AT3G04120.1 | Symbols: GAPC1, GAPC, GAPC-1 | GLYCERALDEHYDE-3-PHOSPHATE DEHYDROGENASE C SUBUNIT, glyceraldehyde-3-phosphate dehydrogenase C subunit 1 | chr3:1080942-1083690 FORWARD LENGTH=1711 GACCCCTCCTCCACGTTCTTCTCTCTTTTAAATAACCTCTTCACGGAACCCTTCTCACTCACCTATCTCACTCTAAAATCTCTCTCTGCCAATCTCATCTTCAACCTCTCTCTAACTCTCGTTTTCGATTCTACAATGGCTGACAAGAAGATTAGGATCGGAATCAACGGATTCGGAAGAATTGGTCGTTTGGTTGCTAGAGTTGT…
AT3G04210.1 | Symbols: no symbol available | no full name available | chr3:1105650-1108069 REVERSE LENGTH=1925 GAATACCATTGCTTCATATAGCTCTCTAAAAAAGCTCTTTGTTCGTCTCTATATCATACGAATAATGGATTCTTATTTTTTCCTTGGCACTGTTGTTGTTGTTGCTCTTGCAATCTACACGCTTTTGGGAACAATATCTTTTATGGTTTATAGAAAATTCAGGTTACACCAAGAGAAGAACAACATATCATCTTGTTTTTCTTTTTCATCTTGCTTTTCTTTTTCATCTTCTTCATCGACTTCGTCGCCCGGTCGTAAACACCAAGTCTTTCCAAGTTTCCACGGGGC…
AT3G04590.2 | Symbols: AHL14 | AT-hook motif nuclear localized protein 14 | chr3:1238853-1241804 REVERSE LENGTH=1829 AAACATCTTAAGTCAAATCTAGAAGATCTAACGGTTGAGATTCTATCTCATCATCTTCCTTCTTATCGATTAATATATAAGTATAAAATAATAAAACCCTAAAAGAAAACAAAAAAAAATGCAAAAAGAAAAAATGAAAAAAAATCCCTAACTCTCTCTCTCTAGAAATTCTTATTTTTGTGCGTATCTCTCTAAAAAGGAATGGATCCTAACGAAAGCCACCATCACCACCAACAACAACAGCTCCATCACCTCCACCAACAGCAACAGCAACAGCAGCAG…
AT3G04840.1 | Symbols: no symbol available | no full name available | chr3:1329571-1331642 FORWARD LENGTH=1193 ATACAACTTTAGGCTTAGTCCATTACTGGTAAATTTGAAGGCCCAAAACTTTGTTTATCCTGGGTGTGAAACTCAAACCCTAGAAGAAGACTTTAAATTGAAGAAGCGCCGTAGCAGCATTTTAGGTTAAAACTTATTGTTGATTCTTCTCTATTCGTCGTCGACCTATTTTCCTCAGCCATGGCCGTCGGGAAAAACAAGAGAATCTCTAAGGGTAGGAAGGGAGGAAAGAAGAAGGCTGTTGATCCTTTCTCCAAGAAAGATTGGTATGATGTTAAGGCTCCTTCA…
AT3G05640.1 | Symbols: no symbol available | no full name available | chr3:1640350-1643253 REVERSE LENGTH=1780 AAATTGCATTAGGAATTTAGGATTTATAATAAATAGATATATAACCCACTAACGACAAAAGACTATGTCTTGCTACGTCTCTGCCTTTATTATCATGCCACAAGAAAATAAGAGGGGAACAGAGGGAGAACCCCATAAATAAATAAATTTAGAGAAATATCTAAGTTTGGTTCTTCCCTGTGTCTACCCACCGTGATCATCATAAAATGGATTGTGATTTCTGATTTGTGAGTCTATCTTTCTCTACTCCATTAGCTTCCTCTCCCTTGGATGGTTACGTCACTTTCT…
AT3G06880.2 | Symbols: no symbol available | no full name available | chr3:2170005-2175686 REVERSE LENGTH=4306 ATGGCTTACCTTTCATCTTCTCAATCGACTTTTATCTCATGTAGTGAGAATTCATCTCTTGATTCGATTCTAGTTTCAATCAACGTCTACATCCTCGGCGTCATATCAGACCCTGAAGCATGGATTTCGCTTAAGCAGAAATGCATCACATTGCTCAGCATTGAAGAAGATAATACTCTGTTTGAATTCTCCTCTGAACACTCTGCTCTCTCCAATCTCTATTGGGGAATCGATAGCATCGAAGCTTCTATACATCCCGAATGCTCAGAAGAAAAGACGTCTCGTCTG…
AT3G07650.1 | Symbols: COL9, BBX7 | B-box domain protein 7, CONSTANS-like 9 | chr3:2441569-2444532 FORWARD LENGTH=2050 CTTTTGATAAATCAGATTATGTCAGAAGCGCCTACATGTCCCTTTGCGGACACACCCACCCATTGTCTATCCATTCATTTTTTTTTTTCATTTCTTCCTCCAGAGAGAGAGAGAGAAGCCACAACAAGAAGAAGAAGAAGAAGAAGAAGAAGAAGAAGTTCTGGAATAGTCATCATCTTCTCTGTTTCTAGGCTTTGTTTATTTGTCTCTAAAGTTTCTGGATTCAACTTCTGAAGAAGATAGTAGTAGTCCACAAGAAGGATCTTCTTTACAAAGTTGA…
AT3G07720.1 | Symbols: no symbol available | no full name available | chr3:2465235-2467270 FORWARD LENGTH=1431 AGTTTACAATGCATTTTGTATAAGACAAATGCTTTTTGATAAAAGAATATTAAGGTACAAAAAAAGAAAAGGAAGGTAAAAAGATTCCTTTTTCCCTCTCTTTGGGCCTTAAATAGAGACAGAGACCGAAAGAAAGAGGAGAAACCTCACACAAAATTGGTCCTAAACGAGTCTCCTTCAGTCGTAATTTGCAGCAGAGCAACGATGGCAGCGACTCCAATGGAAGGCAAATGGGTTCAGCTTAAACAGAAAGGAACCGGACCAGGAGCAAGAAGCTCTCATGCTATA…
AT3G08580.1 | Symbols: AAC1 | ADP/ATP carrier 1 | chr3:2605442-2607573 REVERSE LENGTH=1452 GTTATATTCGTTTCTTCGATCTGTGTTTTTTAGATCTGTAAGATGGTTGATCAAGTTCAGCACCCCACTATTGCGCAGAAAGCTGCCGGGCAGTTCATGCGTTCAAGTGTTTCCAAGGACGTTCAAGTGGGTTACCAGAGGCCTTCTATGTATCAAAGACATGCAACCTACGGAAACTACTCCAATGCTGCATTTCAATTTCCTCCGACATCCCGGATGTTGGCAACAACTGCTTCTCCCGTGTTTGTCCAAACCCCAGGAGAGAAGGGGTTCACTAACTTTGCCCTTGACTTTCTGATGGGTGGTGT…
AT3G08770.2 | Symbols: LTP6 | lipid transfer protein 6 | chr3:2664130-2664834 REVERSE LENGTH=604 AACCCTAACCATAACACAAATACACCAAAAAAAAAAAAACAGAAAGTAACATGAGATCTCTCTTATTAGCCGTGTGCCTGGTTCTTGCTTTACACTGCGGTGAAGCAGCCGTGTCTTGCAACACGGTGATTGCGGATCTTTACCCTTGCTTATCCTACGTGACTCAGGGCGGACCGGTCCCAACCCTCTGCTGCAACGGTCTCACAACACTCAAGAGTCAGGCTCAAACTTCTGTGGACCGTCAGGGGGTCTGTCGTTGCATCAAATCTGCTATTGGAGGACTCACTCTCTCTCCTAGAACC…
AT3G08920.1 | Symbols: no symbol available | no full name available | chr3:2712236-2713325 FORWARD LENGTH=891 ATTGGTTAAATTCCTCTGAAAATCCAAAAGAATTAAAGATGACAGTTCTTCTTCCTCAGCTAAACCATATCCACAAGCTACCAGTAGTACTAAACCGACGCCTCCGACAATCATACAGATTACCAGTGATCTCCGCCGTTTCCGGTAAAGAGCTGATACTTTCCGGCAAGGTACGGGCGGTGGAGCCCAAAGAAGCCAATGCGGTTGTGGCGTCGGAGGGATATATACTGTTAGACGTGAGGCCGGCTTGGGAAAGAGAAAAGGCACGCGTGAAAGGTTCCTTACACGT…
AT3G09070.1 | Symbols: OPS | OCTOPUS | chr3:2768641-2771375 REVERSE LENGTH=2735 TTAATTTGCATGTTAACAAAAAAAAAATGTAACTGACAAAGAAAATAAAAAGCAAAATATTGAAGTGGACAAAGGTTTAATATGTTTTATGTTAGATATAGTACATAAAAATAAGATTTGGCTTATATCATATGAATAAATCTGAACAAAATTTCTAGATAACCGTACATTAACACGCTAAAACCATATCCTAAAACTTTTGTTTATTTGAAAACACTAATTTGGTTTTTCTATAATAATTCTTTTGTTTTGTTTTTTTCTTGTTCATCTCCTTTCTCTTTCAATTACCGTTGGAACAAGACGAAGTTTCAGAGACAAC…
AT3G09200.1 | Symbols: no symbol available | no full name available | chr3:2823088-2825241 REVERSE LENGTH=1460 AAAGGCCCAACAAACAAGAGCCGTCAGATCAGAATGAAGCAAACAGGCACGAACCGTTAGATTAAGATTCACAAAGAAAACCCTAGAGGTTCCCTTATCCTCAGGCCAAATCGTGAACTATAAAACGGCTGATACCAAAACCCTAATTTCTTTACGTCAAACTCTCTCTATACACAGAGTTAAATTGAGTTTGTGTCTCGTAACTTATCCTGTGAGCGAAAATGGTGAAAGCAACTAAGGCAGAGAAGAAGATCGCCTACGATACCAAGCTATGTCAGCTTATCGATG…
AT3G09260.1 | Symbols: LEB, BGLU23, PYK10, PSR3.1 | LONG ER BODY | chr3:2840477-2843781 REVERSE LENGTH=1806 AGAACCATCCTAAACATTTTTTCTTGAATAAAATCAGAATTACAAACAAAAATGGTTTTGCAAAAGCTTCCTCTCATTGGGCTGCTTTTGCTCCTGACCATCGTCGCCTCTCCAGCAAATGCAGATGGACCTGTTTGCCCGCCGTCGAACAAACTAAGCCGGGCAAGTTTCCCTGAAGGTTTTTTATTTGGCACGGCTACTGCGGCATACCAGGTCGAAGGTGCGATTAATGAAACTTGTCGTGGACCAGCCTTATGGGACATCTACTGTAGAAGATATCCAGAGAGGTGC…
AT3G09390.1 | Symbols: MT2A, ATMT-1, ATMT-K | ARABIDOPSIS THALIANA METALLOTHIONEIN-1, ARABIDOPSIS THALIANA METALLOTHIONEIN-K, metallothionein 2A | chr3:2889406-2890574 REVERSE LENGTH=963 ATAAAAACACGAAATACCAAGTGGACGACTGAGGTTAATAGATCTAGCCGTAGAATAAAGATCTGCATGAAAGGCGGTGAGAATCTAAACGGTGATAAGACCATAACACACGGAACATCGGTACGCTCTCGAACGTACAAGAATCGACGACACACAAACACTCCACAATTATTTGAACACTGGACAATTATTGAACCGACGTACGAGAATCA…
AT3G09820.1 | Symbols: ATADK1, ADK1 | adenosine kinase 1 | chr3:3011780-3014944 FORWARD LENGTH=1697 AAATTTTGTTTCAGTTAACTTTTCTCTACAAATGAAGTTGAATGAAATGAACTATACTAAAATTTGGTTTAATATAGAATTAGAAATTCCAATGGCAAATTTATGCATGATTTTGAGCTAATATATAAATATACATTATTTTGCCCAAAAAAAAAGATAAATATGCATTAAAAAATAATATATATAAAATAATAGGAAGAAGAAGAATCTATCTTTGGTATACCTACTTTGGTTTCAGAGCTTATAAACACAAACACTTCACTCACACAAAACACTTGCTCCTCCATTTACCAGATCTG…
AT3G10020.1 | Symbols: no symbol available | no full name available | chr3:3090806-3091922 REVERSE LENGTH=1117 CCCTCGAATGGATAATTACTTGACAGACTCAAATAAAAAAATGAGAAGTTTCCGTAAGCTACGAGAAAGACAAGGTAGTCGCTAGAAACTTCAATTCATCAGATATTTTTGTCCCCTATCTTCTTATCCCCTCACGCACCTCTTACACACACTCTTATATAAAGAAAACACTCTTTGCTCATTCTAATTAAACGCAAACGTACAAGTAGTGAAGTATCACGACTTTGATTTATTTCTGTATATCTAAGATGCAGGCGGTATCAGTTGATGAAACCAAAAACACGGTGG…
AT3G10420.2 | Symbols: SPD1 | SEEDLING PLASTID DEVELOPMENT 1 | chr3:3238996-3242599 FORWARD LENGTH=2691 CTTTGTTCTATACAGATGCAGTTTCTGTGTAATTAGATGCTTTGATCCTTTGGAATCTTCCACTAGTTTCAGTCTTCACGCATCATCATATTCCAAAAAAATGAAATGAAAAAAGAACTAATACTCAAAACGTTGTCGTTTCGTTGTGCTTCATAGCTCTTCTCCTCCTCAGCTTTTCCTTTTTAGCTTCTTCATTTCTGCTTTCCAGACAGATATACACACCAGTAGCTAAAACGAAAAGACAGAATCTTTTATTTAATTCATTTTTTATTTGAAAGTACATAATTAAAAAAAA…
AT3G10730.1 | Symbols: SUN2, ATSUN2 | SAD1/UNC-84 domain protein 2, ARABIDOPSIS SAD1/UNC-84 DOMAIN PROTEIN 2 | chr3:3358288-3360702 REVERSE LENGTH=1816 ATGGCGAAACTGAAGAACACACGATTCAGATTTTCAAAATTGAATTTTGTAGTGATCTCTCTCCTATATAAACTTCCTCACTCTTCTTCCATTTCAAATCTCTCTCTCTGTAGTCAAAATTAGGGTTTATTTATTCATAAGGAAGAGCATTTCGAATTCTGTAGTTCAAAATTGAAGATCATGTCGGCGTCAACGGTGTCAATCACCGCTAGTCCTAGGACAATAAGGCGGACGCCGGTTCTCTCCG…
AT3G12080.1 | Symbols: EngA-1, emb2738 | embryo defective 2738 | chr3:3847743-3852138 FORWARD LENGTH=2258 GTTCCGGATCCATCAAACGATAAAAGAGTTAAAAACCCAGAAGATAAGTGTGATAAACCTCTCTGGCAATTTCTTCTTCTTCTTCTCTTTTTCTTTGCTCTGCCAAAAATGGCGAGTCTACTCGATTCGTTGACAACCAGAGGGTTCTTCACCATGCCCTCAATTTCTAGGATTTATTCTCCTCTAGCTTCTTCAACTTCATTGACTTCTTCACCATCTTCCTCTTCTTCGATTATCCCATCCTTGTCAGTTCTCTCTTACACTCACCAACACCCGCATTCCTCTCGCTTCCC…
AT3G12120.1 | Symbols: AtFAD2, FAD2 | fatty acid desaturase 2 | chr3:3860251-3863250 REVERSE LENGTH=1869 TTTTTTCACAAGTAAAAAATGGGTTATTTGCGGTAAATAAAAATACCAGATATTTTGAATTGATTAAAAAGGTTGAAATAAGAGAGGAGGGGAAAGAAAAGAAGGTGGGGGCCCAGTATGAAAGGGAAAGGTGTCATCAAATCATCTCTCTCTCTCTCTCTCTACCTTCGACCCACGGGCCGTGTCCATTTAAAGCCCTGTCTCTTGCCATTCCCCATCTGACCACCAGAAGAAGAGCCACACACTCACAAATTAAAAAGAGAGAGAGAGAGAGAGAGACAGAGAGAGAGAGAG…
AT3G12320.1 | Symbols: LNK3 | night light-inducible and clock-regulated 3 | chr3:3923515-3925502 FORWARD LENGTH=1475 AACTTGCAGAAGTATTTAATTTCCAATGCCGACTTTGGAGACAATAAAAGATATGACAGTACACGTGGGCCAATGAGAAGAGCGCTTTAGATGGAGGAAAGATAAGAGCCACAAATCTCGTCTATGAATTCTGAGCCACGAAAACAAGATCTACCTCACGCGCCCTTTATCTCACGCGCTTCCCCTTACTTGTGGTTCTCTTACCTCCTCGGAAGTTGAAACATTACAACAAACACATTCGTCTTCTTCTCTCTCTCTTTCTCTTTGGTCTTTTTTTTGCTT…
AT3G12580.1 | Symbols: HSP70, ATHSP70 | ARABIDOPSIS HEAT SHOCK PROTEIN 70, heat shock protein 70 | chr3:3991117-3993886 REVERSE LENGTH=2520 CGGCTGAGATCTTTACTCGTGAACGTTCTCGAAAGCTCTTTGCCGACCCACTCTTCATTCATATATAAACAAACACCTCTCTGCCTTCTCTTCCTCACACAATCATAAACACAACAACACTCACAAATTCTCTTAAAGCTCACAGACGAATTCTTTCTATTTTTAATCTTTCCGGCGAACAATTCTGATCTCTAATAATGGCGGGTAAAGGTGAAGGTCCAGCTATCGGTATCGATCTCGGTACAACCTACTCTTGCGT…
AT3G12820.1 | Symbols: AtMYB10, MYB10 | myb domain protein 10 | chr3:4073855-4075643 REVERSE LENGTH=1222 AGATTCTCTAAAATTAAAAGTGGGGTGTGATGGGGAATAGAAGAGCACCATGCTGTGACAAAAGCCAAGTGAAGAGAGGGCCATGGAGTGATGAAGAAAGTGAAAGACTCAGATCTTTTATCCTCAAAAATGGTCATCAAAATTGGCGATCTCTTCCCAAACTCGCTGGATTGATGAGATGCGGAAAGAGTTGTCGTCTAAGATGGATAAACTATCTGAGACCAGGTCTCAAACGAGGCAACTTCACCAAGGAGGAGGAAGATACCATTATCCACCTTCACCAAGCTTATGGAA…
AT3G13120.1 | Symbols: no symbol available | no full name available | chr3:4219310-4221647 REVERSE LENGTH=1509 AAAAGGTTTTGGATAAAATGGATAACCCTCAAGAAGAAGCTGCTGAAGAAGAAACCTCATCCTTCGAACGTTAAGAGGAAGAAGAATAAGAGAAATCGATTCGTGGTTTTGGGAAAATTCAATGGCGGTTTCTACTGTATCGTCGTTTCTATTGCCATCTTTCGGCATTCCAAGCTCTTCGCCTTCTTCTACCAGACTCAAAGTCTCTCTGCTGCCTTCATCTTCTACCCATGGCGGCCTTAGTTCCTGCGTCCTTACGAAACCATCCGTCTCGCTTACGAAGGTCTT…
AT3G13590.1 | Symbols: no symbol available | no full name available | chr3:4435316-4437334 REVERSE LENGTH=1542 ATGAATCTGTTAGGCACTAGAAACATGATGACTCTGTCTAAGAGATCTTCGAAGACGAAGACTGGTTCTGTTTGGTTTTCGTATCTAGAGGAACATCTAGTAAATGTACACATATTTGAAGAATCTCCACGCGATTCTAGAGATGCAATTTGCAAATTGTGTAAAAGTACGGTTTCTTTTGAATCTTTCGCATATTATTGTCGTGAATGTAGATCCCATTTCCATAAGGATTGTCTCACAATAATCAATGCAAAGATTCATGAGCATACACTAACTTTCATTCGTAGA…
AT3G13610.1 | Symbols: F6'H1 | | chr3:4449259-4450811 FORWARD LENGTH=1470 CGCGGGAAGAAGAAAAAAACAGTATAAGCATGGTGAGAGCCATAGTGGTTGTTCGGTCATCAGCTGATTGCATTCTCCTCTTTTAAATACTGTTTCCTCTCTGTAACAAATCTTCACAACACAATCAAAATCCCTAAAGTCTCAATCTTTAAGCAAATAAACAAAAAAGCTCCTATCTTTTTTATTCCAATGGCTCCAACACTCTTGACAACCCAATTCTCAAATCCAGCTGAAGTAACCGACTTTGTAGTCTACAAAGGAAATGGTGTTAAGGGTTTATCAGAAACAGGAATCAAAGCTCTTCCAGAACAATACATTCAGCCAC…
AT3G14770.1 | Symbols: SWEET2, AtSWEET2 | | chr3:4957334-4959704 REVERSE LENGTH=1666 ATGATTTTCAAAACCTTTCGAGTTTTTTCAATCTTTTTAATCAATGGGATCAAATTTCGAATATCATTAAGACTTTTAAGAGAATTTTTAGACCATTATGCATATGTTTACCTTAATTTTTTCATGATCTATATTATTTTAAATGGAATTTATTAACAAATATGTATAACGTTACGACACTTTTTCGTAATTAATTTGTTTGTAAGATAGTTAAACAGTAGACAAAGCCAAATATGGACCGCATATATATAGTCGTACACATTCAGCCTTTTGCTCCTTACCTTTTTAAGAAAGTCTTCTTTTAAGTTTCTGGG…
AT3G14930.1 | Symbols: HEME1 | | chr3:5020461-5023146 FORWARD LENGTH=1958 AAATCCGGAAGGTGGGTCCTAGTATTATCCAGATAGATCATACGTGGCATCATTACAGCCGTCGAAGTGATTGACTTAAAAAGGTCAAACCTTGAATCTCATCTCTCTCGTCTCCCCTCGGCGATAAGGAAATATCTAACCAGACCGGCCCAAGGAGCGGGCAAAATCAGAAAGCATTTGATCTTCAAACTCTTGGGTTCTTCTCTGATTGAAAATGAGCTTATCATCGCCAACCAGTGCTTGTAGCTCGTCCAGATGTTACTCCTCGGGATTATCGTTTCCGATTGGATTTGGATCGAATCCCATCAATGTGGGATTGGTTTGT…
AT3G15030.1 | Symbols: MEE35, TCP4 | TCP family transcription factor 4, maternal effect embryo arrest 35 | chr3:5061681-5064152 FORWARD LENGTH=2362 AGATTTTTTTTTTAAACAAAGAATGGAAAAAAATGAATAAATTTGGGAAACGAGGAAGCTTTGGTTACCCAAAAAAGAAAGAAAGAAAAAATAAAAGTATTGAATGTGGAGATGAGAGGAAAAAAACACTTACTGTCATCTTACCCAGTTGCGTCATCATCAAACCCACAACACTCTCTTCCTCTTCCCTCTTCCTTCTGCTTATTTTACTTTTTCTCTTTAACCATTTTCCCGAGAGAGAAAAATAAAAA…
AT3G15240.2 | Symbols: no symbol available | no full name available | chr3:5133444-5136032 FORWARD LENGTH=1561 CAAAAAAGTAATAAGAACTAAAATAGCATATTATTGTGTAGACAAACAGTAAATGTTGGTTTGGTAATCATATAATTAGTCTAAATTAGAAAAAAAAATTATAAACATTGAAAATAAAAGAAATTTAGAACATAAAAGAGTCCATGAGAAGCTTGAGCAAGGAAGGCAGCAAAGAAAACCTAGAAGGCCAAAACTAGAGGAGAAACCCATATAACACACACCGACATATTCATATAGATGGTGGGCTCGGAACATCATCACCATCATCAACAACATCATCATCAAAAC…
AT3G15450.1 | Symbols: no symbol available | no full name available | chr3:5213050-5214121 FORWARD LENGTH=885 ATGTTGGCAATATTTCAGAAAGCTTTTGCTCACCCACCGGAAGAACTCAACAGTCCGGCTTCTCATTTCTCCGGCAAAACTCCTAAACTTCCCGGCGAAACTCTCTCCGACTTCCTCTCTCATCACCAAAACAATGCTTTCTCTATGAACTTCGGCGACTCCGCCGTCTTAGCTTACGCTCGCCAAGAAACCTCTCTTCGTCAAAGGTTGTTCTGTGGACTAGATGGGATCTACTGTATGTTTCTAGGGAGATTGAATAATCTCTGTACATTGAATCGACAATACGGTT…
AT3G15950.1 | Symbols: NAI2 | | chr3:5397545-5402610 REVERSE LENGTH=2557 ATGGGAACAAAGTTTTTAGCTCTGGGTTTGTCTCTGTGTCTTGTTCTCTCAAGCTTCTATCAAGTTTCTTGCCAGGATGAAGGAACTGGAAGTTTGAGTACTTTAGATCTAATTGAGCATGAATATCAAACTAGTGTCAATTCTCTCCAAGGCAATGAAGCAGTAGATCAAACTGAGACCAGTGGTCAGAAAAACAGTACAGTGTCTGATAACAACACTATTTCTTTGTCTCTATCTGAAGAACCTGCATTGGAAACTCTTAAAGAATCTGTTGATACATCAGCTGAGTTAGGAGCTGTTACTGATGAAGTCGATAAACCTTCAAG…
AT3G16400.1 | Symbols: NSP1, ATNSP1, ATMLP-470 | nitrile specifier protein 1, NITRILE SPECIFIER PROTEIN 1, MYROSINASE-BINDING PROTEIN-LIKE PROTEIN-470 | chr3:5566083-5568545 FORWARD LENGTH=1950 GAAAATCTTTTCCATCCAAATAAAAATCTTTCTTCTCATAAAAGAAAGAAGAGAAAAAACAATGAGTTTGCATATCTTTATCCTGTAGAATGATAATCTTCCCCATCAACTACTGTAGATCGTCAACGTGTACTCACTTCCATTATCGATCGAATCATCAATTTAATGCCTCGTGAATCACGAGATCATATAATATGACAAGAAA…
AT3G16420.1 | Symbols: PBPI, JAL30, PBP1 | PYK10-binding protein 1, JACALIN-RELATED LECTIN 30 | chr3:5579290-5581032 FORWARD LENGTH=1449 GTAATGCTTTTTATATAAATATGCCTCGTGGATCACGAAAGAATAAATTATTATTTCCCTTATTATTTCATCTAGTACGATCAATATCAAGAAGTCAATATAAATAAACATACAATTCACTTTAATTGATCATAGCACCGATAACAATCTACTCTCTTTAAAAGAAATTCGTAAGTACTATCAAGAAGCAGAAGATGGCCCAAAAGGTGGAAGCACAAGGAGGGAAAGGAGCCAACCTATGGGACGATGGATCGACACATGA…
AT3G16450.1 | Symbols: JAL33 | Jacalin-related lectin 33 | chr3:5588486-5589792 FORWARD LENGTH=1010 GGTAAATTCTCAGTCTCTCGTCTGATAATAGTTTTGTAGAGTTTGGTTAATAAAACTAATCGTGTACGCTACTAATACGTACAGGTAACTAATTAATATTCAAAAAGATGGCTCAAAAAGTGGAAGCAGGGGGTGGCGCCGGAGGAGCTTCATGGGATGATGGTGTCCACGATGGCGTTAGAAAGGTGCATGTAGGGCAAGGCCAAGATGGTGTGTCATCTATCAACGTCGTGTATGCGAAGGACTCTCAGGATGTTGAAGGAGGTGAACACGGAAAGAAAACGTTACTTGGATTTGAA…
AT3G16470.1 | Symbols: JAL35, AtJAC1, JR1 | jacalin-related lectin 35, JACALIN-LECTIN LIKE 1, JASMONATE RESPONSIVE 1 | chr3:5595681-5598044 REVERSE LENGTH=1822 AAGATTAACTCATTCATATTCCATCTTCATCTCCATTTCTCACACTCAAAGATGGCGAAAAAGTTGGAAGCTCAAGGTGGTCGTGGAGGAGAAGAATGGGACGATGGTGGTGCTTACGAAAACGTCAAGAAAGTGTATGTTGGTCAAGGTGATTCTGGTGTTGTTTACGTCAAGTTTGATTACGAGAAAGATGGAAAAATCGTATCACACGAACATGGGAAGCAGACACTACTTGGAAC…
AT3G16530.1 | Symbols: no symbol available | no full name available | chr3:5624326-5625519 REVERSE LENGTH=1194 GCTTACGTTATCCCTTATATAAACACATTATCAACCTCCAAATATTTTCATCATCAATCTTTCAATCACAAAAAACAACAACACCAAAAAAAAAACGCACACAATGCAGATTCACAAACTCTGTTTTCTTGTTCTGTTCTTAGCTAACGCAGCTTTTGCCGTCAAATTCAACTTCGATTCCTTCGATGGCAGCAACTTGTTATTCCTAGGAGACGCAGAGCTTGGTCCTTCCTCTGATGGTGTAAGCCGATCCGGAGCTTTATCCATGACCCGAGACGAGAACCCATT…
AT3G16640.1 | Symbols: AtTCTP2, TCTP | translationally controlled tumor protein | chr3:5669317-5670842 REVERSE LENGTH=1012 ACCAAACTTAGGACCTCACTTCAGAATCCCCTCGTCGCTGCGTCTCTCTCCCGCAACCTTCGATTTTCGTTTATTCGCATCCATCGGAGAGAGAAAACAATCAATAAGCGACCATGTTGGTGTACCAAGATCTTCTCACCGGTGATGAGCTTCTGTCTGACTCTTTCCCTTACAAGGAGATTGAGAATGGAATCCTCTGGGAAGTAGAAGGAAAGTGGGTTACTGTGGGAGCTGTAGATGTTAACATTGGTGCCAATCCATCTGCTGAAGAAGGTG…
AT3G16660.1 | Symbols: no symbol available | no full name available | chr3:5676829-5678099 FORWARD LENGTH=929 TCACATCCAAAACCAAAAGCAACACAAACACACACACCAAAAAAAAAAAAAAAAGCATTTACTTTTAACTCAAGCATGGCAATGTTAAAGAACAAACACATGACCGTCTCATTGATCTTGGTGTGTCTCGTTGTGGTGTCTCCAATGGCTGAGGCTCAGCTTGGTCTTGGTGGTAGTGGTGGTCTTGGTGGTCTTATTGGGGGTCTTGTTGGGGGTCTCGGTGGTCTGGTTGGTGGTCTTGTAGGGGGTATTCTCAATCTCGTCAATATCAATGGGGTTGTCTTTTGCT…
AT3G16770.1 | Symbols: ERF72, ATEBP, EBP, RAP2.3 | RELATED TO AP2 3, ethylene-responsive element binding protein, ETHYLENE RESPONSE FACTOR 72 | chr3:5705541-5707084 FORWARD LENGTH=1306 TTTGTATTCAGAGAGCCAAAAAAAGGCTTACAATTTTGTCGTTATGTGGATTAGCCTTCAATTTGTTGTAACCGTCATGTATCAAGGAACATAAAACTATTAGAATTATTATTCTAATATAAAGTAATTCATTTCACTCACACTTTATTACCATAAAACATTTATTTTGCGCCTATAAAGGCATTTCAGCTCCACCGTAGGAAACTTTCTCTTG…
AT3G16800.2 | Symbols: no symbol available | no full name available | chr3:5721294-5722923 FORWARD LENGTH=1056 ATGGTGCTTTTACCAGCGTTTTTGGACGGATTAGCGAGAACTGTATCGACGAAGAAAGGTAAAAAACTATCGGAAGATGAAGATGGAGGGAGAGAGATCGCAAAATCGATGATTAAAGATTCGAAGAAGAACTCGACGTTGCTCGGTACTTCAGGCTTTGTTAGCTCCGAAAGTTCTAAGAGGTTTACCTCTATTTGTTCTAATAGAGGTGAGAAAGGAATCAACCAAGATCGTGCAATTGTTTGGGAGGGATTTGGGTGCCAAGAAGACATAACATTTTGTGGGATG…
AT3G16810.1 | Symbols: APUM24, PUM24 | pumilio 24 | chr3:5723222-5727664 REVERSE LENGTH=2265 AAATTCCGCCAAACAAAACTGTATCGCCGTCTCTCTTCTTCCTCAAAAACCCTAGAAACTGTAAAACCCTTGCCTATCTCTTACACACACCACCATCACAGTTCAACTTTTGTTTGTCAACAACAATGTCTTCCAAAGGTCTGAAACCTCAGAAATCAACCAAGAGGAAGGACACCGATAGCTCTGCCAAATTCGATTCTCTAAAATCAAAGAAGCCAAAGCTAGTGTCTGGAGAACAACAACAACATGTGAAACCTAAATTTGGTAAACCCAAATCTGCAGGTGATAAGGAGCAGAGTACTAATC…
AT3G17170.1 | Symbols: RFC3 | REGULATOR OF FATTY-ACID COMPOSITION 3 | chr3:5853059-5854906 REVERSE LENGTH=1125 GCTAAAACCCTCTCTCCCCTTCTTCTTACTTCACTTCACTCGTGCTTTCTCCAATGGAGTCACTCCTGCACGCGTCTTCGTCTCTGGTGTCTCTGAGACCCAGAATCGACGGTAGAGATTCGTTCATCAACCCGTCACGCGTGTGCCTTAATCCTAGTCTCGGCCGCAGAGGATCTAAACCTCTTCCGTTGGTCGCGGCGGCGAAGAAGAAGAAAAGCAAGAAAGATGACAATCATAACTTTTCAGCTAGACCTGACGAAGCCACTGGTCCTTTTCCTGAATCCATTC…
AT3G17420.1 | Symbols: GPK1 | glyoxysomal protein kinase 1 | chr3:5959174-5962289 REVERSE LENGTH=2063 TTATTTAGAAAAAGACTAGTAAAACAAGAAAAAGACGAAAATATAGAAAAAGCAAACACAGAGCCCACAAAGCATAAAAAATATTCCAGAAGAAGAAACAACAAAGAAAGCTTCAAACTTCTTTCTCTATTTCCCTCCCTCTTTTTCCTCTCAGCTCACCTATGGAAACCCTACAAAGATCTCTCTCTCAAGATTTCTGAAAATGGATATATAATCTCACTGATTTGTTTCTTTTTTTGTTCTTGTTTCGTTTTCTATATGTTTATGGATGAGTTGTAGTTTCCATCTCCCAGCCGG…
AT3G17609.2 | Symbols: HYH | HY5-homolog | chr3:6023844-6024710 FORWARD LENGTH=702 GTTGCAGACTTTGAGTGGCCCCAAAGAAGAAAGAAAAGATGCAATTTCCTTTGGTTTGATATTCTCTTCAACCTCTTACCTCTCTATTCTCGTCTTTAGCAAAATCTCAAAAGACAAAAAGATATTGATGTCTCTCCAACGACCCAATGGGAACTCGAGTTCGTCTTCTTCCCACAAGAAGCACAAAACTGAGGAAAGTGATGAGGAGTTGTTGATGGTTCCTGACATGGAAGCAGCTGGATCAACATGTGTTCTAAGCAGCAGCGCCGACGATGGAGTCAACAATCCGGAGCTTGACCAGACTCAAAATGGAGTC…
AT3G17840.1 | Symbols: RLK902 | receptor-like kinase 902 | chr3:6105908-6108737 FORWARD LENGTH=2435 CGTTTTTGTCACATTTAGATTTTAATTTGAAAAAATTTCAAAACTCGAAAAAAACAAAAAGTGGAGAAAAAGAGAAAGAGAGAGTGTTAAGAGTGTTGACTAGCTTCACTCTTTCTCTGTAAACCACACACACAGCTTCTTCACTGAGAGCTTTTTTCTAGGGTTTCTCTCTTTGTTTCTTACAATGCGACTCTTCTTCACACCGTCAATGTCCAATCTCTCCATATTCTTCTCGATTCTTCTCCTTTCTCTTCCTCTTCCGTCAATCGGAGATCTCGCCGCCGACAAATCCGCTCTTC…
AT3G18000.1 | Symbols: XPL1, PEAMT, NMT1 | N-METHYLTRANSFERASE 1, XIPOTL 1 | chr3:6154363-6157552 FORWARD LENGTH=1912 ACACTCTTTTCGCTCTCAGATCTGAAACCTTATCTGAATTACATTTCCCCGATTCGACGTTGTGCGAATTGATGCAGCAGAGAGGACGATCCGTCAACCGCAGATCACGAAGCTTCTCTAGATCCAGACTCGCCGTCGAAGGCCACTGAATTACTCTCTCCCCTCTCTTGGCAGATCTTCTTCTTCGTTTTTTCCCGACAAACGACATTTCCGAAATGGCTGCATCGTACGAAGAAGAGCGTGATATTCAGAAGAATTACTGGATAGAGCATTCCGCTGAT…
AT3G18050.1 | Symbols: no symbol available | no full name available | chr3:6180621-6182899 FORWARD LENGTH=1624 ATTATTCATAAAATAGTCGCCAGCATGGATTACGATTAAAAAGTTTATTTTTTCTATTATTGTCCTACACACTGAAAAATGGAGTGTTAACGAAGCATAAGAAATGTTTTGTAATTTTAAGAATGTTTGATCACAAATTTTTTTCCACTGATTTTTTTACATTATTAAAACTAATAAAAAAACTGACTTAGTAGTATTAAATTGGTATATATCGAGATCCCATTTGTGATATTTTATTACACATCTCTTCCAGTCTCTCACTCTTTGTCCCTCTCTCTTTCTCTATTA…
AT3G18290.1 | Symbols: EMB2454, BTS | BRUTUS, embryo defective 2454 | chr3:6273966-6280562 FORWARD LENGTH=4495 AAAATTTACAAGGATCGTATAATACTACTAACAGTTTTTTTTAAATATTTTCCAGATAAACATTAATAAAACGATAAAAGGCAAAAAATAAAAAAGAAAAGAAAGCAAAAGCAAAATCAAAATCGATATATCAGACAACGCCTCGACCTTTCTTTCTTTTTTTCCTTCTCATCGTCTCCGTTGAACAACACCACACAAACACCAGAAGAACACCAGATAATTCCCATGGTGAACCGAGCTCAGATTTGAAAATTGAAGGTCGTAGACGAATCATAAGGAAAGAGAGAA…
AT3G19170.1 | Symbols: ATZNMP, ATPREP1, PREP1 | presequence protease 1 | chr3:6625377-6632164 REVERSE LENGTH=3734 TTCCTTTCTTGCAAATCAGCACCTCTTTTTTGTCCCGACTTAAAAATTCAGAAAAATAAAATGCCAATTTAGTAAAATAGAGAATATTTTTCACAATAATTTTGTGTGTTGTACAAGAAATGAGGTATTTCATTTTATTTTATTTTACTTTTTTCCTCTACAAGCAAAAACACACAACTACACAAGGATAAAACCTCTTGCCGTTGGGTTTATTTAGCTTCTTTGCAATATCCTTAATTTCGTCTCCGTCAGTAGCAGTCTCCGCCGGGAATATTTTTTTTCCGG…
AT3G19450.1 | Symbols: CAD-C, CAD4, ATCAD4, CAD | CINNAMYL ALCOHOL DEHYDROGENASE 4 | chr3:6744377-6747238 FORWARD LENGTH=1813 GTCCAAAATGTTAGACAAAAAACCAAAAAATCATGTCCAAAATTTCGTTAGGCTGCCGATATCTCTGTTTCCCTTTCAACGACTATCTATTTAATTACCGTCGTCCACATTGTTTTTAATATCTTTATTCGAGGTTGGTTTAGTTTTTTTTACCAAACTCACTTTGCTACGTTTTTGCCTTTTTGGTATGGTTGTATTTGTACCACCGGGAAAAAAAAGATAAGAGGTTTGGTTGGTCGAGCTTACTGATTAAAAAATATACACGTCCACCAA…
AT3G20200.1 | Symbols: no symbol available | no full name available | chr3:7047409-7051382 FORWARD LENGTH=3066 CAAGAATCAAATCCATGCAAAAAGTAATGAATCCATGCGTAGTGACAACATAGCTTGAGATCGAAATACTCAAATTGCATTGTATGTGGATGAAAAGTTTCCAACTTCAAAAAAAGTTTGGAACTTTTTTCTCGAGAATTGTATTTTAGGGCTAAAAATTGAATTTTTGGGGATAAACTAATTACTATGGCGGAGAATTCGCGGCTACGAGAGCTACGGAGACACAGATGATGAAAGAGAGAAAGAGAGAGAGAGAGAGAGAGAATGTGAGGTTAAAATTATCCATTG…
AT3G20370.1 | Symbols: no symbol available | no full name available | chr3:7105371-7107389 FORWARD LENGTH=1560 AAAGCATTATTAACTAAGCATGTATCTCCCACTAAGGCACAAATTACTAACCATATAAGTCTCAGTACTCTCTGTTCTGCAAACTTCATACACAAAACCAACATTAAGAGATGGCGAGCCACTACAGAAACACAAGCGCTATTGCTTATCTATTGCTTTGTCTCTTCATTACATCTGCCACTGCACATTCCTTCATACGACAAATCACTGATGACCTCAAAACAAATCTGCAGCAGGAGGTAGGAGCAGAACCAATCCAAAACCTGGACGTAGGACATTACTTACAAG…
AT3G20440.2 | Symbols: EMB2729, BE1 | EMBRYO DEFECTIVE 2729, BRANCHING ENZYME 1 | chr3:7123182-7130450 REVERSE LENGTH=3207 CAAAAACCTCTCTTATCTTAAAAAAAGACTAAAACCCTGAGTGTGAGTGAGAGTATGAACAAATCTTCTTCGTAGCACCAACAAAAATGGTGTCCCTCTCTAATCAAACCAGATTCTCTTTCCACCCAAACAATCTTGTCGTTTCCGAGAAACGGCGCCTGGGAATCTCAGGAGTCAATTTTCCCAGGAAGATCAAGTTGAAAATCACTTGCTTCGCCGCCGAGAGACCACGCCAGGAGAAACAGAAAAAGAAGAGTCAGAGCCAGAGCACTAGCG…
AT3G20450.1 | Symbols: no symbol available | no full name available | chr3:7130586-7131327 REVERSE LENGTH=639 ATTCTTTCTACTCATCAACACTTTTTATAACAACTTGAACCCATTTTTGGATTGATCCACTCTAAACTTCTCCATGTACTAATAAAAAATGTTCGTAGAGATGTTTCAACTTCTATTCACAATCGTGACAATCGAAGCCGTCCTGATATTAACACTCGGGTTCGGGACTCCAGCGAGAAGAGTGGTGGTGAAACTGCTAGACCTATCAAAGCAAGGTCGAGCACCACTGGTTGCGAAAACGGTCGCAGCCACTATGCTTGTGTTGTTTGGCTCGGTTATGTTCAGCACT…
AT3G21210.1 | Symbols: no symbol available | no full name available | chr3:7437964-7440826 REVERSE LENGTH=2762 AATGCTGCATAACACATAATTTAAAAACCCTAAGAAAAAAATCGGAAGTTTGTGGAAGCAAGAAGAAGAAATGATGAATCCAGAATCCGATCATCCTTCATCTCCTCGTCAACGTAAGATTGGAATCGCCGTGGAGCTCTCTGAAGAAAGTGCCTTCACTGTTCGTTGGGCTGTTGATAACTACATCCGTCAGGGAGACGACATCATTATTCTACACGTCTCTCCAACCGCCGGTCTCTTTGGAGCCGATTGGGGATATTACCCTCTCCAAACTCAACCTCCTTACAC…
AT3G21480.1 | Symbols: no symbol available | no full name available | chr3:7567565-7572202 FORWARD LENGTH=3503 CCACTTTACTGTCTTTTGCGCGCCTAAAATTCCCCGTGTCGGCTTTCTTCTTCTTCTTCTTCTTCTTCTTCTTCACTTTTGGATCTACATTGAAATCGCCTCTAGAGAAATCAAACCCGGCGAATTGGACTATCGTTGTCGGAGTTTGTCAGTGGATGAATTGCCATGGCTAAATCTAACCAAAACTTTTCTCCGTATGAAGAGACCCAGCCGATTGATTCTAATCCACCTTCTTCTTCTGATTCTGGCGAGGATAAAGATAGCTTGCTTGGGGATTGTGACACACAA…
AT3G21530.1 | Symbols: no symbol available | no full name available | chr3:7582740-7584751 REVERSE LENGTH=1768 CTTGTTGTTCTTTCTTTCTCTGGTAGCAGGTTTACATTGTTTGACATTTTAGAATAGAGTTAATTAACGCTCAACAAAAAATAGAGTTATTATCCTCTATTCACCAAATTTGGAGCAGTTGGCTCATTGCTTTCTCTTCATAAATACTTTTAATCATCTCATCTCTTCATTGATATGATATTATAGTCTTGTTGTTTGTTTAATTGTCTCATGAAAAGTTCAAATCTTTGTTTTGAAAACTCTCAAAGTGTTAATCTTTTGTAGCTGTTTCCATTTTTTGAAGCAGAA…
AT3G21670.1 | Symbols: AtNPF6.4, NPF6.4 | NRT1/ PTR family 6.4 | chr3:7626757-7629205 REVERSE LENGTH=2209 CAAAAAGCAAAGCCACATTTTATATAAAGACCCATCATATATCAATCAATCCCCATCTCTCTTCACATGCCCATTTGAATCGTATCTCCTCTCATTTCTTCTTTTGTTTTGTTGGAGTTAGATAAAATCAAAGGTCTAATAAAAGTGTCAAAACCCTTATCGCTATAACCTCCACTACCATCTTAAACTTCTCCTTATAACTCACGCTTCTCTGCTTTCTTCTCTCAGAGTCTAACTGCTCAAATAAGAAAATGGTTCATGTGTCATCATCTCATGGAGCCAAAGATGGCTCT…
AT3G21720.1 | Symbols: ICL | isocitrate lyase | chr3:7652487-7656053 REVERSE LENGTH=2213 TGATCAGAAATAAATTTTAAAATATTTTAATCTAATACTTCATAAGAAAGCAATATTTGCCAATGCAGAAATTAGTATATAAGGAGATGATAGGGAAGAAGAGCAAATATGCTTGAAGCTTCTCTAATTTCATAGCTCCTAACAAAGCAATATCATTTCCAATTTATAAAAGTTAAAGCCATGGCTGCATCTTTCTCTGTCCCCTCTATGATAATGGAAGAAGAAGGGAGATTCGAAGCGGAGGTTGCGGAAGTGCAGACTTGGTGGAGCTCAGAGAGGTTCAAGCTAACAAGGCGCCCTTACACTGCCC…
AT3G22180.1 | Symbols: no symbol available | no full name available | chr3:7827036-7830856 FORWARD LENGTH=2623 GAGAGACGATATTTTCTCAGTCCCTTTCCCTTTTCAACGAGCAACAACACTCTTCACTTAATCGCTCCGGCGGTGGCGAACGGCAACGTGACGGTGACGTTGTCGGAAAATTAGAGTTTGTTTATCTTTGCTTATTGTTGTTGGAGAAGAAGGTATGGTGAGGAAACACGGTTGGCAACTTCCCGCTCACACTCTTCAGGTGATTGCAATTACGGTGTTTTGCTTGTTGGTGGTCGCTTTCTATGCTTTCTTCGCTCCTTTTGTTGGAGGTCGTATTTGGGAATACGT…
AT3G22231.1 | Symbols: PCC1 | PATHOGEN AND CIRCADIAN CONTROLLED 1 | chr3:7845823-7846833 REVERSE LENGTH=773 ATTTCAAACAATATCATTTGCTTTATCTCTGCAATTATATATGTGTTGGATATAACCAAAAAACCTAGACCTACCACTTCGCTAAGGTAGGTCTGTCCGTGAGTTGTCTGTGATTAGATGTTTTTATTGTTCAATATTGACTCTTCTTTCTTTTATATAATGAATAATGTAAAAAATTTCCTAATATTTGTCTACCTTATAAATTAGAAGCACAACACTCTCTCCTCTTCACAAATCTCACATCCTCACTCCTCAGCTCCTCAAATCAGAATGAATCAATCCGCGCAAAAT…
AT3G22235.1 | Symbols: no symbol available | no full name available | chr3:7854419-7855791 REVERSE LENGTH=670 CTGTCCGTGAGTTGTCTGTGATAGATGTTTTTATTGTTCAATATTGACTCTTCTTTCTTTTATATAATGAATAATGTAAAAAATTTCCTAATATTCGTCTACCTTATAAATTAGAAGCACAACACTCTCTCCTCTTCACAAATCTCACATCCTCACTCCTCAGCTCCTCAAATCAGAATGAATCAATCCGCGCAAAATTACTTTTCCGTGCAAAAACCTTCAGAGACTTCATCAGGGCCGTACACAAGTCCGCCACCAATTGGTTATCCGACTAGAGATGCGGTGGTGG…
AT3G23030.1 | Symbols: IAA2 | indole-3-acetic acid inducible 2 | chr3:8180702-8181853 REVERSE LENGTH=1060 CCTAACTTCGATGCTCCTTTATATATATCTCTCTCCCCTTTTCTCCAAAACTCATCAACCAGCTCACCAAGAACAAGAACAAGAAGAAGAAGAACAAGACAAGAAGAACAAAGTACCCAAGAAAACACACAAGAAGGAAACACAAAGATTGATATTGATCCAAAAGCAATGGCGTACGAGAAAGTCAACGAGCTTAACCTTAAGGACACAGAGCTATGTCTTGGATTACCCGGAAGAACAGAGAAGATCAAAGAAGAACAAGAGGTTTCTTGCGTTAAAAGTAACAACAAGCG…
AT3G23400.1 | Symbols: FIB4 | fibrillin 4 | chr3:8376444-8378364 REVERSE LENGTH=1186 TGCAATTTCGTTTACGCACACACGTATACGCGCTAATAACCCGTGGTGCTTCTCAAATCACATAATAATTAAAGTCTTCTTCTTCTTCTTCTTCTCTACAAATTATCTCACTCTCTTCGTTTTTTTTTCCTTCTCAACAATGGCGACTTCTTCTACTTTCTCGTCACTACTACCTTCACCACCAGCTCTTCTTTCCGACCACCGTTCTCCTCCACCATCCATCAGATACTCCTTTTCTCCCTTAACTACTCCAAAATCGTCTCGTTTGGGTTTCACTGTACCGGAGAAGAGAAACCTCGCTGCTAATTCGTCTC…
AT3G23640.1 | Symbols: HGL1 | heteroglycan glucosidase 1 | chr3:8501813-8509584 FORWARD LENGTH=3407 GGAGAGATCATTTGTGACACAAGCAGCAGTATCATCGTCGTCATCACTCACTAGCAAAGCTCGAGCTTCTTCCTTCTTCTTCAATGGTCGCTCTCTTCCTTCTCTGAACCCGATCTCTCCGTTTCTGTTCCTCCCCACAAGTAGATCCTTCGCTCTCGTCGTCAAGAGCACTCTCGGAAGGAATGGAGACAAATCTTTACTTAGGATGACTTTAAGTGGGGATAGCTCGGAAACTGTAGAGATGACTTCAACTGATATGATTTTCGAGCCGATTTTGGAGCATGGAGTTTTCCGGTTTG…
AT3G24170.1 | Symbols: ATGR1, GR1 | glutathione-disulfide reductase | chr3:8729354-8734624 REVERSE LENGTH=2242 GTTTTGAAAGATTCCATGTCTTCGTTTTAAAAGTCGCTTTCAATTGTTTGAGCATATGTTTCGTAGGGAGCACTAAGTTGGTATACATAAAGGTATTGATCAATCTAAAAAACTCAATGGTTTAATTATATTAATGACTTTAGCCTAAAAAAACTTAAGTCAGTGTAAAACAATATCGATGTGTGATTAAGAAGAGATCCAATTTAACATTACCCACACAATCATTTGATTATTTCCTCCTCTCCGTATCTGTGTCTCTCTTCTCTTGATCTTTTAGTGTTCTTGCTT…
AT3G25545.1 | Symbols: no symbol available | no full name available | chr3:9276845-9278691 FORWARD LENGTH=1209 GAGGTTTTAGCTTTCTCGCTGTCTTGGCCGAGAAGACTGAAACCAATTGCAACAAAAAGAAAGATAAAAAAAAACAAAAAATCTCTTCTTTGTTCATCATCATCGATCGATTCTACTGCAACAAGGTCTGTGAGATTTTGATAAAAGCTAAGATATGGAAGATGTACTTACCGAGAATCCTCCACCTTCAAGATTCTTCCAAGAAGATCTTAACAACTTTGTTCAGCCACCTGAATCCCTTCCATCTCCTTTCATCATATTCTCAAACCCGAAACCTGAACTTCCTCT…
AT3G25760.1 | Symbols: AOC1, ERD12 | early-responsive to dehydration 12, allene oxide cyclase 1 | chr3:9403779-9405338 FORWARD LENGTH=1191 CGTTGGTGACCCATTTTTGGGATATTTAGCATTATCCCATTCACCATTTATCAGCCATCAATCATTCATCCAATATATATACACATAGACATTTCGTAAAACTCAAATCACTCACCACATAAAACCAAAGTCCCATCTCTTAAAAAACTAATCATTTCAAAGTTTTGTCTCTAGTCTTTCTTTTTATTGAGCAATGGCTTCTTCTACAATCTCTCTCCAATCTATCTCCATGACAACTCTCAACAATCTCTCATATAGTA…
AT3G25770.1 | Symbols: AOC2 | allene oxide cyclase 2 | chr3:9406669-9408071 FORWARD LENGTH=1300 AAAAGTATTTCAACTTAAATCCAAGACCCAATGCTTAGATCACGTTCCGACCATGGAAACCAAATCCAAATTCCTCCCAAAGCATCTTTTTAGTTTGAGACCCACTTTTGGTAATTTACGCACGTGCTACTTCATCAATCATCCCCATTCATCACTCATCCAACATGTCTATCTATAAATAGACGGAGATATTTCGTAGAACTCAAATCACTCACCACATAAAGTAAAAGTCTCATCTCTTCATAAAATAGCTTTAAACCAATCAAGTAGAGTTTCTTCTCAAGTCTTTTTATTTTATTTTTA…
AT3G26060.2 | Symbols: ATPRX Q, PRXQ | peroxiredoxin Q | chr3:9524725-9526407 FORWARD LENGTH=1020 GTGATTGTGTGATGTTTCCATATCTTCAGCTTTTCTTCTACTACATGCTCTAATCACGTCCTTGTAGAGGAAAAGAAAAAAAATGGCTGCTTCATCTTCCTCTTTCACTCTCTGTAATCACACCACACTTCGTACTCTCCCTCTGAGAAAGACCCTTGTCACCAAAACCCAATTTTCAGTTCCCACAAAATCATCAGAATCTAACTTCTTTGGCTCCACACTCACTCACTCATCGTATATCTCCCCAGTCTCTTCCTCTTCTCTCAAAGGCTTAATCTTTGCCAAGCAGGTTAACAAGGGT…
AT3G26570.1 | Symbols: PHT2;1, ORF02 | phosphate transporter 2;1 | chr3:9756007-9758701 FORWARD LENGTH=2384 CTTTGACTACATCCAAACAAAGAACAAAATTCCCAAATCATTTTTATTCTTCTTTTTTACAAGTGGGCATTTGTGAGGTTGTGAGGCCCAACCAAAAGAGCCTCTCACTACATTCCACAAGAACCACACAAATTCAAAAGTCTCACTCCTAACACAAAGAAGCATCCAAACGCAATCCTCTCACCTCCACCTCACATTCCCCTGTGCCACCATCACTTACCCTTTCTCGCCTCTCCTGAAATCAAAATCCCATTATGCAAATCCATTTTCATCATCATCAATATCATCACC…
AT3G26740.1 | Symbols: CCL | CCR-like | chr3:9827682-9828917 FORWARD LENGTH=1068 CCTCAATAATATCAAAATTTACTTCAATGAGAATAAGATTACAATTTTTTATTTTTTTTTGAACACCAACAAATCTGCTTCTTCTCTGGCTATAAATAAAGCATAAACTGTTCCAAAAACAGAACCAAAAAATATCTAAAATCACTAAACCTATCTTCTTAACCAAAAGATCAATAGATTACAAAAATGCAGGGAGCTCTGTTTATCAAACCAACTATTCTTCTTCCTCTTCCTTCTTCAGTTTCTTCTCCAAAACTCACTTTTCTTCTTCCTCACGCAACCAAAGCTTCAAGACTCTCATCTCTCAGATCAAACAAC…
AT3G26830.1 | Symbols: PAD3, CYP71B15 | PHYTOALEXIN DEFICIENT 3 | chr3:9887917-9889791 FORWARD LENGTH=1777 TATAAATAGATTATTAACCTAAGCTTGATAGAGAAGACAGAACAAAAAAAAACACAAGAACAGGGCAAGGAAAATGTCGGTTTTCCTCTGTTTCCTCGTCCTCTTACCCCTGATCTTAATCTTCTTGAACGTTTTGAAACCTTCGAAATATAAGCTTCCTCCGGGTCCAAAGAAGCTTCCCATCATCGGAAACTTACACCAACGCAGGACACTACATCCGAGGAATCGCCGTAATCTCGCCGAAATGTATGGACCAGTGGCGCTTCTCCAATACGGATTCGTCCCCGTGGTC…
AT3G27030.1 | Symbols: no symbol available | no full name available | chr3:9972508-9974225 REVERSE LENGTH=429 ATGCCTGATTGGGGACCGGTTTTTGTCGCGGTGACGCTTTTTGTGTTGCTGACTCCGGGACTGCTGATTCAAGTTCCTGGGAGAGGTCGAGTGGTTGAGTTTGGAACGTTTCAGACAAGTGGTCTCTCGGTTATTGTTCATACTCTTATTTACTTCACTCTTGTTTGTATTCTCTTGCTTGCTCTCCAAATTCACATTTGTAACCTTTTTTCTACTTCAATGGCGGATTGGGCTCCAGTTCTCGTCGGCGTGGTCCTGTTCGTGATTCTCTCACCGGGACTTCTCTTCT…
AT3G27240.1 | Symbols: no symbol available | no full name available | chr3:10055730-10058773 REVERSE LENGTH=1530 GTACGTTGTTGGCCCATTAAGGCCCAAATAAGTAAAACTGTGGTCGTGTGTCTAGCAGCCGCTGTGTCATCGTGGAACTCCCATTTTCTCTCTTTTACTTGTTCGTTCCCAAACTCTTCTCCCTCGATCGTCTCCGTCGCCGATCTCGTTTCTTCATTTTCCGCGTGTTGATTGGTACAAAGGTTTAATCAAATGGTTGGAGGAGGAGTTATCCAGCAAATTCTTAGGAGGAAGCTTCACTCCCAATCACTTGCAACTCCGGTTTTGTCTTGGTTTTCTTCGAAGA…
AT3G27925.1 | Symbols: DEGP1, DEG1 | degradation of periplasmic proteins 1, DegP protease 1 | chr3:10366349-10369013 REVERSE LENGTH=1779 GTTCGATTCGGTTACGTATACAAAACCATAGCTTCGCATAGAAAAACCATTATTTTCAAAAATTAATATTTTTAATTACAAAAAAAAATGAAATAAAACAGAGACCACAATCCCATTGTCCCATGACCAGAAGAAGAAGAAGAAACTAAATGGCGACGACGACGAGTTGTTCGCTTCTCCTTTCTTCCACTCTCTTCCTTCACTCTCCTCCTTCTTCTCACCTCTCCTTCTTCAATCTCTCTTCTTCACGATCCTCTCCAAT…
AT3G28270.2 | Symbols: AFL1 | At14a-Like1 | chr3:10538005-10540070 FORWARD LENGTH=1524 GACATTTCTTTCATTCTATCTTAAATCCTCATCACTCAACTTGAGCTCGCCAACACAGGTTTCTCCTATAAATACTTGTAAATTACAAACCCAAGAAATCATTCAAAACTTCATACCTATTATATATATTGGTGAGAGTATTGAGCAAGATTCTGATTCAATTTCTGCAATATCATCGATGGCGTTATCCAAAGATTTGATGTTGAAATGCTCGGAAGACATGATGAGTGCTTACAAATCTGCTTGTGAAGAACACCCAAAACTAAAATCCTTTGATGCTTCCCTTCAGCAGCGAACCAACAAAATGATAGA…
AT3G28940.1 | Symbols: no symbol available | no full name available | chr3:10968043-10969858 REVERSE LENGTH=1338 AAGTTTTTCTTCATATACATAATTATAATTTTTAATATATATGTCAACATAAATTAAACAGTATTTTGTCAAATTATTATTTTCGATTTAATATATATTTTAGAAGAGATTTTATATATTTTTTAAATAATATCCTTTTTATAACATTTTATTTTATAAACACTTAAAATGCCTAAAACCAATTAAACATTTTAAGCATTAGACAATAATGATCAACACATACTTAGTGACTATCGTTTTCTTGAAAATTGCTTCATGTACATTGAATGGAATTATTATAGTTGAT…
AT3G30730.1 | Symbols: no symbol available | no full name available | chr3:12357280-12357865 REVERSE LENGTH=521 TACAATCCAAACATGGCACCACATAAAGCTCAACAGTCTCTCCAGCCATACACCTTTCAGAATTTTGATGATATTGATGGAGATTTCTGTCAAAAAGAAGTCTTACTCCGACTAATTTATATCTGGGAAGCCCGGAATATCAAAAAAGGCAACATATTGATGGGTTTTGAATTACTGTTCATCTACTCCCAGTCAAACCCAATGGAAGGATTCATTTCTGCAAATCGGATATTCCCATACCAAGAGGATCTAAAGTACAACTCCATTTACAAGCTCAATAAAGTGGA…
AT3G32980.1 | Symbols: no symbol available | no full name available | chr3:13526071-13530098 REVERSE LENGTH=1541 TGTTGTTAAAAATAAAAATATAACAATAGAATTAGTTCACAAAATGTTATGGACCCATTCGGTCATTCCCCTATAAAAGGATCCTTGAAGATATAGAGTTTCCTCATCTTCTCAAACTAAATCAATTAAAGAGGTTTCTTCTTATAGAAATGAATTTCTCTTATTCTTCCTTGTCAACTTGGACAACCCTAATGACATTGGGTTGTCTTCTGCTTCATTCATCCATTTCCAGTGCTCAGCTAACCCCAACTTTCTATGACAATACATGTCCAAGCGTCTTTACCAT…
AT3G43670.1 | Symbols: no symbol available | no full name available | chr3:15567067-15569984 FORWARD LENGTH=2391 CAATAATATTAGTTGTTGACAAAAAAAAAACAATAATGTTACTTATCTTCTGATCTTCCCAAAAAAAGCAACTAACAATGGTGGAACTTTCGTTCTCTCAGCTCCTTGTCTTACTTTTAAGCTTACTCTTTCTCTTCACTACTCTCGCGTCAAGTTCCAAGACCCCCCGATTCAAGTATTCGTTAGAGAAGCCTCACCACCCACTTGACCCACTAACGACACCTGAAATAAAGAGAGTCCAAACCATCCTCTCGGGTCATGATCCGGGTTTCGGGTCCGGGTCAAC…
AT3G43720.1 | Symbols: LTPG2 | glycosylphosphatidylinositol-anchored lipid protein transfer 2 | chr3:15615386-15617309 REVERSE LENGTH=955 CATTTTATGTATTTTACAACTTTTTTATTAGCTTTTGTTTTATAATAAGAAACTTTTAAATACAGGAAAATAAAATAAGAGGGTAGGTGGAAGTTATTAACACGCATTAATGGCAACTAACTAAAATCCTTTAATATAGCTTTGTTTCCGCTCACGAGATTATTTATCTTCACAATTTTTTTTCGTCTCTCAAACCAACGCAAAAGAACAATGTCTAACGTTGTAGTAATCGCCGTTGTTCTCATCGTAGCATCGCTAACA…
AT3G44860.1 | Symbols: FAMT | farnesoic acid carboxyl-O-methyltransferase | chr3:16379571-16381434 FORWARD LENGTH=1660 TGGATATGCTTCACGCAGACCGATTGATATAAATAAGCACGAAGTCTTCCAACTAAAAATTCATCACATCCTCACACACAAAAATAAATCATCACAAGACCAGAGTTAAAAGAGAGACATGTCGACTTCATTCACAATGATCGGCGGTGAAGGTCCCAACAGTTACCGGGAACATTCGAAATACCAGGGAGCACTGGTTATAGCTGCAAAGGAAAAGATCAATGAAGCCATCTCCACGAAACTCGATATCGACTTTACTTCAAATCTTGTTAACATAGCT…
AT3G46130.1 | Symbols: MYB48, ATMYB48, ATMYB48-3, ATMYB48-2, ATMYB48-1 | myb domain protein 48 | chr3:16945230-16946376 FORWARD LENGTH=974 GGACACTAAAGATCGGAATAAAGATAAGAAATCATTAGAGATTTAATATTGCGAGTGTGATATCGTGTAGACACAGCACAGTGTTGAAATTTTTACCTTATAAATATAGTATCCAAAGGATGCCATGATGAATCAAGCTGAGAAATAACTTTTTTAGTAACACGAGAGAGATAAAGAAGAGCTAAAGAGACAGAGAGATGAAAATGATGCAAGAGGAGGGAAACCGAAAAGGTCCATGGACAGAACAGGAAGACATACTT…
AT3G46280.1 | Symbols: no symbol available | no full name available | chr3:17005423-17008528 REVERSE LENGTH=1783 TCAACAATATGAACATATACTTTAATTATATCATCTATCTATTGCGTATTTTGTTTTTCTTTTTTGCTTCTATATATTACGTATGTGTGCATGTAAGTAAGTTAAATTTAGCTCGTTGATGATGGAGGCGCTTCTTTATGTCATCACTCTCTTCTCTCTCTCAGCCCTAACCGTTACATTAGGAGAAAGTATAAGCATCGACTGTGGATCAACCGGATCTTACGTGGACTCCAACAATGTAACATGGGTCGGAGATAAAGGCTTCGTCACCAACGGCGAGCCCATG…
AT3G46580.1 | Symbols: MBD5, MBD05, ATMBD5 | METHYL-CPG-BINDING DOMAIN PROTEIN 05, methyl-CPG-binding domain protein 5 | chr3:17148232-17149597 FORWARD LENGTH=983 CAAACTTTAAAACAGAAACAAAACTTCTAACTTACAAATTGTACTTCTGTCTTTTACTCTGTCTGATTCAGTCAAAAAGAAAGGAATATTAAAATCTCTCAATTTTATATACACTCACTCAATCATACCTTTCTCTGGAGACCTCCACAGGGTTTGTTTCCGGAAATGTCGAACGGCACGGATCAGGCTCAACCACCACCGGAGAACCCGGCTACTCCGGTGGATTCGAAGTCACG…
AT3G46700.1 | Symbols: no symbol available | no full name available | chr3:17200167-17202074 REVERSE LENGTH=1833 CCTGCTGATATTCATGTGATTTCTCACGCAACACAACGTATTAATCATAGCCGTGACTAGTTGGCATTTAAGAATTATATCCTTTGGAAGATCTTCGAATCTACACGAAATGGGATTTTAATAATTCTACATATGGATCACATTCACCTATATATATATAGATATGCTATGCATTGAGATAAAACATGAGATAGGGAGAGAGTGTAGTAGAGAGAGGGGTTAAGAAATGGAGAAAAGAGTAGAGAAGAGAAGGATAGTGTTGGTTCCACTTCCATTACTAGGACAT…
AT3G47340.1 | Symbols: DIN6, AT-ASN1, ASN1 | glutamine-dependent asparagine synthase 1, DARK INDUCIBLE 6, ARABIDOPSIS THALIANA GLUTAMINE-DEPENDENT ASPARAGINE SYNTHASE 1 | chr3:17437840-17441431 REVERSE LENGTH=2439 TAAGAACCCATCGGACGTCGTAAGAAGGTTAATTAACACGTGGAAACAGCTGGTCAGAGTTATCCGGTAACTTATCCGGTTACAAGTAAAAAAATAATTTGTTCCCATACACGACTCCTTCAGAACCAAACGCGACATCACGGCGCCGTTTAGTGTCTATAAATAGAGCAATCGGTCGTAGAAAA…
AT3G47860.1 | Symbols: CHL | chloroplastic lipocalin | chr3:17656602-17658353 REVERSE LENGTH=1322 GAAATATCTCCCAACCTGTCAACACTTAAAAAAAGACATAAAAGTCTGTGGCGACCAAAAGAAGTGAGAGAGAAAGAGAGAGATATGATATTATTAAGTAGTAGTATAAGCCTCTCAAGACCAGTTTCTTCTCAAAGCTTCTCTCCACCTGCTGCCACTTCAACAAGGAGATCTCATTCCTCTGTCACAGTCAAGTGCTGCTGTTCTTCCAGAAGGTTGTTGAAGAATCCTGAGTTAAAATGTTCCTTGGAGAATCTCTTTGAAATCCAGGCTTTGAGGAAGTGTTTTGTTTCAGGGTTTG…
AT3G48140.1 | Symbols: no symbol available | no full name available | chr3:17778282-17779601 FORWARD LENGTH=758 TAACGCCTCGCTGCCAATTAGAATTCAGCATTCCAATTTCATTTTATTTTCTCACAAAATTCTCCAAAAAACCTAAAAGTCAAATAAATATAAAGTGAGGTCTTTTCTACGTCTCTTCAACATTCTCAGAGAAGCCGTCTTCTTCCTCCTTCAATCTCTCTCGTTCGTATCATCTGCTCTGCGATTTCAATGGCGAGCCGTTGGTTGAGACCTGAGGTGTATCCTTTGTTCGCTGCTACCGGAGTTGCCGTTGGGATCTGTGCGTTTTCCTTGATCAGAAACATCAC…
AT3G48500.2 | Symbols: PTAC10, TAC10, PDE312 | PIGMENT DEFECTIVE 312, PLASTID TRANSCRIPTIONALLY ACTIVE 10 | chr3:17962163-17965613 FORWARD LENGTH=2345 ACTCTCTCTTAAACCTTCAAAAACCCTGAAGAGTGACGAATGAATCATGCAGATTTGCCAAACCAAGCTCAATTTCACTTTCCCTAATCCCACAAACCCTAATTTCTGCAAACCCAAAGCTCTTCAATGGTCACCGCCTCGTCGCATATCCTTGCTGCCTTGTCGTGGATTCAGCTCCGATGAATTCCCAGTCGACGAAACCTTCCTCGAGAAATTCGGACCAAAGGACAAAGACACAGAAGATGAAG…
AT3G48610.1 | Symbols: NPC6 | non-specific phospholipase C6 | chr3:18011475-18014204 REVERSE LENGTH=1986 AAGCAGTAAATAGACACCACAGCTTTTTTGTTCTTGCTCTCTACACTTCACATTTACCCAAAATCTTTATAATACTATATATTTAAAACTTTTTATCTTTTTGTATTTTGGTTACAAAGAGACAATTATCTCTCCACTGTCTTTATGTTCTTCTTTCATGTAACCAATCTAAGGCAAAACAAAACCACAGACACAAATTCTACACCAAAAGCTTAACCAGATTTTTCCCAAGAAAAAACCCATCCATGAAACCATCATCAGCTTCAAGATTTTCTTTAACTTTCTCACACTTTC…
AT3G48720.1 | Symbols: DCF | DEFICIENT IN CUTIN FERULATE | chr3:18046144-18049474 FORWARD LENGTH=1855 GTATTGAAGTAGCCAGTTCTTTAGTGGTCCTTATTATGTTTTCGATCACCTCCTTATCTCTGTAGCTACATAATCTTCCCTTGTTAAATACCTAAACCCTATTCTCCACTTAACCTCCCTAAAGAACCTATATTTCACGTTATATTCTTGGCTCTTTCACTTTTCCCATAAATTCTGTGCAAAAACTCGAGTGGGCCTTAAGCTTTATCTACCTTATCTCTCCAGCTATACACTTGCTACTCAAGATACCGCTAACCCTAATCTCTACTAGACCCCCTTAGGACTTAAAACCCTATA…
AT3G48780.1 | Symbols: SPT1, ATSPT1 | SERINE PALMITOYLTRANSFERASE 1, serine palmitoyltransferase 1 | chr3:18089020-18093252 FORWARD LENGTH=2625 TATAGTATTAATTAGATCTTTACTCTTCATAGTCATCGATCAATACACATAACATTCCCTAATAAGTTAAATTAGTGGCTACGTTTGACGAAAAGCCCTCGTTTAAAAAAAAAAAAAGAGAAGAAGGAAATCAGGAATGATCTGATTCTTCGACGAAAGGGGAAGAGGTTGTTGAATTCAAAATCTCTCTCTCTTCTCTGTCTCTCTCGCGTGAGCTAGTTGCAGATTTTTCCAGATCTCAACATTGAAATTCAA…
AT3G49010.1 | Symbols: BBC1, RSU2, ATBBC1 | 40S RIBOSOMAL PROTEIN, breast basic conserved 1 | chr3:18166769-18168580 REVERSE LENGTH=877 ATAAGTAGGGTTCTTGCTTGTTTTCTCTCATCGTGTGTTCTGCTGCTAGCTCCTATGAAGCACAACAATGTTATCCCCAATGGTCACTTCAAAAAGCACTGGCAGAATTATGTCAAGACATGGTTCAACCAGCCTGCCAGGAAAACCAGAAGAAGAATTGCGAGGCAAAAGAAGGCTGTGAAGATCTTCCCTCGTCCAACTTCTGGACCTCTCCGCCCTGTTGTGCATGGTCAGACTCTTAAGTACAACATGAAGGTCAGAAC…
AT3G49120.1 | Symbols: PERX34, ATPERX34, PRX34, ATPCB, PRXCB | ARABIDOPSIS THALIANA PEROXIDASE CB, PEROXIDASE 34, peroxidase CB | chr3:18207651-18210333 FORWARD LENGTH=1522 AAAAGGAAACTATTCGTTTGCTGTTCTAGATAAAAGCCTTTAATTGAGAAAAAGAAAATGCCTCCAGCTTTGACCCGTTTTGCCTATAAAAGGATTCTCTAAGATATGGACTTTCCTCATCTTCTCGGGTAAACAGAATCAACTAGTTTTGTTTTTCCTCTTTCAAAAATGCATTTCTCTTCGTCTTCAACATCGTCCACTTGGACAATCTTAATCACATTGGGAT…
AT3G49220.1 | Symbols: no symbol available | no full name available | chr3:18249727-18253846 FORWARD LENGTH=2109 TCACCACTCACTCTCCATATATACTTCACATACAATCTTTCACTCATATATATACCACACAGTCACACATTCTTTATAATGTAAATCAAAAGAGAACTAAACCAAGAAACAAAATGGGATACGAAAGGCTCGGACCATCCGGAGCAACTGGTTCGGTCACCACCTCCACTACTACAGCTCCAATCCTTAACCAAGTCTCCACGTCAGAGCAACCGGAGAACAACAACCGAAGAAGCAAAAAGAAGCTTGTCGTATCATCAATCGTCTTAGCCATCTCACTTATCCT…
AT3G49260.3 | Symbols: iqd21 | IQ-domain 21 | chr3:18262399-18265979 FORWARD LENGTH=1701 AATGATTTTCATTTTATCGGTGGTGAAATGAGTGAGACATCCTCTCCTTCTCAACTTAAGTCTCTCTGTGACTTCTCTCTCTCACCTCTTCTTATCTCTCTCGTTCTCTTTCTCTAAACTTCAACAATCGCTTCTAATCGTTTGATCACATTGCACAAACATATGGGGAAGAAAGGGAGTGGTGGATGGTTCTCGACGGTGAAGAAGAAAGTCTTCAAATCCTCTCCTAAAGACTCCAAGAGAGAGAACAACATTGGTAGTAATAACGCCGACATATGGCAGCAGCAGCATGATACGCAAGAAGTCGTGT…
AT3G50140.1 | Symbols: no symbol available | no full name available | chr3:18592305-18594715 REVERSE LENGTH=1940 GTATAAGTATGATTAGATGTCAATCACTGGTTGTTGTCATTACAGATCAAATAATATTGCGACCAATGACAGCTTTAGTTCAGTTGTTACATATTTGCTTTTAGACTTTTTCTATGTCACTCTCAATCTCCTAAAAACCTTCAACAAACAAAAATGGCAACTCCTAGTAAACGACGACCACCACCTCCACCGCCGCCGCCTCCTCGTCTATTGGTGCTGCCACCACTTCCACCGCCACCACCACCGCCGCCGCCCCAGCTACCATTTGGACCGAAGCTTCCTTTCC…
AT3G50650.1 | Symbols: no symbol available | no full name available | chr3:18806139-18808243 REVERSE LENGTH=2105 AAATACTCACTTTCTTACTTTTTTCTTCCTACTAAAATCTCTCCGGTTTCATTCATATCCCTCTCTCTCTCTGGGCCTTACTCAATCACCACCAAATAACAGACAAAAAAACGCCTTCATCGCCGGCGAAAGTGAGTCGGAGAATGGCGTATATGTGCACCGACAGCGGAAACTTAATGGCTATAGCACAACAACTCATCAAACAGAAGCAGCAACAACAATCACAACATCAACAACAAGAAGAACAAGAACAAGAACCCAACCCCTGGCCCAATCCATCCTTCGG…
AT3G50920.1 | Symbols: LPPepsilon1 | lipid phosphate phosphatase epsilon 1 | chr3:18922304-18923772 REVERSE LENGTH=1178 GAAGAATATGAGTGGTCACGATATTATAAAATGCGTCAAGGTAAACAACAAATAACAAACTCGTTTTCGAGCAAAAAAACTTTGAAGATTGATTTGAAGAAGAAAGCTCTCTCTCAGGTTCTTGTTCTCAACCAGACATTGATTTCTTCGATTTGCATATTTCCCTTCTTCGTCTTACGAATTTTACTTCCTTTAGCGATGGATTTGATACTACGTTGACTTTTATCTTCCTTTTGGAAATGGCAGCGTCGTCTTCTCTTCTTCTTCTTCTTCACTGTC…
AT3G51230.1 | Symbols: no symbol available | no full name available | chr3:19023064-19024352 REVERSE LENGTH=1144 CTTTGTTTTTTCCCAAATTCTCTTTCAGTTCAGTTTTCGTTGTTGTTTACAAGAACTCGAAATTCAAATGGAGACTCCATCATCAGCCAAAAGGGTCACTAGATCACAGGCTATCTCTGCAATCAACGACTCTGATTCTGACTTCAAAGTTCCCTTTTCATCATCAAACAAAACAGAGGATTCGAGCATCGACCAAAGAAAAGAAGAAGACAGGTCTGCACTAATCGACATAACCAACGACTCACCGATCGTGGGTCTAACGATGCAGACACCTCCTTCAGGGTTC…
AT3G51950.1 | Symbols: no symbol available | no full name available | chr3:19278244-19281346 REVERSE LENGTH=2162 TTTTAATTTGCTTTTTAAAAACAGTTTATTACACAATCTCTCTGTGTTTTTTCTATCTCTCTCTTTCTTCTTCCACTCGTGAAAGAAAGACCAGAGAGTTTTCTCCTGATCCACACAACAACAACAACACAGAGATCCCAAATCCGGAAGATATCTTCTTCTCTCATAACTCAGTTTACTCAGATTCACTGAAACATACAATTAAGTTAACCGTCAGTCTCTCACCTGCAGCAAAATTCACTCTTCTGCTAATAATGTTCTCCACAGAGATTCATCTATTGATCAT…
AT3G52180.1 | Symbols: ATPTPKIS1, SEX4, ATSEX4, DSP4 | STARCH-EXCESS 4, DUAL-SPECIFICITY PROTEIN PHOSPHATASE 4 | chr3:19349600-19353728 REVERSE LENGTH=1693 GTGGAAAGTTGGAGACTTTTTCTAGTAATGTGTTCCACTTTACGTAACAAACAAAAGTGATTGCATTCCCGGTGCAGACCGTGGGGTCCCAATTGTATCGTCGTGAGTCGCGTGACCGTCAGAGTCACACTCACAAACATTTTTGGACATGAATTGAAAATTATTATAATTACCAGATTTTTTATCTATCGTCGAACTTGGGACTGAGAAAGTAGCAGCTTCGTTTGCTTCCTCTGATATTTT…
AT3G52370.1 | Symbols: FLA15 | FASCICLIN-like arabinogalactan protein 15 precursor | chr3:19417401-19419887 FORWARD LENGTH=1797 CACAACTAAAAAAAAACAAAAGGAAGAAGAAACATCACAATCACCAATCACCTCACTATATCAAATTCTTTCCTTATTCACTAACCAAAAAATAAATAAACTCAAAACCATTCTTCATTTCGCCGACACTTTCTTCTCCACCACCACCATGGATGATCTCTCCAAGCTTCTCTTCTTCCTCCTCCTCACTATCTCCATTACCACCGCATTACCCGATAAACCCGGGTCGGGTCAAATAAACTCAAACTCCGTCCTCGTTGCTCTTCTTGAC…
AT3G52430.1 | Symbols: ATPAD4, PAD4 | ARABIDOPSIS PHYTOALEXIN DEFICIENT 4, PHYTOALEXIN DEFICIENT 4 | chr3:19431095-19434450 FORWARD LENGTH=2255 GCTTAGCCAAAAAAACTTCAAAATGTCTGAGTCAAATGTAGGTTGATTTCTCTGCAATTTCCATGAAAGATAGATAGATAAACTCTTACCAAAGTTTCTGCATATCAAAAGTTGTCAATTTATGCTCAAGTCTAAACCATTCCGATTACATAGGATCACATGCTTTGATTCGCATTTTCTTCTACTATATATTTACATATTTTTTTGTCCTCTACACACAATGATTAAAAAATGAGAATGGACCTACCTTTCACA…
AT3G53480.1 | Symbols: ABCG37, PIS1, ATPDR9, PDR9 | polar auxin transport inhibitor sensitive 1, PLEIOTROPIC DRUG RESISTANCE 9, pleiotropic drug resistance 9, ATP-binding cassette G37 | chr3:19825267-19831880 FORWARD LENGTH=4688 CCATAATATAAATATACGCAAGTCAAAATGCATTGAGCTTATCTCTCATTTAGACTTTAAATTTCTGATTTCAGAGAGGTCAACTCTTTAAGCCAAGCCATGGCTCATATGGTTGGAGCAGACGATATTGAGTCATTGAGAGTAGAGCTTGCAGAGATCGGAAGAAGCAT…
AT3G53800.1 | Symbols: Fes1B | Fes1B | chr3:19930798-19932892 FORWARD LENGTH=1409 GTTTTTTGGTCTATCCATACTTTACGGGGCACACAAAAATATCTCCTCTGTTCCTGTAATAAAAAACAAACTAACATTCTCATTCCTCTCTCGATCTTACTCAATTTTGCGTTTCTGCTTTTCATTTTCTCTCAAGAAGCGTAAATGGCGAACAATGGACCTAACTGGGACGGATTACTCAAATGGAGCCTCTCACATTCCGATGGAGCTTCCTCTTCTAGCCGTATAAGTGAGGAAGATCGACAATGGTTTGTGGAAGCTATGCAAGCACATACAATCGATTCAATCTCTCGTATGAAAGTAATATCTCAAATCAT…
AT3G53980.1 | Symbols: no symbol available | no full name available | chr3:19987562-19988463 REVERSE LENGTH=803 CGATTTGATAATCCCAAATAAGAATTATGAGGTTTGTTCAGTGATCCCTAAGACATCAACACCTGGAACTTATGTTGTTGGTAAGAACACTACCTCCCTCACTCAACTCAAGTGCTTATTCCACTATCTCTTCAGTGCCTCAAATTTCCACACAATTTTCCGCTATATAAACCAAACATTCACTAATTGAATTCAAACACACAACTAACAAACAAAAAAACACAAATCTTGGTTCATTTAAAATCTCTCCAAGAAACAAAATGGCAGCTTCCATGAAATTTCTCTGC…
AT3G54040.1 | Symbols: no symbol available | no full name available | chr3:20013726-20015451 REVERSE LENGTH=1010 CACAACATCCCTTCAACATATACGCGTCCTATTTCCACGTTCTCTCTATATTACATTTTTCCTTGAAAACATCTCGAGGTTCAAAATCTTTAACCCCTACAAATCAAGAAAAGGAGACAGAGGAGAAGAGAGAAAAGAAAAACGCAGAAACAATGTCTTTTTCTTCCCTCAAATTGCCAATCTTTCTCATTCTCTCAAGTCTTCTCCATGCGGCTATAGGGGAAAACATTGTTTGCGAGAATCTGCCAACAAATATGTGCTCGTTCTCAATATCCGCTTCCGGGAA…
AT3G54150.1 | Symbols: EFD | EXINE FORMATION DEFECTIVE | chr3:20050564-20052931 REVERSE LENGTH=1399 GTCTTAAACGACGTCTTAGGAAGGACTTGCAGTGAAACTTTACCTCACGCCAAGTTGGACTTGGTTAAACTTTTTCATAATATATTAATAGAAACAAGACTATTCAAGACTCGAGAGAGTTTAAATAGAAAACGAATTAGTTGTGTATTCAAACCAAGGAAAGAAAACGAGAGAGGTACGTAGAAGAAAATGGCTGCCTTATCAGAGAAAGAGGCTGAAGCTTATCTCGACGCAAGGCCTAGATATCCGATCGATTGGTTTAAGAAAATTGCCGCACGGACACAGGACCACAAATTTGC…
AT3G54260.1 | Symbols: TBL36 | TRICHOME BIREFRINGENCE-LIKE 36 | chr3:20084971-20086967 REVERSE LENGTH=1488 CAAATCCCGCCTTGGATACTGTAATCTGTTTTTATAAAAAAATGATATGATGGAGAGAAGAGGAGACGCAAGTCACGGGACATGATTTCAAGCATAAGTCTAATTACTAATTACCACCACTTTCCGTAATTAACGCCCTTTTTCACTTTATCCACTTTTTGTTGCCCATCTTCTTTATATTATTTCTTTCTCCAAGCCCACACTGCTCAGTTTCCTGGTCAAATGGCTACCTCAGAGACTCGAGTCTTGTTCTTATCTTTGTGTCTCATCCTTGGCAAAGTAGTTTTGTCTC…
AT3G55230.1 | Symbols: no symbol available | no full name available | chr3:20471787-20472946 FORWARD LENGTH=1160 AAACACAAACCTAAAACCAAAACAAAAAGAAAGAACAATGGCCAAAGCTCTTAGCCTTACAATCTTTCTCTTTCTCTTGATAGCTTCCAATGTCCAATCCGCTCGACTTCTCGATGAGGTTCAAACTCAGCCACAATTAGTCCCCCAGGTACCGGAAGAGGAAGATGATAGTCCACAAGCCGTAACAACAACTCCAACACCAATTCCTCTCCCAGGACCCGCCACGGGAGGACCCGAGCCAATCCTAGAGTTCTTTATGCATGACGTGCTAGGCGGGTCACACCCA…
AT3G55280.1 | Symbols: RPL23A2, RPL23AB | RIBOSOMAL PROTEIN L23A2, ribosomal protein L23AB | chr3:20500234-20501738 FORWARD LENGTH=903 GTTTGGGACCTTCTTTCTACACCAACTGGGCTTGTAATCAGTTGGTAGAGAAAGCCCAATTATATATTATTTAAGGCCCAAAATAAATCGATCTAGGGTTTACGGTTTTGTTTCATTTTCACTTCCCTTAGAATAAATAAAAACCACCAAGCAACTTGGATCTACTCTAGGGTTTCTGTTTCGCCGCTCAGGTTTCGTGAAAAGAATCTATCTTGAGCAATGTCTCCAGCTAAAGTTGATGTCACCAAGAAAGCCGACCCTAAG…
AT3G55710.1 | Symbols: no symbol available | no full name available | chr3:20673564-20676021 FORWARD LENGTH=1888 GGAACAAACGTGTGTACCAAGCGGCGACGAAAGTTGAATGTGTGATGGGTACAACTTAAATGGCCCATGATCCTATCATAGGATTCCTATGTAAAGTCGACAGCTTTCCTAGCTGCATGTGAGAAGAAAAATAAGATTTTAGCTAGGATTTGTGACGATGCTCGCGGACAGACAGTGACTTGAGAGAGCCTTTGTTTGGCCGAAAGTGTTCAACAACAAATCCAATATATCCTTGAAGTCTAGATCCCACATAATTAGAAAAGAAAAAGATAAGAAGAAGAAAATG…
AT3G55770.7 | Symbols: WLIM2b | WLIM2b | chr3:20703222-20705206 FORWARD LENGTH=987 AATAAAAAAAATATACAGAGGACAAGCCAAAGTGGAACCCCACCCACTGTCTTCTCAAAGATTAAAAAAAAGAAAAGGATTTTACCCAAAATCTCCGATATTCTTATTCCTTTGCTGTATCATCTTCTTCTTCTACTTCGTCCTCATCATCGTCACATAGATCCTCCTTTTTCGTTAATTGGGGAGAGATATACATGTCTTTTACAGGAACTCAACAGAAATGCAAGGCTTGTGAGAAGACTGTTTATGCTGTTGAGCTTCTCTCTGCTGATGGAGTTGGATATCACAAGTCTTGCTTCAAATGCACTCACTGCAA…
AT3G55790.1 | Symbols: no symbol available | no full name available | chr3:20708196-20708658 FORWARD LENGTH=463 GATGAAATTCGTATAAATAGAGATGTCTATAGGTGAATAACACAAACACATCTTGTTCTTTTTGAAGATAAACGGAAAAAAAAAATGGTTATACACAAATCAATTACCCCAATCGCTCTGATGTTACTATTACTACTAGCGATCCATGCACATATTCAAGTCGTTGGTTCAACCACTGTAACCTCTGTCTCACTAGCCAATCTGAAACATGAAACGTCTTCTGAGATCAATTTTCCAGTTTGGCGTCGGGAGCTTCGCGGTGGCGGAGGAGGAGGCCGTGGTGGCGG…
AT3G55800.1 | Symbols: SBPASE | sedoheptulose-bisphosphatase | chr3:20709294-20711640 FORWARD LENGTH=1747 ATGTAATGTTAACTTCTACTTGCATAGCCACACAAATATAATTTGGTTTGTATGTCATTGGTGATGTAAACTGAAATTGAAGATAATAGAATCTCATAACCACACAAAAAATGAATGAACGCAAATCAAAGCCTCTCAACACATCTCTTTGCCTCGGTCTCTCTCTCGCCCAATTGCCCATCACCAGAGCTTAATCATATCTTCTTCAGTTACTGCCACGTGTCACTCTGACCGTGAACAGCCTTTATCTCTTCCAAGTCCACTTGTGTTCTTGATTATTTTGTCTTCACCAT…
AT3G56150.1 | Symbols: ATEIF3C-1, EIF3C, EIF3C-1, TIF3C1, ATTIF3C1 | eukaryotic translation initiation factor 3C | chr3:20833410-20837275 REVERSE LENGTH=3325 TTTTAATTGTCCTCGGTTTTCAGTTTCGGTATGGAAATAGAATCAAATCGAATCCGGTTTAGTGAGTAAATCACGAAACCCTAATTCTATATATTTTTTCATCTCGACCAAAATGCTTGGACGGCTACACACCATTTTTGTTTAGATTCGTAATCCTCCTCAAGCATCTCCTTCGCAAATCTCCATCTCCATCTCCATCTTCTGAATTCAGGTTCTTGTTGCTTACGCTTCCAGCTAAAAA…
AT3G56290.1 | Symbols: no symbol available | no full name available | chr3:20878446-20879783 REVERSE LENGTH=1061 CTCGTATTAGCAAATACACACTAGTAATTAAGTAAACAAAATTGGACACCTCATATATCATCAGATCACTAAACTCCCACGTAAACACATTAATAGTCACAGACTCACAGCAATATTCTTCATTTGTGGCCCCCGTTACATTTCAATCCCCACCACACAACCACATGTATGTTTTGCCAAATTTATAAAAATGTAGCACAATTTGGAATCTCTTTACTTGGAATTTGAGTGAAAACCATAAGATGGGTTTTAGAGCACTGCCTCTTCAACACAGCAGTGGGTTCAT…
AT3G56970.1 | Symbols: ORG2, bHLH38, BHLH038 | basic helix-loop-helix 38, OBP3-RESPONSIVE GENE 3 | chr3:21084035-21085245 REVERSE LENGTH=1082 TATTATATAGTTTGTTGAACAATATTTAACAACAGAGATTTGTTTCTTTAGTCTTTCATCCGCATATATAATCAGGAGACTATAATATTCCTACCAAAACAACTTCAAGAAAAAAACAGAATCAATAACCTTGTCCTTGATTAAGCAAAAAATGTGTGCATTAGTCCCTTCATTTTTCACAAACTTCGGTTGGCCGTCAACGAATCAATACGAAAGCTATTACGGTGCCGGAGATAACCTAAATAACGGCACATTTC…
AT3G56980.1 | Symbols: bHLH39, ORG3, BHLH039 | OBP3-RESPONSIVE GENE 3, basic helix-loop-helix 39 | chr3:21086390-21087710 REVERSE LENGTH=1215 ATATAGTTTGCGAATTTTTAAAGTTTTGGTTGTATAATAGTATAGTTTGTTAATTTATACTTAACCATAGAGATTGATATATTGAATTGTATATATCCGCATTATATATACGTTGGACAATAATATTCTACCTAAGTTCAGAACAATCCTAACCAAAGCAGCTTCCAAGCATCTAGAGAAAACAGAATCTACAATACTTGTCCTTAGTAAGCAAAAATGTGTGCATTAGTACCTCCATTGTTTCCAAACTTTGGGTG…
AT3G57010.1 | Symbols: no symbol available | no full name available | chr3:21095600-21097481 REVERSE LENGTH=1550 ACAAAGAAAAGATCATTGATTCACTCACAACTTTCATCTATTTATAGTCTTTAACCCATTTCAGTATCATTGATTCACTCACAAAGAAAAGATCATTGATTCACACACATTTTCCTTTTTTGTTGTTAAATATTCACACACACTTTTTCTTCCAAAGAAAGAAAGATGCCGATTAGCCGGAGAGTTCTGACGCCGATCACCGCCGCTCCGGTTATCTTAGCCGTCCTTTGCTTCTTCTTTTGGTCATCAATCATCGGGCCGGACAATTTAAAGGGCACGAAACACG…
AT3G57020.1 | Symbols: no symbol available | no full name available | chr3:21098515-21100519 REVERSE LENGTH=1329 AATGCATGGATTCGTCGCAGCATTTATTCTTTATTAGACAACTGGCCCTTCAAGCGAAATGAGGGATACGTGTATATATATGCATCCACATAAACAATAAGAAAAATATAACCCTTATTTTTGGATGTTATATAAAATTGCTTTACCTATATGTGAGCTAGCAACATTTACTCATACATACCAACAGTCAACAATATCTCTTGTTCCGGCGGAAAAATGCCCATTAATCAGAAAATTCCGACTTGGTTTGCCGTTCCGGCTGTTTTTGCTGTCTTGTCCGTAATCT…
AT3G57030.1 | Symbols: no symbol available | no full name available | chr3:21101454-21103719 REVERSE LENGTH=1839 GTGACATTTCTCTTGGTTTTTACTATAAGAAATATCAATTATGATTTTAAAAAGGGAAGTCAATGTATTTGTATCATTTGTTCTCCCATTTTTTTTATTTTTGAAGAATCTATCTAATTTCTGAAATTTTCTTATGTTCAGACAAAATTTTACATAAAATACCATTTCGTAAAGAAATGGCTCAAGATTACTATGTTCTAAATTGGGCATAATCTCAACAGAAACTGGTTGCTTAAAACATTATATGTTCTAAATTGGGCCGGCAAATGGGCTTCAATAAAGTCCA…
AT3G57150.1 | Symbols: NAP57, AtCBF5, CBF5, AtNAP57 | homologue of NAP57 | chr3:21153815-21156075 REVERSE LENGTH=2261 GTCGCCTAAAACCCTAAAAAACCCTAGTCCTTTATAAATTACCAATCAGTCGTCTCCTCTTTTTCCGCTACAACTTTTAACGCCTCCTCCTCCATTTTTCAAAACCCTAATCCGACCGGAGCCATGGCGGAGGTCGACATCTCACACTCGAAGAAGAAGAAGCAAGACAAAACGGAGAACGATGCCGCCGACACCGGAGACTACATGATCAAGCCACAGAGTTTCACTCCAGCCATCGACACTTCTCAGTGGCCCATCCTCCTCAAGAACTACGACCGCCT…
AT3G57470.2 | Symbols: no symbol available | no full name available | chr3:21269428-21276017 REVERSE LENGTH=3032 CACTGGATAAGTTATACTCAGCTCCATTGTTCCTGCTTGCTTCTTCTTAGCAAAAAAAGAAAAAGAAAGACGTTAGTAGAGACATTCATAAGAGCTAAGCCTACGAAACAATCCTAAGTAATCGAACGGAGATGGCGGTTGGAATGGAGAACGCGACGGCGTCTGGTGAATGTGGCGAGATACTTAAGCCACGCACCGACAAGAGAGAGTATCGGAGGATTGTTCTGAAGAATTCGCTGGAGGTGTTGTTAATCAGCGACCCAGAGACTGACAAGTGTGCTGCTTC…
AT3G57520.1 | Symbols: SIP2, RS2, AtSIP2 | seed imbibition 2, raffinose synthase 2 | chr3:21288742-21293171 REVERSE LENGTH=2797 CGCCACCTTCATTAGCCAAACACACCGTTCTGATTACTGATTCTTCATTGACGGTAGGAGTCACCACTTTTGGCGGCGATTCCTTGTTCTCTATTTTTTTTGCACAAGCAACATTTAGCTTCTGCAAACTCCAGTTCATCTCTCAACCCTCATATCGCCGTGTTTTCTCGCTCTAGTACCGCGAGCTCGGACGAACCAGGAAGCAATCCGTTAATCTAGAAGCGGTGTTGAGAAGATGACGATTACATCAAATATCTCTGTACAGAACGAT…
AT3G58610.1 | Symbols: no symbol available | no full name available | chr3:21671433-21674885 FORWARD LENGTH=2150 ATATCTGTCTCTTGGTGGTGATGAGTAGGTAAACTGTGTGCGCTTATTAACTTCTCTCACACTGACTCTGCGACCCTAATTTGTGAGCTCTCTTCTCTTTGCGCAGTCAATTTGCTACAACTTAGAAAATGGCGGCGGCTACTTCATCCATCGCTCCTTCTCTTTCATGCCCATCTCCTTCTTCTTCATCCAAAACCCTTTGGTCTTCCAAAGCCAGAACCTTGGCTCTACCCAATATCGGTTTCCTCTCGTCTTCTTCCAAGTCTCTGAGGTCGCTTACTGCCAC…
AT3G58680.1 | Symbols: MBF1B, ATMBF1B | multiprotein bridging factor 1B, MULTIPROTEIN BRIDGING FACTOR 1B | chr3:21707247-21708972 FORWARD LENGTH=896 AAAATCGCAAAACGAACACGGCTTAGTTTATCTTCTTGTCTCTCTCTCATTTCTTGTTATTATCCACGAACGAAGAAAAACCTAGAAAACAGTTGAAGAAAGAAAATCACAAGAGAAGCCATGGCCGGAATTGGACCGATTACTCAGGATTGGGAACCAGTTGTGATCCGCAAGAGAGCTCCTAACGCTGCAGCTAAGCGCGACGAGAAGACTGTCAACGCCGCTCGTCGAAGCGGCGCCGATATTGAGA…
AT3G58990.1 | Symbols: IPMI1 | isopropylmalate isomerase 1 | chr3:21797058-21798303 REVERSE LENGTH=1246 TTAAGAAGTAGCAGAACAATGGCGACTTCTCAGCAATTTTTAAACCCTACACTCTTCAAATCCTTAGCTTCCTCAAACAAAAACTCATGTACTCTCTGCCCATCTCCTTTCTTGCAACTCAAGTCCGCCTCCACAATTTTCAATTACAAACCACTTACTTCCTCCTCCGCCACGATCATCACACGCGTCGCTGCATCATCCTCCGATTCAGGCGAGTCAATAACCAGAGAGACTTTCCACGGCCTCTGCTTCGTCTTGAAAGACAACATCGACACCGATCAAATAATCCCCGCCG…
AT3G59760.1 | Symbols: OASC, ATCS-C | ARABIDOPSIS THALIANA CYSTEINSYNTHASE-C, O-acetylserine (thiol) lyase isoform C | chr3:22071948-22075416 REVERSE LENGTH=1544 TTGGTCTAAAAATGGACCGTATCTGAAAATCCAATCGACGTCGTATTCCAAGAAAATAGAAAAGTAGGATCATGGTGGCGATGATCATGGCTTCAAGGTTTAACCGGGAAGCTAAGCTCGCATCTCAAATCTTGTCTACACTTTTGGGAAACCGAAGCTGCTACACATCCATGGCCGCCACATCTTCCTCTGCTTTACTTCTTAATCCGTTGACTTCTTCTTCTTCTTCTTCTACTC…
AT3G59970.3 | Symbols: MTHFR1 | methylenetetrahydrofolate reductase 1 | chr3:22151164-22154483 FORWARD LENGTH=2078 TCTATCTTCATTTTTAGAGATTAGTATAAATGAGTGAGTAAACAAACCAGAGAGACCAAACTTGCCTCTCCACCACCACTTCCTCTACCTATCTAATTCCGAATCTGGATTTGGATTTGGATCTCATTTCGATTCAACGATGAAGGTGGTTGATAAGATCAAATCCGTGACGGAGCAAGGCCAAACAGCTTTCTCCTTCGAGTTTTTCCCACCGAAGACAGAAGATGGCGTCGAGAATCTCTTTGAACGAATGGATCGATTGGTCTCTTATGGACCTACCTTCT…
AT3G60300.2 | Symbols: no symbol available | no full name available | chr3:22285263-22287511 FORWARD LENGTH=1389 TTTAGGAAGCTACAATAAAATATATAATGAAAACTATTAGTGAAAAAACAAAAGTCTGCTTCTTCTTCGCCGTCTCTGTGCGGCCTCTTCCTCTTCCTCTTCTAAACAATGACGGAGGAAGAGGTAGCTATGGAAGTGGAAGCTCTAGAAGCAGTTTACAGCGAAGACTGCGTTATACTGGATTCGTATCCTCCTCATCTTCACCTCCATATCAAGCCCCGTACCGCCGAAATCTCTTCTCAGCAGGTTTTTTTTTCCCCCCAATTTTTTTTTTTTTTTTTTGGTT…
AT3G60530.1 | Symbols: GATA4 | GATA transcription factor 4 | chr3:22373013-22374554 FORWARD LENGTH=1465 GTTTTCAAAATGCTTGTTTAGAATATAAGCTCGATCTATAATATATGCGTTTTTAAAAAAAGACTAGTATATGCATTATGTAATTCATGGTTAATTAATCCTCTGGTAAGTAAATTAAATAGCACATGCATGTTCAAAGAAAAATGTAGACAAATATATTAAAGTGGATAAATAAATAGAAAAAAAGGGAGTGGTCAGGTCAGTCTCGGTGCATGCTAACTCTATGCACGTTCTCATCTTCGTCTCTTTCCTCACTTACACTAATTCTCTCTCTCTATATTAAACCTCTGAACCA…
AT3G61140.1 | Symbols: FUS6, ATFUS6, EMB78, ATSK31, AtCSN1, COP11, CSN1, SK31 | ARABIDOPSIS THALIANA FUSCA 6, EMBRYO DEFECTIVE 78, CONSTITUTIVE PHOTOMORPHOGENIC 11, COP9 SIGNALOSOME SUBUNIT 1, FUSCA 6, SHAGGY-LIKE KINASE 31 | chr3:22626167-22630141 FORWARD LENGTH=1976 AGAAACCCAAATTGAGTGAAAATAGAAGATGGGCTTTAAATCGGACCGACGCTTATTGCTTACTAATACAAATCGCCCTTCCTTAAGGTCTGAAGACGAAACGAAGAACAAACACTGAAACAAAAGAGAA…
AT3G61440.1 | Symbols: ATCYSC1, ARATH;BSAS3;1, CYSC1 | CYSTEINE SYNTHASE C1, BETA-SUBSTITUTED ALA SYNTHASE 3;1, cysteine synthase C1 | chr3:22735679-22738131 FORWARD LENGTH=1652 CTTTTCTCACATAGTTCCAACAAGCAACTTGTATTATTATATTCTTAACACCAATGGTAATGGATGATGATGCAATGTATTTGTCTCGTTTTCTCATCCATTTATATGATTGCTTTCTTCTCCACCTCACCAATCACTCCTCCTCTAAACTTTTCTTCACTCTCTTGTCTCTTCAAACTTCGGTTACTCCGTTTTAGTCGACAACAATGGCCTCTGTTTCA…
AT3G62030.2 | Symbols: ROC4, CYP20-3 | rotamase CYP 4, cyclophilin 20-3 | chr3:22973004-22975378 FORWARD LENGTH=1181 ATGTTCCGTTTACTTCTTCTCCCTTACGCAGTCGGTGCTCAACAGAAGCTGTTACAAACTCCAAGAGAGACGAAAGTTGCTGATGCATGGAATATTAAATGCCAAAATCTACTGTTGTCTAAAGCGAACCAACAAAAAGTCTTCATCTTTAATCATTCAATGGCTTCTTCGTCTTCTATGCAGATGGTTCACACTTCCCGCTCCATTGCCCAGATTGGGTTCGGTGTTAAGTCGCAATTAGTTTCTGCAAATCGAACAACTCAATCAGTTTGCTTTGGAGCT…
AT3G62150.1 | Symbols: ABCB21, PGP21 | P-glycoprotein 21, ATP-binding cassette B21 | chr3:23008755-23014030 REVERSE LENGTH=4264 AAGTTTGAAAGAAAACTCGTTTTTTGGTACTCTTTTCTTTGTGAAAGAAAAAGTTAGGTGCTAATAAGACTATCCGCAGAACAGAGACCAGACCACTTGGCGTCTGACCTGTCACGTCATAACAAGGTCGTTTTTGACGACTCTAGTCCTTGTTTCTGGAAGTAGGTCCTGAACTTCCACTTGAATCAATTCAATAGACGTAAACGTCTTAAGAGAAGTTCTTGAAATCGAAAATCCACTGCTTCTTCTTCAAGTAATGAATTAGAGTATA…
AT3G62290.1 | Symbols: ARFA1E, ATARFA1E | ADP-ribosylation factor A1E | chr3:23051631-23053893 FORWARD LENGTH=1013 TAGTTGTGTTCCACGATTCCTCCTCTCACGTTCGAAGACCATTTCTTGTTCTTTGGACGACCATCGGCGACAGTGTTAAGTCTAGAGTCTTCTTCTTCTTCGGCGTAGTTTTTTCCCCGATGGGTCTATCCTTCGGAAAGTTGTTCAGCAAGCTCTTTGCAAAGAAAGAGATGCGTATCCTCATGGTGGGTCTCGATGCAGCTGGTAAGACTACGATCTTGTACAAGCTCAAGCTTGGAGAGATCGTGACTACGATTCCAACCATTGGTTTCAATGTGGAGACT…
AT3G62410.1 | Symbols: CP12, CP12-2 | CP12 DOMAIN-CONTAINING PROTEIN 1, CP12 domain-containing protein 2 | chr3:23090944-23091580 FORWARD LENGTH=637 GAACTATCTTCTTTTATCAAAAACTATATTCACAGGCTGCCGTGTACCTTCTCCATCCAAAGATGGCAACTATAGCTACTGGTCTTAACATTGCAACCCAGCGTGTCTTCGTCACCAGCGAGAATCGGCCAGTTTGTCTCGCCGGTCCGGTCCATTTGAACAATTCGTGGAATCTTGGGTCAAGAACAACTAACCGGATGATGAAACTTCAGCCGATTAAAGCAGCACCGGAAGGAGGGATATCGGACGT…
AT3G62530.1 | Symbols: no symbol available | no full name available | chr3:23132122-23133298 FORWARD LENGTH=940 GCTTCTCTTCGTCAATGGAGGTTGGTATAATAATAGGTACGAAAGAAAACCCTATTTGCGCCGCATCTCTCTCGTCTTCCTTTACTCCGTCAAAACCATGTTTCTAAGTCAGTTCCGGAGCTGTAAACCTTTGCTCGAGTCTCGTCTACCTTTGCTCCGCCTCTCTCTCTCTAAATGTCTCGATCAGTCCTTCAAAACCACGGCTAGTAGCGAATACGGTAGTAAGATCAACAAAGTCACAAAGCATGTCAATGAGGAGGATGGTGCAACTTTCTATGTTACTCGAA…
AT3G62550.1 | Symbols: no symbol available | no full name available | chr3:23135630-23137173 FORWARD LENGTH=1152 TACATTTCTCTTAGTTCACGTTGTCTTTGTATACGTGTTTATGGATATTACATAACTGAAAATCAAGATCAGTCAATCAGTGTAACATCAATCATCAATAACCCTGCGGGATGTATATAAAACTAAGGGATATATGAGGAAAATCAGATTCCAGATTAAGTTCATAAATATTGATTCACCTAAAATCTATAATAACATAGTAGTTCAGAAGCATGAAATAATTCTATAAAAAATCATGAATTATCTACATAAAAATATCGCATATTGTAGATAAGAGTCACCCCTG…
AT3G62980.1 | Symbols: TIR1, AtTIR1 | TRANSPORT INHIBITOR RESPONSE 1 | chr3:23273065-23276630 REVERSE LENGTH=2648 CTCTCCAATATCTCGTCCCGTTTTCTGCGGCTGCCCTTCTCTGCACAGTCGATAAGATAATCTCCCGCTTTCATTCAATCGGACGGCTGGTATTTGAAGCTTATAAGACACGTGTCATCATCAGAATCGACAATCACAATCACCGAAAAGGCTCACATGGATATGTTTGACCACGGTTAACTTTTAACCCAACCATGGTTGGCTTTTTTAACTTGACCTCCTTCTCCTTCCCCCTATCCTTTTCTCTTCTCTTCCCACTCTCTCTCTCTCTCTATCTATCTTCTT…
AT3G63160.1 | Symbols: OEP6 | outer envelope protein 6 | chr3:23333399-23334034 REVERSE LENGTH=636 AAACGGTGTGTAAGTGAAGAAGAAAAATAAGGAAGAAGAAGAAGCAGCAGCAATGGTGGAGAAGTCAGGAGGAGAAGTCAATTTCCCAAAATTGGAGAAACCAACAGGCAAGAAACAGACAGCGACGGTTGTTGTGGGAGTGTTGGCGGTGGGATGGCTGGCGATAGAGCTCGTGTTTAAGCCATTGTTCAAGAAGCTGAGCTCCTCCAAGGACAAATCCGATTCCGACGATGCCACCGTCCCTCCCCCGTCGGGCGCCTGAATATGGTGAGTGAGAATTTAACAAAGCCTCTGCGGGAG…
AT3G63510.1 | Symbols: no symbol available | no full name available | chr3:23450536-23452682 FORWARD LENGTH=1266 ACTGTTATGCTAGTTCCAAACAAACGGTTTCATTATCTTCTCCAATTCCAAATGTGGTGTCTACCATCTGTTCGACCAAATGTCTCTGAGATGTTCTTCAAGTCCCCAATGCTCAAACCCACTGCTAGATTCTCCTCCACTTCGTCTCCCTATCTTCCTCCTTCCTTCAGCGTCGCCCCGATGATGGATTGGACAGATAATCATTACCGGACGCTTGCTCGTCTCATAACAAAGCACGCTTGGCTTTACACTGAAATGATTGCAGCTGAAACCCTTGTTCACCAGC…
AT3G63520.1 | Symbols: ATNCED1, ATCCD1, CCD1, NCED1 | carotenoid cleavage dioxygenase 1, CAROTENOID CLEAVAGE DIOXYGENASE 1 | chr3:23452808-23456078 FORWARD LENGTH=1931 GGGCCGGAAATATAACTGGGTCCATCATCTCAAGAAAAAAGATTCCGTTGCGACGTGGCAGCGTTTCCGCCAAGACGCGGGCCATATTATCTGGTCTCAAATCACCTCCTCCTTGCAGCAAAACAAACAATCATGGCGGAGAAACTCAGTGATGGCAGCAGCATCATCTCAGTCCATCCTAGACCCTCCAAGGGTTTCTCCTCGAAGCTTCTCGATCTTCTCGAGAGACTT…
AT4G00050.1 | Symbols: UNE10 | unfertilized embryo sac 10 | chr4:17639-20183 FORWARD LENGTH=1759 TAAGCTGTCAACAAAACATTCAACAAGTCTTAAGCAAGCCATTAAAGAAGGGACCTGAACAATTTAATATATATGGTTAACTATTTAAGTATCATGTCCCCACTTGTCCATTACGTGATTACTACAAAAGTTCACATAAAAGTTCCTTTTTATATATATAGGAAAGGGAAGAAGATCTCAATAACACAAAACCTTTTAAACTAGTAAAATACACAGATTTTAGGATGAGCCAATGTGTTCCAAACTGTCACATCGATGATACTCCGGCAGCAGCCACCACCACCGTCCGCTCCACCACAGCC…
AT4G00360.1 | Symbols: CYP86A2, ATT1 | "cytochrome P450, family 86, subfamily A, polypeptide 2", ABERRANT INDUCTION OF TYPE THREE 1 | chr4:160643-163023 FORWARD LENGTH=2215 CAAAACCATAAAACCAAAACGAGTTTTCACAAATAAATTACTTAGTTGAAATTTCAAATCTCATTCAATTAGGGTACACTCTCTCAACAATCCACATTAATGAGGGTTGCTGCTTCTGATGGCTAGCAGTAACAGTTTTATCGCCTCCACTTCTTAATGCCATCTTTTTCCTCTTCCCTCTCCTTCTCTATATATATTTTCTGACTCTGCAAAACCTTAATTCATC…
AT4G00910.1 | Symbols: no symbol available | no full name available | chr4:387388-391441 REVERSE LENGTH=3594 TTCAAAAGTAGTAAAGTCTTATAATTTCTATATATGTAACACTCCAAATTGCATTGCTCATCAAAACAAACCCAAAACATTCTTAACCAAAAGACTCATTTTGTTCGGAAGTTCTGGTTTAGGGTTAAAAATTCAAGTTCTCGGGTATAATAATATGGCAACACAAGAAGCAGGGAAGCTAGAGTGGAGGATAAGTGTAGACAATGGGACAACAGAGAGATTGGTTCCTAGATCGGGACTAAGTAAAAGGATCTTTCTTTGGCTAAAGGATTTGGTAATGAAGGTGATCA…
AT4G02380.1 | Symbols: SAG21, AtLEA5 | senescence-associated gene 21, Arabidopsis thaliana late embryogenensis abundant like 5 | chr4:1046042-1047084 REVERSE LENGTH=943 TGAGAAGACAATTTCGGAGTCACTTCCTTTATTTCCTCTCTTCCTTCACTCTCTCCTATATAAACCTTCCTCTCCTCTTCCTCTCTTCTCATCTCTTCAAACCATTTTCGAAAGCCTTGAGAGAGAGAACACAGACGATACCAACTTTCTTCAATCTCGTTGCCGCAGTATAATTATCTCATTCCTCGGATATATCTCTCCTTCTGCGGCGGCGACAAGAAGCTACAAGA…
AT4G02540.1 | Symbols: no symbol available | no full name available | chr4:1116999-1119836 FORWARD LENGTH=2838 GCACATGCCAACCTAAACCCTCAATAATACATATATTTGATCTTAGTTTACAGTTAGATCGATTGTTGACTTTCCGCTGGCACAGGCTGGAAATTTGAAATTGTCTCGTTATCCGCAAGCTACAAAGTGTCTCGAGGAGGACTCAGTTCTTTTTTAATTTACAAATCTCTCTCTTTCTTTCTCTCTCTCTCTCTCTAGCCTCCATGGATTTCGATTCACAGCAGAAGCCGGAGTCGGAACTGATCTCACTCATTGAGAAAATAATCTTTGTCGGCAAACCGGAGTCGC…
AT4G02780.1 | Symbols: ATCPS1, CPS, CPS1, GA1, ABC33 | GA REQUIRING 1, ARABIDOPSIS THALIANA ENT-COPALYL DIPHOSPHATE SYNTHETASE 1, ENT-COPALYL DIPHOSPHATE SYNTHETASE 1, CPP synthase | chr4:1237671-1244822 REVERSE LENGTH=2675 TCATCATCTCTTCTTCACTAAATACTTAGACAGAGAAAACAGAGCTTTTTAAAGCCATGTCTCTTCAGTATCATGTTCTAAACTCCATTCCAAGTACAACCTTTCTCAGTTCTACTAAAACAACAATATCTTCTTCTTTCCTTACCATCTCAGGATCTCCTCTCAATGTCGCTAG…
AT4G02930.1 | Symbols: no symbol available | no full name available | chr4:1295375-1298500 REVERSE LENGTH=1887 AAGAATACTAAAATGGGCTTAAGCCGGGTCGTCGGATCGGGTTTAAGAAAAAACAGGGTCGAGGTTTCAAGAGAAACCCTTGTTACTCAGGCGACTAAAACCCCAAATCTCATTTGTGTGTTCGCCTTTCTCTCGTACAAGTCAAAATGGCGTCCGTTGTTCTTCGAAACCCTAGCTCGAAGCGCCTTGTTCCATTCTCTTCCCAGATCTACTCTCGCTGTGGTGCTTCCGTTACTTCCTCTTACTCGATCTCTCATTCTATCGGTGGAGATGATCTCTCTTCCTCTA…
AT4G03205.2 | Symbols: hemf2 | | chr4:1412785-1414782 FORWARD LENGTH=1738 GAAAACTTGGATTCGATCGATCGCTGAAAATGGCGTCTCACTCTTCGACTCTCTTCACTTCTCCTTCTTCCTTCATTCTCTTCTCTTCTCATCGTCTCAAATCTTCTCCGAATTACTTCACTTACCACTTTCCTCGTTCCGTAAAGAGACCACATTTCGACTTGCGATGCTCAGTCTCAATCGAGAAAGAAGTTCCGGAAACAGAAAGACCTTTCACTTTCCTCAGAGTCTCCGACGGCGATCAAACTCAATCTTCTTCTTATTCGGTTAGGGCTCGTTTCGAGAAAATGATAAGAACTGCTCAAGATAAAGTCTGTGAAGCCAT…
AT4G03210.1 | Symbols: XTH9 | xyloglucan endotransglucosylase/hydrolase 9 | chr4:1415617-1417444 FORWARD LENGTH=1522 AGAATCAATTTATCTCTCGAAAAGCAATAAAGTCTCTATATTTGTGCTCAAAGATAGACAGAGAAGCATAAATACTTGTCCTCTGTGTAGTACAAAAGTGGAGCCCCACTGAGTGATGCCCTCACAGTAACGGCTACATTTTTCTTTTATCTCTCTGTCTCTCTCTTCTTTTGAGTGATTTTTTATGAAGATGGGTTCTTTTGTCCACTTATTACTGTCCTGAATCACACGTCGAATCCTACGTGGCATCTCTCTCCATTGTATGCCAGCTCACTCTCACTC…
AT4G04610.1 | Symbols: APR, APR1, ATAPR1, PRH19 | PAPS REDUCTASE HOMOLOG 19, APS reductase 1 | chr4:2324878-2327064 FORWARD LENGTH=1935 TTGGACCAGAATATTCGCAGTCACCAAAAACAAACCAATGTGTCCAGGTTCAATGAATCTGGAATCACCTGGTTCTTCGTATTTTTGTTATATAATGCCACGCTTCTCACAAATCATCTTGAATTGAAAATAAAAAACGAAGAATCAAAACAAATCTTAGAGAAAACAAAAATCCAATTTTTGCTGTGAAGATGGCAATGTCTGTAAATGTTTCTTCTTCTTCGTCTTCTGGGATCATAAACTCTCGTTTCGGTGTTTCATTG…
AT4G05090.1 | Symbols: no symbol available | no full name available | chr4:2609066-2611762 FORWARD LENGTH=1507 TCGGGACTTAGTTGACCAAAAATTGCCAAAAAAAAAAGAAGAACATGTTAAGAGACAATTTCTCCAGTTCACTAGTAACTGATAAAGTGATAACGGAGTTGGTTGGAACGTGAAACGCTTATAAAAATAAACCGGTTTAATTTCACCGGTTTACCTTCCGCCGTAGATATCAGCCGCAATGTACATTCTCGACACCGGAGCTCGATTCTCCGCCGTCAGATTCTCACCGGTATTCAATCCTCCTCCAACATCTCTCCGTAGACGATACTTCATCGTAAGAGCTAATCT…
AT4G05150.1 | Symbols: no symbol available | no full name available | chr4:2660156-2662908 FORWARD LENGTH=1850 ATTTATAAATTATATTAAAATATTCAAACGGTTAACTAATTATATTACTTTATTTTTTGTGCAACAAACTAATTATATTACATGAGAAAAAATAATGCTGTGAGAATGCGGTACATGACAGCCACGTATCTCTAACATATCCTCTTCCCGAACATTCACCTTAATAATTTATATGGTCGTTGAATGAAATCGAATCAAAAAAAACAAAAATCCCCAAATTACCAAAATCCTCGGCGACAAAGAGGAGAGATAGAGAGAGAGAAAGAGGCGAAAATAATGGCGTCGATC…
AT4G08770.1 | Symbols: Prx37 | peroxidase 37 | chr4:5598037-5600398 REVERSE LENGTH=1399 AAAAGTATGTCAAATAATCCACAAAAGTAAAAGCCGCCAAGCTAGAACCTTGGCCTATAAAAAGAATCGTTAAGACAAACCTACATTCACTCAAATTAAACCATAACCAAATAATTCTCTTAAAAGAGCTAAGAAAATGCATTCCTCTTTGATAAAATTGGGATTTCTTCTTCTTCTTATTCAGGTATCATTGTCTCATGCTCAACTAAGCCCTTCCTTTTACGATAAAACATGTCCGCAAGTCTTTGACATTGCAACCACTACCATTGTCAATGCTCTAAGATCGGACCCTCGCATCGCTGCAAGCATCC…
AT4G08870.1 | Symbols: ARGAH2 | arginine amidohydrolase 2 | chr4:5646395-5648868 REVERSE LENGTH=1469 ATAAATATGTAGGGTAAAGATTTTAAACATGTTTTAAACAAGTGTTACAAATTTAACTGATACCAGCTTCTAAACTTCACTAAGATATCAAAGTCTTATCATTTTCTTTTAGTATATAAGAACATACAATCAAAAATGAATAACTTATACCTCACTGACTTACTACAAATCAGATATGTGGAAGATTGGGCAGAGAGGAGTTCCCTATTTCCAGAGACTCATTGCTGCGCCGTTCACGACCTTGCGGTCCTTGCCAACTTCTTTGGTCGAGACAGGGCAGAACCGTGTCATTGATGCT…
AT4G09020.1 | Symbols: ATISA3, ISA3 | isoamylase 3 | chr4:5783909-5789100 FORWARD LENGTH=2746 AGAAAACAATGAAAGCTATACACAAAAACTCGCGCTTCCGTTCACGTGGCAATCACTTCCAATGAACGATTCTCCTTCGTTTCTCCCAAAGTCCCATCACAATCAAAAACCTTCTCTCCGAGAATCTCACTCACTACAAAGAGTAAGATTCGATTCAAAAACAAACTCCGATCGTTGAAGCAACGAAGATATGCTTACTTCACCTTCTTCTTCTTCTACATATGATCCATTCTCTTCCAATTTCTCTCCGTCGCTCACTAATGCCTTCTCTAGTAGCTTCACCATTCCCATGGGATTGAAATTGA…
AT4G09550.1 | Symbols: ATGIP1, GIP1, GIP1a | AtGCP3 interacting protein 1, GCP3-Interacting Protein 1a, ARABIDOPSIS ATGCP3 INTERACTING PROTEIN 1 | chr4:6039055-6040226 FORWARD LENGTH=574 CTTTTTTTCTTTTGACATAACACAATTTACATTTATTGAAAGACCTCCAAGTCCTTTCCCTTCGTCTCCCACTTCTCACTTCACACTGTGAGTCTGCGACTATCTCCAAGACCAAGCTTCATACTTTATTTTTGCAAATTCCGTTTCTAAACGTGTGATCAGTATGGATGAGGAGGCATCTCGGACAGCAAGAGAGTCACTAGAGCTTGTGT…
AT4G09830.1 | Symbols: no symbol available | no full name available | chr4:6188755-6190853 FORWARD LENGTH=949 CTCTCTCTACCCAATTCCTCTTGTTTTGTTTCTCTTTCATAATCTCCAATCTTCTTCGGATTCGACGAATCCGTCATCGCCGACGGAATCGTGGCCGTGTAATATTAACAGATGGGGAAGAAGAGAAAATCAACAGCCACAAGCCTCGATGAGGTAGATCGGACTGTTTACGCTTCTTTTCGCACCGCCGCTAACTCTTTATCTCAGCTTTATACTCAGTCTATGAATCATCAGAAGTTATCTTTTCAAGCCGGTGAACGCCATGGTTTGGAAAAACTGTACCAATGGA…
AT4G10000.1 | Symbols: no symbol available | no full name available | chr4:6260302-6263163 REVERSE LENGTH=1517 GTTTCGAGTCAAGCCAAGCGCCAAACTTTTGGAACTTTGGTGAATCGATTGTTCTCCTTTCTTCGATATCGAATTAGGGTTTCTGTAGAATCCAGTTTTTGATAGGAACAATGTCAATTTCGGTGGTTGATAGCAGTCTCTGCCATCCGACTGCGTCGTTTCCGTCATCCATGGTTCATTCTAATCGATTCTCGAAGAGAATATCAGGGAACGGGAATTGGGTTCGCGAAAGGAGAAGACTTTATGTGAAATCGAGTAACTCAGAAGGTAAAAAGGAGGAAGCAGCAC…
AT4G10630.1 | Symbols: no symbol available | no full name available | chr4:6566625-6567740 REVERSE LENGTH=1116 CTCACTCGACCGTTCCTCTCAAAATTTTCAAAAACTCAATTTTTTCGAATCTCTCAAAAAAAGGAATTTTCCGGCGTTCAAATCGATAAAAAAATCAAATCTCCGGTGATAATGGGTTGCGTCTCATCTAACCTCCTAAACCACGACGAAGACTTCTCTCAAATCGGCGGTGGAAGCTCCGCCTTCGGTCACCACATCGTCAAACTAACCTCCACCACTTATGGTCTTCTCACACTCGATCCTCCTCCTCCTCCTTCTCCTCCTATGACGCCGCCGGAGAAATTCACA…
AT4G11150.1 | Symbols: VHA-E1, emb2448, TUF, TUFF | vacuolar ATP synthase subunit E1, embryo defective 2448 | chr4:6799887-6801961 FORWARD LENGTH=1162 TCTTATCTTCTAGAAAACTGTATCCCGTTTTTGTTCTTGTACTCTACACAAACAGACAACTTCAAATTACTCAACACCACGTCGTGAAAATCCGATCTACGTCTCTGTCTCTCTCCAATCTCTCTGCGCCACAGAATTGTGCGATTTACGAAAATCTCTGAAACCTCCGATCGTTAACGGCGACCGCCGATTTTCCCGGTAAAAATGAACGACGGAGATGTATCGAGGCAGATCCAGCAGATGGTGAG…
AT4G11280.1 | Symbols: ATACS6, ACS6 | 1-aminocyclopropane-1-carboxylic acid (acc) synthase 6 | chr4:6863979-6866116 FORWARD LENGTH=1871 CTTTCTTCAGTTCTTTCATGGAACTTTCGTTGTAATCTATCTACAACGCTCCACATACTCGGTGTGTACACCTGAAACCAAACCTCTATATATAGAACACAATCTCACTTCCCAACACATCAAACCATAACTTCCAAATCTCAACAGAACCAAAAACAAAAGAAACCTATATTAAAGAAGAAACAAAAAATGGTGGCTTTTGCAACAGAGAAGAAGCAAGATCTGAATCTATTGTCTAAAATCGCCTCCGGTGACGGTCACGG…
AT4G11570.1 | Symbols: no symbol available | no full name available | chr4:7004278-7006081 FORWARD LENGTH=1531 ATTAAAATCAAGGAAAAGAAATAGTATAATTGAAGAAAAAAGCTCGAATTTAAGAGAATCACAATTAAACCCAATTCAGGAAAAAGATTTCATCTTTGAGTTTTTCATTCATCTATCGGTTGTTTCCATTCTCAGGTTTTGATTGATAATCATAGATTGGTAGTGATTTGGGAGTTTCTTGATTGTGTAATCATGGCGGAGGCTATTGGTGCTGTATCTTTGGTGGGTCATCGACCTTCAATTGTGAGGATTACAGTGAAGAATGAATTGAAAACGCAGAAATCACAG…
AT4G11630.1 | Symbols: no symbol available | no full name available | chr4:7019664-7021348 FORWARD LENGTH=1087 TGTCTTCTCGAATCTGCAATTCCCTGTAAACAGAGCAAACTGAAATCCCCAAATCAAAACCCTAAACCCTAATCTCTAATTTGAGAAATTAGGTTAGTTCACCTTTTTGTCGATTCCTCTTGCGGAGAGATGCAATCGATTCGTGGCAGTACACGGTTGCTTCAGAGGCATCGTTTCTCCATCTCCAACACTCTTCGTTTCACTTCTTCTTCTTCTTGTGGAAGCTGGTCTGAAAATGAATCCAGAAAACTAGGGTTTGATTCTTGCCCTTCTAGCAGAGCTGCGACA…
AT4G11840.1 | Symbols: PLDGAMMA3 | phospholipase D gamma 3 | chr4:7121965-7126317 REVERSE LENGTH=3223 TTCTTTCTTAGTCGTCGTTACTAAAACACAAATAGTTTATTTGGCATTTGTGTTTAAGTAAAGATGAAACATCTTATATATGTGTCATTAATGGCTAAAGTTAGACGATTCCACAACGGCAGCCAAAAATCCTTGAAATTTTCCGATTCTTCCGTTTCAAGTCAACGTTTTCCTTCGCTCCCTCTCACCTTCTTCTTCACAAAAACCTGAACTTTAATTTGAATTTGCCCATATTTTTAGATCCACATTTATTCATTGATTTGCTCTGAGTTTGTATTATCTCAAAGTTTTATCCTT…
AT4G12470.1 | Symbols: AZI1 | azelaic acid induced 1 | chr4:7401087-7401951 REVERSE LENGTH=865 CCTTCTAAAATCCTATAAATACCAACATCTTCTCTTCATATCTATTTATTCAATAACCCTTACAACACCGAATATAACTTTGAAAAAAAAAACAAATGGCTTCAAAGAACTCAGCCTCTCTTGCTCTTTTCTTTGCGCTCAACATCCTCTTTTTCACCTTAACCGTTGCAACAAATTGCAACTGCAAGCCAAGTCCTAAACCAAAGCCAGTCCCAAGTCCTAAGCCCAAGCCGGTCCAATGTCCTCCTCCACCCCGTCCTTCAGTCCCAAGTCCTAATCCTAGGCCGGTCACACCTCCACGCAC…
AT4G12480.1 | Symbols: EARLI1, pEARLI 1 | EARLY ARABIDOPSIS ALUMINUM INDUCED 1 | chr4:7406065-7406994 REVERSE LENGTH=930 CTCTTCACATCCTTCTAAAACCCTATAAGTACCCACACCCTCTCTTCATATATCTTCATCTCTCACTCTCTCAAAGACACTGAATAAATCCTTAAAACAAACTTTTGAAAGAAAAAAATGGCTTCAAAGAACTCAGCCTCTATTGCTCTTTTCTTCGCCCTTAACATCATATTCTTCACCTTAACCGCTGCAACAGATTGTGGTTGCAACCCAAGTCCTAAGCACAAGCCTGTCCCAAGTCCTAAACCCAAGCCGGTCCCAAGTCCCAAACCCAAGCC…
AT4G12620.1 | Symbols: ATORC1B, ORC1B, UNE13 | UNFERTILIZED EMBRYO SAC 13, origin of replication complex 1B | chr4:7459609-7462447 REVERSE LENGTH=2839 TAAGCCCAATATTCGGCCCAAAGTTAAACCCTTTTCTCGCAAACTCTTGTCTGATGCGAAGAAGAAGAAGTGTCCGCCACCTTTTCCCGCCAACTTTCTCTCTCTACCTCCTTCTTCATCATCATCATCGTCTTCTTCTTCCTCTTCATTCACTCTTCATTCTTCACCCAGAAAAACCCTAGCTTACACCATCAATGGCTTCAACTCCAAGAGCAAAAACCTTCAAATCCCCAACCAAAACTCCGTCT…
AT4G12730.1 | Symbols: FLA2 | FASCICLIN-like arabinogalactan 2 | chr4:7491227-7493080 REVERSE LENGTH=1854 CATGTCTACGTATGTACCTAGAGCCGAATAAAATATTGAACCGGGCCTTAATATTTCCTAAACACTAATGTGTTTCTCTCGTCGACACTTACTTTCAAATGTGACCCAGACTCAAGCTATGTAGAGCCCACTTACCTGCTGCTGCGCTGGAAATATGCGAGACAGCTTTGTTCATATAATCTATTTTATATATCTTTCATTATTATAAGACTCCTCTCCAAATGCTACCACACAATTCCTCTATCAAAGCCGCCCAATCCTCCACCCAAAAATGGCTTATCTCCGGCGAGCAG…
AT4G13220.1 | Symbols: no symbol available | no full name available | chr4:7674288-7675396 REVERSE LENGTH=795 CAAACCGATTAGTTTCTCAGCTTCAATTCAATCTCAATTTCTTATCTAAAACAGGCCAATTTTTGTCTTTTCTTGTAGAGAATCTGAGTAGTAAATCAAGCGGCTTTAGCAATCACATGTCATGGCTTCTTCTCTATCTTTGAATCCTTCGCCTCTCGCTCCAAGATTCTTACAAACCCTAACCCAATTCCCCAATTCTCCATTCCTCTCTCCATGCTCTGTTTTGAAGTTAAAAAACGCATCTTTACTCAACTTGAGAACTCGAATTGCTCCTCTTCAACCACAACGA…
AT4G13575.1 | Symbols: no symbol available | no full name available | chr4:7892320-7893727 REVERSE LENGTH=732 ATCAAACACTTCACACCTTTTTGATAGCCACCATGTAAAGAAAAACCCTAGCCGCGTAAAGAGGCAACGACTTCTCTGATCCATTGTTGAAGATCGAAGAAGCAGAATCCGAAGGCGAGAATGGTGGAAATGAAGATCTCATTTTACGAGAAGAAGGAATCAAATTCAGATCGTAATAAACAAACAAAAAGTAAAAGAATTCTCCAATGGATTAAAATGTCGATATGGTTAGCGAAATTAAAGCTAACCCGTAAAAGCCGCTTGGATATCTGCTTGAACGAAACGGACA…
AT4G13930.1 | Symbols: SHM4 | serine hydroxymethyltransferase 4 | chr4:8047692-8050157 REVERSE LENGTH=1873 CAAATCCGTAATTTACCCCATTTTCTACTCCTCTTTTAAACCCAACCGCCTCTCTTCCCACTTCTCACTCTCTGATCTCAGATCTCTCCCTCCCTCTTTCTCCGATCTCAGATCCATTCAACAATCTACAAAGAAGATGGAACCAGTCTCTTCATGGGGTAACACCTCTCTCGTCTCCGTAGATCCAGAGATCCACGACCTAATCGAGAAGGAGAAACGTCGGCAATGTCGAGGAATCGAACTTATCGCTTCCGAGAATTTCACTTCCTTCGCCGTCATCGAAGCTCTCGGA…
AT4G14270.1 | Symbols: no symbol available | no full name available | chr4:8218083-8219307 FORWARD LENGTH=1060 TTCTTTAGCTTAATGGGCTTATGGGCTTCTACGTTCTAGAAATTTCCTACTACACAAAATATCTTTCGTTTTATCCAAATTCCAAAACAGTAATAAGATTATAAGAACAATAAATATCTTATCCAGTAACTAACGAACGTATATCCCAATTATTGTGAACATCACCACCGTCAGATCACGCCCTTATCATTCATGACCGTCAGATCCTCATATTTTACATCACACGTGGCCGTGACTCTTTACCGGATAACCGGATTGTCTCTTCTTTAAAACCGTGCCCAAGCGACT…
AT4G14320.2 | Symbols: API2, RPL36aB | RPL36a B, APICULATA 2 | chr4:8241732-8243910 REVERSE LENGTH=679 AGGGTTTTCTCAAATGTCTCTCTTATAAGCTCTGTTACTTTAGGTTTTTATTAAAGGTTTTGCGGCAGTGGAAGACGACGGCACGAGCTTCACCGAAGAGCGAAAATGGTGAACATTCCGAAAACTAAGAACACTTACTGCAAGAACAAGGAGTGCAAGAAGCATACCTTGCACAAGGTGACGCAGTATAAGAAAGGTAAAGATAGCCTTGCTGCCCAAGGAAAGCGTCGTTATGATCGTAAACAATCTGGTTATGGAGGTCAGACCAAGCCCGTCTTCCACAAGAAGGCTAAGAC…
AT4G14360.1 | Symbols: no symbol available | no full name available | chr4:8267660-8271136 REVERSE LENGTH=2433 CACCGATGAACAAATAACGACCTCCACCGATTCTCTCTCTCTCTCTCTCTCTCTTTCACTTGCAGTGTGTCGCTTTGCTGCCTTCATTCTCATTTCACACGAAGATTAAAAAAAGTTGGTCTCTTTCCTAATTTAGAAGAGTGATAAACCAATCCCAGATCCGAGTCTCTCTCCCCATCTCCTTCTTTCTCTCTTTTGAATAACACACTGCGGTTTTTTGCCTTTGAGATCTGTCATTGTCTCTTCCAAATCTAGAACCTTTACTTGGGTTGTATTCAAATATCTGTA…
AT4G14440.1 | Symbols: ECI3, HCD1, ATECI3 | 3-hydroxyacyl-CoA dehydratase 1, DELTA(3), DELTA(2)-ENOYL COA ISOMERASE 3, ARABIDOPSIS THALIANA DELTA(3), DELTA(2)-ENOYL COA ISOMERASE 3 | chr4:8306590-8307934 REVERSE LENGTH=1345 CAAGGACAAACAGTTACAATTATCATTTTCAGCAAGAAAGTCACACATTCATTCATACACATTTGTCTCGTCTGCATTTAATAACATTGACACCAAAATGGTTGGGAAGATTACCCAATTTAAAGACTTCGGTGGCAAAGCACGTCTAATAAATATACAGTTGGGTTCCCTTCTA…
AT4G14490.1 | Symbols: no symbol available | no full name available | chr4:8331803-8333579 REVERSE LENGTH=1777 TAACAATGGTTACGCCATCGTTGAGATTAGTATTCGTCAAGGGTCCAAGAGAAGGCGATGCTCTAGATTACAAGCCTGGATCTACGATTCGTGTTGGTCGAATCGTTCGTGGTAATGAAATCGCAATTAAAGACGCTGGAATCTCCACTAAGCATCTTCGGATCGAATCGGATTCTGGGAATTGGGTAATACAAGATCTTGGATCTTCCAACGGTACTTTATTGAATTCGAATGCTCTTGATCCAGAGACGTCGGTAAATCTCGGAGATGGCGATGTTATCAAACTAG…
AT4G14560.1 | Symbols: AXR5, IAA1 | AUXIN RESISTANT 5, indole-3-acetic acid inducible 1 | chr4:8360996-8362033 FORWARD LENGTH=946 CGTTAACCCTAATTTCAAAGCATCTTTCCTTATATAAATCTCTCTCTCTCCCTCACCATTACACAACACACACAAGCATTTTCAAGGATATCAAATCACAATCCCAAGAAGAGCAATAACAAGAGAAGAAGAAGTAGTTCAAGAATTAAGGAAGAGAGCTTCTCCGTTAAAGTATAGTGAGAGAATATGGAAGTCACCAATGGGCTTAACCTTAAGGACACAGAGCTTCGTTTGGGATTACCCGGAGCACAAGAAGAACAACAACTAGA…
AT4G14630.1 | Symbols: GLP9 | germin-like protein 9 | chr4:8392825-8393860 FORWARD LENGTH=944 TTTGTCTCATAAATTTATCACATCTTCATTGACACCACAAATAAGAAACTAACAAAAACCTTTTTGTCTTCTACAAATCGTCTCCATACATACATATGACGATAAAAAGTCTCTCTTTTCTTGCGGCTCTATCTCTCTTTGCTTTGACACTTCCATTAGTAATTGCTTCCGATCCAAGCCCCCTTCAAGACTTTTGTGTTGGTGTCAACACACCAGCAGATGGCGTGTTTGTGAATGGAAAGTTTTGCAAGGATCCAAGGATAGTTTTCGCGGATGATTTCTTTTTCTCGAGCCTCAACAGACCT…
AT4G15610.1 | Symbols: CASPL1D1 | CASP-like protein 1D1 | chr4:8908763-8910945 FORWARD LENGTH=1285 GTTCCTTTTTTATTTTGTCTAATATCGGCAACATGAATTTACGCACACACACTCACACACAGACGATATTTTAGCGTAGTTTCACATTAACAGCCACCATAAGACCAATAAAAGATGAGAATGCCAGAAGATGAGTCTTACGGATATATATGAACATATTGACTCTTTATGAATTTTCAAATATCTCTGGCGTGTCCAAAACACCCACCAAATTAGTCCCACGACCTAATATTATAATAGTAATAAACATTATTATAGCAATAAAAAAAACTCAATTACTTCTTGCTAACACACACAAAG…
AT4G16280.2 | Symbols: FCA | | chr4:9206597-9214825 REVERSE LENGTH=3107 AAATTGATCTCATCTTCAATCAAATTCATCATCTTCGATACTCGTTTCTTCTCTCTTTGGTTTCATACAGATCCCAAATTTCTAGGGCTCCTAGTCCTTTGATTTCTTCGACTGGAATCGCAATTCCCCACTACGTCAAGCTGGACAGACACCGAAGGGATCGCCATGAGAGTGGCGGCTACGAGGATTCCTACCATAACCACCGAGCCCATCCCAGAGGTCCATCTCGTCCCTCAGATTCACGCTTCGAAGAGGATGATGATGATTTTCGCCGCCACCGTCGTCGTCGTGGAAGCAGCCCTAGCAATTATCGAATTGGAATTGGGG…
AT4G16370.1 | Symbols: OPT3, ATOPT3 | oligopeptide transporter | chr4:9247302-9250343 REVERSE LENGTH=2698 CTTCCTTTTTCTTTTTCCTTTTTACCATACTCCTCTTAATAACATTGGTCAAAGATCAGTATATAATTAGTTGTAATTATATGAAAAAGATATTTTAACATGGGTTTGCGTGATAGAGCGACACGTGGATAAACTAACGAATAGGAGAAAAGGGGTAATAATGTAATTTTGTAACAGCATTCACTTTCTGCCAGTAGTTCCACTGTCTTGTCCTTTGGTTATATAAACAAGAACAACGCAACTTTGTCTGGTACTTCAGAAGAAGAAAGAAAATGGACGCGGAGAAGGCTACT…
AT4G16390.1 | Symbols: SVR7 | suppressor of variegation 7 | chr4:9257869-9260328 FORWARD LENGTH=2460 ACAGAAACACTAAAACAACACATTTCGTCTCTATCATTCTTTTTCTTCTACAAAGTTGCAGAGACTGTTGGATAAGGTCTCGAGGCTGCAACTGCGAACAAAGTACCCACAAAAAAATGTCATTTCATCATCTATGTTCCTCTCCCTCGTCTCTTCTACATGACCCTCTTCCTCTCTGCAATCTTCTCTCAGTGTATCCCAAATCCACACCAAGAAGTTTCCTCTCCTCTTACAATCCCAATTCTTCTCATTTCCACTCCAGAAACCTTCTCCAAGCAACCCATGTTTCAGTACAAGA…
AT4G16444.1 | Symbols: no symbol available | no full name available | chr4:9274438-9276447 REVERSE LENGTH=1121 TTGTTGTTTACACATAAGGGCTTGAGTTTTATTTATTTCACGAAACGAGTAGAAACTTTTGTTTTATCAAAATCAGAACCCTCCTCTTTTACAGATTCAGGCCAATTCTAAATTCCCATCGTTCGTTCAATTTCAGACGTTAACCTCGGCTTGAAGGCTTCAAATTTCTGTGAATCCACGACGGAGATTATTGGTGAATTACGTTAGAATCAGTAATCAGCAAAAGGGTTAATGGAAGGAGAGAAGCTTATAGAAGATCGCGGCTTTTTGGCTGCTCCTCTGACCTTC…
AT4G18190.1 | Symbols: ATPUP6, PUP6 | purine permease 6 | chr4:10067810-10069388 FORWARD LENGTH=1488 GAAATCTTAATGTAAACTAATACTAACTTTATTTATTAAAGAATAATATATGCATACGCATTTGCCTGTTATATAAGTAAGCAACACCATCTTTATTTGTTCCCTGACATATTTCTCCTTCAGGTTTCTATGATGGAACTAGAATCAGAAACTCAAGAACTCCATCTTCACGTAAATGGCGAACCTGAAGGGAAATTTTCAACAGAAGAGAGAAGTCACAAGTACTCTTGGAGGTTAAGAGTGTCTCTCTATGTCACTCTCCTCTTAGCTGGAGAGACAATAGCCACTCTCTTAGGTA…
AT4G18440.1 | Symbols: no symbol available | no full name available | chr4:10186073-10188981 REVERSE LENGTH=2072 CACATGTGTTTTTTTTTAATCGGAATCTCCTAAAACCCTATATATCGGCGGTACAGTTACGCAAAGCTTCCAGTGACTCACTCACATCGTGCTTTGATTCTGGAATCTAGGTTTAAAGTTTAGACCTTTGAGATCACACTATATCAAAAATGGAGCTCAATTTCTCTTCAATGGCTATAACACACCCCAAAATCCCTTCTTTCGGTTTTACACCCACCGGAATATTCCTAAACCCATCAAAATCAGTGTGTTTGGCTTCACATCATCGGCTTCCGAGAGTTTCATG…
AT4G18630.1 | Symbols: no symbol available | no full name available | chr4:10256777-10258957 FORWARD LENGTH=2064 AAATTTCCAACAAAAAGAAAAGTAGTTGATCTCAATATCTCATCATTAATTTTCAATCAAATCTTTGTGGGGGATGGGATTTATTCTAAGCTCAATTATAACTTATATAAGAAATGAAAACAACCAAACACAAGGTTAAAGAGAAAGTCTCTTTATTGACAATTCTTTAGTCGCACACTTATAATAGATTCATCTGCTATTTTCCTAAACTCCAGCCTTCAATCTCGGTCCTAGACATTCGGCAATCATTTACACACATATATTAATACATTAACTCTATTCTTAT…
AT4G19160.2 | Symbols: no symbol available | no full name available | chr4:10477184-10479947 FORWARD LENGTH=1950 AAAATAAAAGACCATTTTTCATATTTTCACTTAATTAAATTGGCTTAACTCTGCAACAAGTGTCGTCATCAGTCCTTTTAAAACACCTTGTATCTTCCTTTTACCAAATCCGCCATTGAAGAATAAGAGAGAGAGAAGAGAACTACTCAGATATAAAAACCCTAGATTTCTTCTCTTAAAACCCACATCGAATCTCAACTCAGAACCAACAATGCTCCAACCTTTCTCTTCCTCCTCTGTTTTCTCGAGAATCCTCTGGACTTTCTTGGTTTAAGAAGATTCGTTG…
AT4G19420.1 | Symbols: PAE8 | pectin acetylesterase 8 | chr4:10587504-10591633 REVERSE LENGTH=2538 AATTTATAGAGGTTTTACTGTATTTTGATATGAAAACCTGTCCACCAATCGTATAGTCTCTAACAATTTTCCGATTAATTTTGTCTATTCTTACGAATATATATGATATTAAAAACAATTATAATCGTTAGCTTTCTAATTATGGACTAGGCTTCCTATAATTTTATTGAAAAGAGAAAGAGTTGGTAACACCGAAACTACGGGGTGAGGTTGCACACAGAGAATAAGATCACTTTTTACAAAATGAAAAGACAAAAACAGTCCATATTCCCCGAACAAATCGTCAGCTGTGTTTGTTGG…
AT4G19500.1 | Symbols: no symbol available | no full name available | chr4:10625562-10630140 FORWARD LENGTH=4155 AGCTGATTATGATTGGCTAAAATAGAAAGAGTAAAGAGTGAATAAGAAGGTTCATTTTTGGTTTTCAAATTATCCATCTTTATTTTTTGTCCTGGATACTGGATAGGCCTTTATCTTTCATTCTTGGGGTTTCGCATCTCTTCCACTAATTTATTTGAGATGGAATTCCATTGAGAATATTCGTCTCTTCTTTCTTTCGTTCTCAATTCCCATCCCATATTCCCCATGGCAGCTTCTTTTTGCGGCAGCCGGAGATACGATGTTTTCCCGAGCTTCAGTAAGGTAG…
AT4G19690.2 | Symbols: IRT1, ATIRT1 | iron-regulated transporter 1, ARABIDOPSIS IRON-REGULATED TRANSPORTER 1 | chr4:10707344-10709015 FORWARD LENGTH=1479 TCGTCATCATCGACAATAAATGGCATGAAAACAACCAGCACACATTACTATATAAACCGATTCATCTAGTAAGTCCAAAGTCACACAAACATTAAACAATCTAAACACACAACAATCCAAAAGAAAAAAGAAAAAAAAAAAAAATGGCTTCAAATTCAGCACTTCTCATGAAAACAATCTTCCTCGTACTCATTTTTGTCTCTTTTGCAATCTCTCCAGCAACTTCAACTGCGCCGGAAGAATGT…
AT4G20270.1 | Symbols: BAM3 | BARELY ANY MERISTEM 3 | chr4:10949573-10953113 FORWARD LENGTH=3417 AAAAAAACGAGGCATGAAAATAATGATTATCCTCTTCACTTATTAAGCCACTCACTATAAGCAGAGCAACTCCAGAACATAGTGAGCCCCCAAAACATTAAAGCATGATGATGTCTAATGATGATGATCTTCTTCGTTCCATTTCTCTAAATTTTTGGGATTTCTGCGAAGACCCTTCTTCTCTTTCTCTTCTCTGAACTTCAAGATTCGTGTCGGACAAATTTTTGTTTTTATTTTTCTGATGTTACAATGGCAGACAAGATCTTCACTTTCTTCCTAATCTTGTCTTCGATCTCTCCTCT…
AT4G20400.1 | Symbols: JMJ14, PKDM7B | JUMONJI 14 | chr4:11008558-11013842 FORWARD LENGTH=3427 CGGCTTCTTCTTTTTATGTTCTAAACCCTTTTCTTAGATCGGACTCCAAGAAATCTACTTGCTTTAATCGTTAACCTAATAAATTCTTCTCTAAGTTTTTTTTTTCTTAACTCATCAAAGAAGGAAAGAAAAAAAAAAACCTCTTTCACAGATATTTAACCAAAAGGTTTTAGATTTATACTATACGTTACAAATAAAATTCGAGAGTCAAATTCAATCTTGGGAAAAGCTTTTGTTCCGAATCTTGGCCCCTTCACGAAGGTCACGGGTTAAAAGTATCGATCTTTGTGAACTTAATCTCACT…
AT4G20860.1 | Symbols: AtBBE22 | | chr4:11172622-11174467 FORWARD LENGTH=1846 AATCAGTTTCTCAACGAATCTTTCTAAACAAGACAAAGGATCAAGAACACTACTTGTTCTTTGTCTGAGACTTCAAACACAAGAAACCAAAAATAGAAAAAGATATGAGAGAGCTTTTTATGTATCTATTTCTTCTTTTCTTAGTTCTATGTGTCAAATCTGTTTATTCTACTCCGACAAGAGAACAATTCCAAAATTGCTTGTCCACAAAACAATTCAATTCTACCCTCAAAAACCCTATAAATCTCACCACTCATACACTAGATTCCCGAGTTCACACCGACTTTTCCGAGTCTTCATCTCCAAATTCTAGTTTCCTCA…
AT4G21620.1 | Symbols: no symbol available | no full name available | chr4:11491264-11492216 FORWARD LENGTH=953 AAAAATATTTGAACAGTCTCTCAACTAGTTACGCAAGTAATAGAGACTATAGAGAAAGACACAAGAGTCTTCTTTGCAAAGTAGAGTAGTAGTACGGGCATTAAAGTGATTGTATTACACACTAAAGTCCACGAATCATTGTCTTAACTGTATTTTCATACCTTCCAATTTAATGCTCTTCTCTATCTTTATATATCATCCAGCTTTTTATTTAATCTCCTCAACCAAACCCACTAAATATCTACATTACCAAAAATGTTCACAAAATCTATCCTTTTGGCTTCTCT…
AT4G21940.2 | Symbols: CPK15 | calcium-dependent protein kinase 15 | chr4:11640802-11643762 FORWARD LENGTH=2006 CCTCTAACCGAGAACACAAGAAATTCTATTAAAAAAAACCTAAAAATGGGTTGCTTTAGCAGCAAACACCGAAACACAGAGAGTGATATCATCAATGGCAGCGTACAGAGCTCAATTCCGACAAATCAACCTGAAAACCATGTCTCTCGTGATGTTCTCAAGCCTCAGAAACCTCCTTCTCCTCAAATTCCGACAACAACCCAATCAAATCATCATCACCAACAAGAATCCAAACCCGTTAATCAGCAAATCGAAAAGAAGCACGTTCTAACACAACCATTGAAACC…
AT4G22310.1 | Symbols: no symbol available | no full name available | chr4:11791321-11793137 FORWARD LENGTH=948 TTTTGTTAGTGTTTTAAGCCAGACAGGGAGAGAGAAGGGAGAAGAATCTCGCGAGAGACAGAAAGGGACGATTATTGGTTGGTGAAATTTAGAGCATTTTTGGGAATTGGGTAAACTTTTCGATGGCGACTTCGAAGCTTCAAGCTATTTGGAATCACCCTGCCGGACCTAAAACCATTCATTTCTGGGCACCAACGTTCAAGTGGGGTATTAGCATTGCCAACATTGCAGACTTTGCCAAACCTCCAGAGAAACTTTCCTATCCTCAACAAATCGCGGTTACATGC…
AT4G22880.1 | Symbols: LDOX, TT18, TDS4, ANS | leucoanthocyanidin dioxygenase, ANTHOCYANIDIN SYNTHASE, TANNIN DEFICIENT SEED 4 | chr4:12004765-12006209 REVERSE LENGTH=1260 ACTTGCAACCAATTACAAAAAAGAGTCTTTAAACAGAAGACTAAAGAAGATGGTTGCGGTTGAAAGAGTTGAGAGTCTAGCAAAAAGCGGAATCATATCGATTCCAAAAGAATATATTCGTCCAAAAGAAGAGCTCGAGAGCATCAACGATGTTTTCCTAGAAGAGAAGAAAGAAGACGGTCCTCAAGTTCCCACAATCGATCTAAAGAACATCGAGTCAGACGATG…
AT4G22890.1 | Symbols: PGR5-LIKE A | | chr4:12007157-12009536 FORWARD LENGTH=1254 ATGGGTAGCAAGATGTTGTTTAGTTTGACAAGTCCTCGACTTTTCTCCGCCGTTTCTCGCAAACCTTCCTCTTCTTTCTCTCCTTCTCCTCCGTCGCCGTCTTCGAGGACTCAATGGACTCAGCTCAGCCCTGGAAAATCGATTTCTTTGAGAAGAAGAGTCTTCTTGTTGCCTGCTAAAGCCACAACAGAGCAATCAGGTCCAGTAGGAGGAGACAACGTCGATAGCAATGTTTTGCCCTATTGTAGCATCAACAAGGCTGAGAAGAAAACAATTGGTGAAATGGAACAAGAGTTTCTCCAAGCGTTGCAATCTTT…
AT4G23100.1 | Symbols: CAD2, GSHA, RML1, AtGSH1, PAD2, ATECS1, GSH1 | PHYTOALEXIN DEFICIENT 2, glutamate-cysteine ligase, CADMIUM SENSITIVE 2, ROOT MERISTEMLESS 1 | chr4:12103099-12107565 REVERSE LENGTH=2369 TAGTGACACACTTTTCATTATTTTACGTTCTAAATTAAATATCGTAAAGTTAAACCTCGTTTAAAGTATACTATAAAGAATAGAAATATCATTAATTCATTATACACACTATAAAGTTAACCTTTGTTTAAACTACTAATAAACTGGTTATTTAAAAAACTATTAGGGTTAAATTTGTGAGAAATGGAAAA…
AT4G23450.2 | Symbols: AIRP1, AtAIRP1 | ABA Insensitive RING Protein 1 | chr4:12241113-12242391 REVERSE LENGTH=828 ATTTTTTTTTTTTTTTTTTTTACTTCTGTTTCAGCCCACTTTTTTAGTTTCCAGGTTTTACTGTTTTTTATTTTTTTAACCACTCTGTTTTCAGTTCTTCGTCTATTAGGGTTTGGTAACTAATAGTATCTCTGTTATGGTAAACCAAGTTTTTTTTTTCATTTGAAAGCTCAAGATGTTCTTAGGATCATATGATTTTCCATGAGTATTCAACATGAAATTTACTTTCTTCATAATGAACCTCATAAGTACACGAGAGTCTTTAATCTTATATTTGTCATCAC…
AT4G23510.1 | Symbols: no symbol available | no full name available | chr4:12267516-12270543 REVERSE LENGTH=1925 ACCATAACCTCATCCAAATGACGAACTCTTCTCAGTCGCGGAAGCCTCAAGTGTTCATCAGTTTCAGGGGTAAAGCTCAAAGGAAAACCTTAGTGAGCTTTATAAAGTCAAAGTTAGAGGAGATCAGCGAAATCAATGTTTTCATGGACGAGTACGAGATTAGAGGGAGGCCAATCACAACACTCTTCGAACGAATCAGAGAGTCAAGTATCGCACTAGTCATCTTCTCAGACAAGTACCCTGAGTCACGCTGGTGCTTAGACGAGCTAGTTGAGATCAAGAAGCA…
AT4G23600.1 | Symbols: CORI3, JR2 | JASMONIC ACID RESPONSIVE 2, CORONATINE INDUCED 1 | chr4:12310379-12313212 FORWARD LENGTH=1874 CAAGAGAGGGCTAATATAGCATGCATTAAGATCAATCATACAGTTTACTTAAACAAGATTTAAGATCACCGAAGGCTCGAGATTCGAGATACATTATTTTCTTTTTGTCTTCTATGTTGATGTTAATATCCCACGTGAGATATCAAATGTTTAGAACAATGTGAAAACCATTGGCAAAAAAATGAAAAGTGGTTGGGAATTTTCACTATATATTCGACTTCGTAGCAATGAGAGTTAGTCACCCAAAAACAAAATCTAATAGAGAAAAA…
AT4G23670.1 | Symbols: no symbol available | no full name available | chr4:12332429-12333904 REVERSE LENGTH=1121 ATTTAATTGAAAGCTCTTCAACAAAAAAGTTAAAAAACAACACACATCTATCATTAAATAGTGTTTGAGTTAAAAAAGAAACAGAGAAGATTTTAGGTATGCACTATCAAATGATTTAAAGAAACGGTAGAAACCTTGTTTTTAACCGTCACGGTCCCTATATAAACCTATGAGCTAGCGACGACAAGTATTCAGTATAATCAATCAGAAAACAAGTAGAAACTTTAAAACGAGAGAGAGAGAAAGAAATGGCGACATCGGGAACGTACGTGACGGAGGTTCCGTT…
AT4G23680.1 | Symbols: no symbol available | no full name available | chr4:12336134-12337599 REVERSE LENGTH=920 AAAAGATGAAGAAAAGAAGATTCTAGCATGCACTATCAAATGATAAAAAGAAACGGTAAAAACTATGTTTTTAACTGTCAGATTCACTATATAAACCACGGCGACGACAAGTGGTATCTCATCAACCAAAACAAAACATAAAAAACAAGTGGAAGCTTTAAAACGAGAGGGAGAGAGCAAAAATGGCGACGTCGGGAACGTACGTGACGGAAGTTCCGCTAAAAGGATCGGCCGAGAAATACTACAAGAGGTGGAAGAACGAGAACCATGTCTTCCCTGATGCTATC…
AT4G24610.2 | Symbols: no symbol available | no full name available | chr4:12700607-12708109 REVERSE LENGTH=3908 CAATCGTCTCTCTCCCTCTCTCTCTGTGAGAAAGCTTTCTGATTAAGCTTTCGTCGTCTCCTCCATTGCAAAATCTAGCTCGATCTGTGAAGGTTTCTCTGAGTTCTTCAAAAATCTCTTCTAGAGAAAGACTTCATTAGCTCAATTTTAGCAACTTCCTCCACCTCCTTTTACTCACACTGTGCTTCGATTTCAACTTCGCATTTCACAATGATCCCCAACGGAGAATTGAGATTACCTGCTCTCAAGGTCCGTGAAGACCGCGTGTCACCCTCAGCTCCTATTC…
AT4G25020.1 | Symbols: no symbol available | no full name available | chr4:12860332-12861975 REVERSE LENGTH=1644 TAGCGACTCTCGCCGGATAATTTCCTAGGTAACAATCATCACCATGAAGCTCTCTTTCTCTCTCCCTCCCAAATCGAAATCCAGAGTTAGTCTGAATTCCGACAGGAAAGACTGCATCGGTGCAGGAAATCTCAAGCAGTTCGTCACCGAATTCGATCCTTCCGAAACCCTAACCGACTCCAAACCGAAATACGTTATACCTCCCATTGAGGATCGTCGGAGGTCCTACAGGAGCATTGATCTACCGCTTCCATCAGCTTCAGGTCTCCAATTCGAGGCCGAGATC…
AT4G25100.1 | Symbols: FSD1, ATFSD1 | ARABIDOPSIS FE SUPEROXIDE DISMUTASE 1, Fe superoxide dismutase 1 | chr4:12884300-12886695 REVERSE LENGTH=1182 ACATCTTAGTTCATGTTCGAGTTTCTCTGGTCTCTTACTCTTTCACCTAGAAATTTGTTTGGTCTCCCAACAACATAAACGCATGTATACATTTTCATGTGTCTTTGTAAGGATATTGATTCATTTTTTTGGGCAAATAGATAATCAATTCAATGCTATGTTTTGTCTGAAATGTGCAGCTTCAATTACAAAGAATGGCTGCTTCAAGTGCTGTCACCGCAAACTACGTCCTCAAGCCACCTCCATTCGCA…
AT4G25170.2 | Symbols: no symbol available | no full name available | chr4:12909575-12911389 FORWARD LENGTH=1245 CTGAAAATCTATAAAAGACATTTCGCATTTATCCACTTCCTCGATTCAATCAAAACTGCTTCAAGTAAAAAGCCTACGAAATAGCATCGGACCAAAAGACAAACTCACCGAGTAAACATACGCAACCTGTCGTGTAAGTAAAAACAATTTGATAGTGATCTCTCTATGTTTGGTGGAGGAAGAGGGCCTATGGGTGGCGGCGGAGGTATGTTACGCGCCGCCGGTCGTGCGATGACGAGGACCGGTGTAGCCAACGGTGGTATTCAAGATCCCTTTGCTTCTTCAT…
AT4G25500.1 | Symbols: RS40, At-RS40, ATRSP40, AT-SRP40, RSP35, ATRSP35 | arginine/serine-rich splicing factor 35, arginine/serine-rich splicing factor 40, ARABIDOPSIS THALIANA ARGININE/SERINE-RICH SPLICING FACTOR 35 | chr4:13025163-13027243 FORWARD LENGTH=1058 GAAGCATGAAGCCAGTCTTCTGTGGGAACTTTGAGTATGATGCGCGCGAAGGTGACCTGGAACGACTATTCAGGAAATACGGCAAGGTTGAGAGGGTTGATATGAAAGCTGGGTTTGCTTTTGTATACATGGAAGAT…
AT4G25970.1 | Symbols: PSD3 | phosphatidylserine decarboxylase 3 | chr4:13184114-13189435 FORWARD LENGTH=2330 TCGGTGACACAGATATTTTGCTTCCAAATAAAACGAGTCCGGTCACTGGCGCTCACTGACTTCGTCTTCCTCCATCTCCGATCCATTGGTTTAACAAGCGCGTGAGGGCCAGATAGACCGAGAATCATGGGAAACGGAAACTCAACGGAGACGAAAGAGTCGCGCCGATCAAAGATGCGTAAGAAGATTCAAAACTTTCGCAGCCGCCGCCGTCTTAGTCGTCCAGGATCCGGAAGCGTCTCTGGATTGGCTAGTCAGAGATCTGTGAGCGCAGATGATTTCGCCGGCA…
AT4G26520.1 | Symbols: FBA7, AtFBA7 | fructose-bisphosphate aldolase 7 | chr4:13388348-13390410 FORWARD LENGTH=1624 GGGAGGTATATGAACGGCCCAATTATGACAAAAGGAAAGAAAATTATATTTGGCTTCAATGTCCAATATATCTAAGTTTGGTGGTGACTTATGTTGGTTGAAGTGTGAGAGAGGTATTATAGAAAATACTCTGCTCGTTCTCCTCCACATATCCAAGACTTTGGAGATAATGCTGGTATCCTTGGCTAGCATTTGGTAGTGTCGAAGCAATCATTCCTCGGGCTCTCCTTTCTAACTGCATTCCTAGAAAATATTACCCTAAAGGCCTTTGTCTTGGCATCCT…
AT4G26670.1 | Symbols: HP20 | hypothetical protein 20 | chr4:13452117-13454139 FORWARD LENGTH=1333 GAAACGCATCGTTTAGTATCGTCGTCTTCTGGGGAAAATATCTTTTTTTTTAAACACTATCAATTCGACTGGAAAAAGGATATTTCCAGATTAGGTAGAGAGAGAGCAAAAGTACTTTCATTCAGACTTCAGTTTAAGCTATGGCGGCGAACGATTCTTCAAATGCTATTGACATCGACGGGAATCTCGACTCCGATTCGAATCTTAACACTGACGGTGACGAAGCGACCGATAATGATTCCTCGAAGGCATTGGTTACTATCCCTGCTCCAGCCGTTTGTCTTTTCCGGTTCGCCGGAG…
AT4G26850.1 | Symbols: GGP, VTC2 | vitamin c defective 2, GDP-l-galactose phosphorylase | chr4:13498956-13501701 REVERSE LENGTH=2191 CTGGTTCACTCATCTCCTATCTATTTAAAGCCCATTCGATATCCTAAAACACTGTATCATCAAAAAACACCTCAAAGAATTATTCATTCAGGCATCTTCTCAAATTTTTGTTTGTGAAAAAAACCCACATCAAAAGATCTCTCATTTATTCGTTTCGTTTCTGCTGTTTTGAGTGTCGGGTTCGTTTTAGCTGTAATCTTTTTTTCCGGCGTTCGATTTGAAAAAATCCGGGGAACAGGTGATCGGAATCACGGCTATACACGGGA…
AT4G27130.1 | Symbols: no symbol available | no full name available | chr4:13604466-13606468 REVERSE LENGTH=960 CGGAATGCCTAGCTCTCTCTATCCATGGAAAAAATAAAATAAATATCTAAAGAAAAGCTGCTAAAGAGACTGTGAGACAAAAACGACGATATTTTCCTCTTCCTCTCATTATTTTTGTTCTCGCCACCGAAACAACAGAAGTTGCAGACTTTATCCGAATTTAGGGTTTCAGCTCGTTCTCTCTTCTCCAATTATCAGATCCACGAAACTCTACTTTTCGGATCAGGTCTCAGCTTCTCTATCGTTTGCCCCTCAGATCAACAAAGTTTCATGTCTGAACTTGATTC…
AT4G27440.1 | Symbols: PORB | protochlorophyllide oxidoreductase B | chr4:13725648-13727440 FORWARD LENGTH=1539 ATGGCCCTTCAAGCTGCTTCTTTGGTCTCCTCTGCTTTCTCTGTTCGCAAAGATGCGAAGTTGAATGCTTCTTCATCATCTTTCAAGGACTCGAGTCTTTTTGGTGCCTCCATTACCGACCAAATCAAATCCGAACATGGATCTTCCTCGTTAAGATTCAAGAGAGAACAGAGCTTAAGGAATCTAGCAATTCGAGCCCAAACCGCTGCGACTTCAAGCCCTACAGTTACAAAATCCGTGGACGGCAAGAAAACGTTGAGGAAAGGAAATGTGGTGGTCACTGGAGC…
AT4G27830.1 | Symbols: AtBGLU10, BGLU10 | beta glucosidase 10 | chr4:13861649-13864659 REVERSE LENGTH=1842 CTTCACATATATTTTGTCACATTGTATAGAAAAAGATTGTTCACTTCCGCTACTTAACGGTCAAGACAACGACCAAGGCCACCAGGCCCCTTCACTTCTTTTATCTTCGAAAACCAAAATTTTCAATTATTTATTCTCTCCTCCACTCACACGAAAGTAGCAAAAGCAAAATGAAACTTTACTCTCTACTTTCCGTTTTCTTGGTCATCCTCTTGGCAACAAGCGACAGTGATGCCTTTACCAGAAACAATTTTCCAAAGGATTTCCTCTTTGGAGCCGCCACTTCTGCTTA…
AT4G28410.1 | Symbols: RSA1 | Root System Architecture 1 | chr4:14052180-14055017 FORWARD LENGTH=1726 CTTATGGGTAGCATTTAAGTATGGGTTAGTGCTTGTCTGAGTTGTGTCTATGAACTCGAGTGATCGAGCGCACATTCCAAACTGAACACACAAAAAAAGCAAAAAAAACATCTAATTTATGTTTCATGCTTATATATATGATTCCACTTTCACAAAAGAATAAGCACACAAAAGAAAAAACAAACCAAGAGGAAGAAGTTCACTCGGAGCAATGAGTCAACACATGAACCTTCTCCTGCCTTCATTTGAAACGGACAAAGAGGAATACGATGAACGCAAGACAACAGACCACGGAGG…
AT4G28780.1 | Symbols: no symbol available | no full name available | chr4:14215473-14217909 FORWARD LENGTH=1984 AAAAAAACAAGCAAATCATTAATACAATTTTCCATTAGTGTATATAACAAACAAGAGACTAATCTTTTCTTTAACATTTCATAGTATTACAAAACAACGCCAAAAGTCAAAAGGTTTCGCTTTCTAGATCATGTCCACATTTCTCCTAACATGGATTATTATGACCGTCGCGTTAAGCGTAACGCTTTTTCTTATGCCGCAACAAACAAATGCGGCTAGAGCGTTCTTCGTGTTTGGCGACTCACTCGTGGACAGTGGTAATAACAATTACTTAGTCACCACTGCT…
AT4G29020.1 | Symbols: no symbol available | no full name available | chr4:14305032-14305841 FORWARD LENGTH=810 ATGGCAGTTAGGTGTTTAGCCGTGTTCCTCGTTGCTCTCATGGTGTCTCAAGCAGTCACCGCAACAAGACCGGCTCCAACCAAGAATGTCGGAGCTGGTCTTGACGACCAAAAGAACTTTGTAGCGTTCGCTGGTGTCGGTGGAGCTGCTGGAATTGGTGGAGCCGGTGGTGTTGGAGCTGGTCTTGGTGGTGTCGCCGGTGGAGTTGGTGGTGTTGCCGGAGTTTTGCCTGTTGGCGGTGTAGGCGGCGGAATTGGTGGTCTAGGCGGTGGTGTAGGTGGTCTTGG…
AT4G29030.1 | Symbols: no symbol available | no full name available | chr4:14307195-14308022 FORWARD LENGTH=828 ATTGTATGTGGCCTTTCTTGGCCTTTAAAAGGACCCAACATATCTCCCAGATTTTGGGCAAGGCAACAAACATAATCAACTTAAATCTTATCTACTTTCTATTTCTTTTTAATCAAAATTACCGTTCTTAACTATGGCGAAGTGGTTTTTCACTATCTTCTTGGTTTTTGCCCTAGCCTCAGCTTTAGCTTGTGGCGCAAGAAACGTCCCAGTAGGCCTCTCTGACCAAAAGAACTACCTCGGATATGGTGGCGGATATTCCGGCGTTGGAGACAATGGTTTACCCT…
AT4G29700.1 | Symbols: no symbol available | no full name available | chr4:14543138-14545310 REVERSE LENGTH=2173 TTCTGATTTTATATATCACTAGCTATTATGTACCAACTACCATCGATCGCCCATGCATTACATGAGCAATATGCAGCATCAAAATTTCAATAAAAGTCTAATTCTGTTATTAAAAAAGGGAGAAATTACATTCTCACGCTCTATAAATAACATGAGCTGCAAGAACCATAACAAACCTTATTTCAAATGGCTAAAACCAAAAATGTTATTTCTTTCAAACTTTCTCTCATCTTCCTTCTTAATATTTTCATCGTAGCCACCATCGCAGCCGCAGCGGCCGTTAACG…
AT4G29920.1 | Symbols: AtHSPR, SMXL4 | SMAX1-like 4, rabidopsis thaliana heat shock protein-related | chr4:14632653-14635921 REVERSE LENGTH=3090 CGAGGGGTTTAGGGATTTAAGGTGGGTGGTTTTGTGATGCGTACAGGGGCTTATACCGTGCACCAGACACTAACACCAGAGGCTGCTTCAGTTTTGAAGCAATCTCTAACCTTAGCAAGAAGGAGAGGCCATTCTCAAGTCACTCCTCTTCACGTTGCTTCGACGCTTTTAACTTCGTCAAGATCCAATCTTTTCCGAAGGGCATGTCTCAAATCCAATCCGTTCACTGCCCTCGGTCGCCAAATGGCTCACCC…
AT4G30140.1 | Symbols: CDEF1 | CUTICLE DESTRUCTING FACTOR 1 | chr4:14738326-14740742 REVERSE LENGTH=1518 TCCAAGTCTCCCTTGATTCACTCACTGCCTCATCCTATATATAGTCGCATAATTTTCTACTTGTCTAAGCAAAATCCCCTCTAACCATCAGACTTACAAATCTAGTCCATATAATACAATAAGCCCACTTTTCTTCTTCTCTCATCAAGCTTTTTCTTCTCTCCTCATTTTTCGTATAATTCGATTTGCGAAAAATGGTCGAGGGAGAGTCCAAGGCATTGTGGATTATTTTGGCCACCGTGTTTGCAGTCGCGGCGGTGGCACCAGCGGTGCATGGACAGCAAACGCCGTGTT…
AT4G30190.2 | Symbols: HA2, PMA2, AHA2 | H(+)-ATPase 2, PLASMA MEMBRANE PROTON ATPASE 2 | chr4:14770565-14776058 REVERSE LENGTH=3339 CAACAGAACCACCTAATCTCTCCTCCTCTCCTTCTCTCTATTTTGCCGGAATACATATGATCGAGTGAAACGGCGGACAAAGCTGTCGTGTTGAGTACTAATTCGCCGTCGTTTTTCTCAGTGAAGGAGTGGTGAGAGATGTCGAGTCTCGAAGATATCAAGAACGAGACTGTTGATCTGGAAAAAATTCCGATTGAGGAAGTTTTCCAGCAGCTAAAATGTTCAAGGGAAGGATTGACAACGCAGGAAGGGGAGGACAGGATTCA…
AT4G30270.1 | Symbols: MERI5B, XTH24, MERI-5, SEN4 | xyloglucan endotransglucosylase/hydrolase 24, SENESCENCE 4, MERISTEM 5, meristem-5 | chr4:14819192-14820595 REVERSE LENGTH=1210 CCCACTCTCTTCTCTTCTTCTTCTCATTTATTTATATGTTAAACTCTCTCCCACTATATATATCTCTCCCCCTTCTTCTCTCTTCCTCACATTCCTCACCAAACCCTCTCCAAAACACACCCACACGTACGCACACACACAAAGACAATGTCTCCTTTCAAAATATTCTTCTTCACGACTCTTCTCGTGGCGGCGTTTTCAGTGTCGGCTGCTGATTT…
AT4G30470.1 | Symbols: no symbol available | no full name available | chr4:14894073-14896844 FORWARD LENGTH=1440 GTATAATAAAAGATGAGTAGCTGGGAACGTGCAACAGAAAAATAGTTCACCCAACTTTCTCCTATTAATACTTGCCTCTTCTCTCTTCCTACTTCTAACCTTCTTTTTCTCCTTCATCACACACATATACACACGCTTTCGTTTAAACTCTCTCTGTTTCAATCATTAATCAGAAAGAAGCAACACAAATATGGATCACGACAAGTCTACTTCTTGTTGCTGCGTTCTTGATGCTTCCACTTATGTTGGTTTCTGGATTCTCAAGAAATTGCTTAGCAGAGGATAC…
AT4G30690.1 | Symbols: AtINFC-4, AtIF3- 4 | Initiation factor 3-4 | chr4:14960594-14962466 FORWARD LENGTH=1132 CTTCATTTAAAAATCTTTAAAGTATAGATTTTTTAATCTGATGTATCCCAATATATTATGGATAAGATAGATTTTTTTTTGTTCTTTTGTATTTAAATCGGATCATTCTAATTGGTGGAGAGACAGACTCTGGACTCTGAAGAAGCAAATGGCTGGGATCACCAGCACCGTTGGATTCAACGCCATTCTCGCCGGAGCCACCAAAACGGTGTCGCATCCTGTTAAATCTAAGCTCTTTGGTCTTCGACTCTGTGTACCCGAATTCTCAATTGTTTCTCTTTCCCCTTA…
AT4G30800.1 | Symbols: no symbol available | no full name available | chr4:15000960-15002671 FORWARD LENGTH=1015 TTCTAACTAGCCATCCAGTCTGGTTAGAAAGCAAAATTGTTTATTTTATTTTAGGTTCAGTTTTCAGATCGGTTTTCTAACACTGTTTTGGTTTGGTTCTCGTATCGGTTCAACCGGATTGGATAGTCATAAAGAATTTGAAGTCCTTAATTAAGCCCAAAACAAGTAGAGCCCATATATATACTAACAAAGCCGTGATTAGGGTTTTTGGTTTTCGTCAGAAGATTTCAAGGTTTAGGGTTTCTGCAATTCAACCATGGCAGAGCAGACGGAGAAGGCGTTTCTT…
AT4G31060.1 | Symbols: no symbol available | no full name available | chr4:15116148-15117756 FORWARD LENGTH=1372 GTAGTACAAGATTATGTTCTAGACTTCTAGTGCATTGTGCAGCTTGGTTCCTCGGATTACAGGAATACGACAAGAAGCTCCGGTTCCAAATGTTTCCAGCAAGTGATGTCGATCAAACTTAATGCTTTGCTTTTCTGGTTAACATATGGACAACAAGATTAGAACTTTTGCTAGCTTTGGATTGATCGAATGGTATCTTCAGAAACTGCGGTGGTTCGTACGCGTGTCTCAACTTGGGGGAAAAAACGGTCATCTGACTTTAAATAAATCTCGATCCCCGCGGATG…
AT4G31290.1 | Symbols: AtGGCT2;2, GGCT2;2 | gamma-glutamyl cyclotransferase 2;2 | chr4:15185775-15188484 FORWARD LENGTH=1386 AAATTTCTTAACATGAGATACCTTGTTTAGAGAACAAAGATATTTCTTTTAGAAACAAGCGTCTTCACCGGCCAGTCACGTGACGAATGGAAAACGGAACAGACAAAAAATCTGCAGAACACAAAAAAAAAAAAAAAACATGCGTGGCATGAACAATACGGTTCGGTCTCCATCTCTCTCTCTATAAATGCTCTTCTTCCCACACATCGCCTCCTCCTCATTAAGATACATCTCGAGAAGCAGAGCAGAGAGAAAGAGATTCCGAGAGAGAGAG…
AT4G31310.1 | Symbols: no symbol available | no full name available | chr4:15191325-15192337 FORWARD LENGTH=519 ATGTTGTCAGGGAAAGCTGCTTACGATCTCTTTGTCTATGGCAGTCTCCAGGAACCCGAAGTCGTATACGTGCTTCTTAATCGCGTCCCTGACCATGTCTCCGCCGTACTCTCCGGCTTTCACAGGTTTAGACTCAAAGGCCGTGTCTATCCAACAATTCTACCGGACGGTACCGGAAAAGTCAACGGAAAGGTGCTAAAGGGCATAACAGATGATGAACTGAAGATGTTAGATGAGTTTGAAGATGTTGAATATGACAGAAAGACTGTTGAAGTAATGCTGACGGA…
AT4G31380.1 | Symbols: FLP1 | FPF1-like protein 1 | chr4:15230008-15230382 FORWARD LENGTH=375 ATGTCTGGTGTGTGGGTATTCAACAAAAACGGAGTCATGAGGCTGGTGGAGAATCCTTACAACCAATCCGCCGGAGATTCGTCGGAATCGTCCTCTTCCGGTGGTAACCAGCAGCAGAGGATGAGGAGGAAAATTCTCGTCCATCTTCCAAGCAGCGAGGTTGTGTCTTCGTACGGATCACTTGAGAAGATCTTGAAGAATCTTGGGTGGGAGAGGTACTACAGTGGAGACAATACCGATCATCTGCTCCAGTTCCACAAGAGAACTTCGATCGATCTCATCTCTCTCCCTCGTGACTTCTCCAA…
AT4G31500.1 | Symbols: RNT1, RED1, SUR2, ATR4, CYP83B1 | RED ELONGATED 1, SUPERROOT 2, ALTERED TRYPTOPHAN REGULATION 4, RUNT 1, "cytochrome P450, family 83, subfamily B, polypeptide 1" | chr4:15273410-15275404 REVERSE LENGTH=1900 AATTCTGTCACCTGTCAAAAAATCCAAAACAAACCAACCAATAAAACTTTTTGTCTTGCTATATAAACCACATCATCATTCAAAGTAGAAAAGTATCCGAACACAAAGACTTAAGTAAGTCAAACAGAAAAAAATGGATCTCTTATTGATTATAGCCGGTTTAGTAGCG…
AT4G31510.1 | Symbols: no symbol available | no full name available | chr4:15276076-15277505 REVERSE LENGTH=1183 GAGAGACTCAAAAATACTGTCACTCATACGTATATATATACGTTTTCGTATATTACTATTTATCTTCTTTTTTTTTGTTTTAATAAAAAAAAAACTATCTTTTCTTTTTTATCTTCTTCTTCTTCTTCTCCGATCGGTGGAGTCTTGTCTCTCTTTCTTTTTTTATATTACTTGTTAACCTGCGCTTGCTTATTGGAGCTCTTAACCTACGCGGATGCTCCGATTTTATGACAGCTGAGCTCGATTTGGTTGATAAACAAAGGCTTCAAGAATTCTACCGGAATCA…
AT4G31700.1 | Symbols: RPS6, RPS6A, AtRPS6 | ribosomal protein S6 | chr4:15345979-15347804 REVERSE LENGTH=1170 GAAAACGGCCCATATAAATCCACCAAACGAATCTTCTCTCTTGGTATAAATATGCTGTCTTGCGTTACAGAGAAACCCTAGACGTCGAAGATGAAGTTCAACGTTGCGAATCCAACTACTGGATGCCAGAAGAAGCTCGAGATCGACGATGACCAGAAACTACGTGCGTTTTACGACAAGAGAATCTCTCAAGAAGTCAGTGGAGATGCTTTGGGCGAGGAGTTCAAAGGATACGTTTTCAAGATCAAGGGTGGTTGCGATAAGCAAGGTTTCCCAATGAAGCAGGGA…
AT4G32060.1 | Symbols: no symbol available | no full name available | chr4:15500926-15503593 FORWARD LENGTH=1977 GGCAAATCTAAAAGATAAGGTTCCGATTATGAAGGATTCAAATCTTTAAACGACGCCGTGTTTCCATATAACAGTAAACAGAAACAAACGCGTTTTTCGTTGGTTGGATAAATCCTCCTTATAAATAAACAAACCTTTAAGGAAGGTTAGTTGTCAAAAGAATCTGCGAAAAATAAGAGAGAGAGAGAGAGAAACAGGATCATTCATTATGCCCGCCTTATCTCACTACAGATCAGTATCATCTCTACCGTCCGTTGACCGATCATTCCTTCTCATCCAACGACTC…
AT4G32270.1 | Symbols: no symbol available | no full name available | chr4:15574869-15576540 REVERSE LENGTH=1046 GATCCCTTAACCATGATTTCCTTCAAAGTATATTCCCCTTCCTCATCCTCTTCCCATGCTCATGGTATCAATCTTCCACTCTGACCCAACTCAAGCTCTGATTTCTCCTACTCCGTCGCCAAAAATCTTGGAAGTAGATGTCTTAGCCCGGGAAAATCAAATTTTCTCAATAATCAATCTATGGACGTTCCACCACGCCGCTCTTTGGCTGCGTCTCTCTCGCCTCTCCGGCTAATCGATGGACTCCCTCGTCGGAGGAGTTTCAATTATAATCAGATGCCTGAAG…
AT4G32340.1 | Symbols: no symbol available | no full name available | chr4:15612337-15614544 REVERSE LENGTH=1446 TTTACAGAAAAGGCTACTTATGTTTTTGGCCTGATAATGCAAATACTTTCAAAATGTTTTATTTGCTAACTAGCTTTTAGTTTCGTTCTCGTATCTAAAGTTAGAGATTAACTTACTATTCTTGTATTACGATAACGTTTTGAATGAACATGTAATGATGCAAGGGTGTAACCAAAAATGATAAAACTTTGGGGTCAATTTGATAATATTGACTAATAGTGTGGGGCTTGACAAGAACCGGAAACTCCATGATATTTTTGCAGTCTAAATATCTTTTCATCTCTCT…
AT4G32680.1 | Symbols: no symbol available | no full name available | chr4:15763237-15765169 REVERSE LENGTH=1204 CGACGATTTGCGTTTGAAGAAATAAGTGATTTAAAATCCGCGTTTAAAAAGGACTAAGCTGAGCTGACCCCGTCGAGAATTGGTTTCCTCTTTTCCTCGCTCCGAAGACAAGAAATATTCCGGTGAGGCAATGGCGTCGAACAGCAGAGAAGCCAGGAGGCGGAAGATCCTAGATAGAGGATCTGATCGTTTAGCCTTTATCACTGGTCAGATCAACGGCGTTCCTTCTCCACCTCCTTCCGATTCTACTTCTTCCCTTTCCCAGTCTGACCTTCAAACTGACCAA…
AT4G32810.1 | Symbols: CCD8, ATCCD8, MAX4 | carotenoid cleavage dioxygenase 8, MORE AXILLARY BRANCHING 4 | chr4:15828228-15831492 FORWARD LENGTH=2026 ATTCACTAAAACTTCATTTACTTTCTTGAACTTGTCTTGTGCCCTCTTTCCAATACACTGAAATCCACTTCAAAATATTTATTTAATAAAAAGAAAAGAAAAGAAAAAAACTCTGCCAGGATGGCTTCTTTGATCACAACCAAAGCAATGATGAGTCATCATCATGTTTTGTCGTCAACTAGAATCACTACTCTTTATTCCGACAATTCCATCGGCGATCAACAAATAAAAACAAAACCTCAAGTCCCT…
AT4G32850.8 | Symbols: nPAP, PAP(IV), PAPS4 | poly(A) polymerase 4, poly(A) polymerase IV, nuclear poly(a) polymerase | chr4:15849772-15854460 FORWARD LENGTH=2677 TCTTCCCCAACCTTTGCTCTCTCTCTCTCTCCATCTCCCTCATACCTCCTTCTTCTTCTTGATCCATCATCTCTCTCTCTTTCTCTCTTCTCTCTGTTCCTAGTCCATCGATTTAACCTCTTTCAGATTCTCCTTCTTCTTTGACTTTTTTTGACACCGTAGTCTCTTTCCCCTTCCATCGATTTAGGGTTTCCGATTTTCAAAATCTCCTTTTTATTTGTTTCCTCTCCTTGTGC…
AT4G32970.1 | Symbols: no symbol available | no full name available | chr4:15910345-15914356 REVERSE LENGTH=2299 AAGACACTTTGCTAAAACTGAGGAAGAAAGTGTAAAGACGGAGCCTTTTACGGCGAATGGAGGAAGACAGAGCCACCATGACCGGAGCTGTAGCCACTCGAGACTCGGTGGAACCCAGCGAAGACATACTCATATGCGTCGATGTTGATGCGGAATCGACGGTGGAGATGAAGACCACTGGAACTAACGGTAAGCCTTTGAACAGGCTCGAGTGCCTCAAGCTAGCCATTACTCGCTTTATCCACGACAAGCTCTCCAGAAATTCCGATCATCGCTTTGCTTTCGC…
AT4G33000.1 | Symbols: ATCBL10, SCABP8, CBL10 | calcineurin B-like protein 10, SOS3-LIKE CALCIUM BINDING PROTEIN 8 | chr4:15924349-15926628 FORWARD LENGTH=1001 ATGACAACTGGCCGACCAAATAATATTTTAGCATTGAAAATTTCTACTAGATCAAGCTCTCTCACTGTCGGAGAGCAATTCTGCGCCGTCTTTATACCTTTCTTTGCCATTATCGATGTCCTAGTTTCCTCCGTCGGACAATGCTTCGATTGCCGCAGCACATCGCCTCGGACATGTCAGCACGCGGATCTGGAACGTCTTGCTCGTGAATCTCAATTTTCAGTCAATGAAGTTGAAGC…
AT4G33980.2 | Symbols: no symbol available | no full name available | chr4:16282281-16285059 REVERSE LENGTH=1404 CCTCTCTCTCTTAAAGCTCTCTTCTTTGGCTCTTTCGAAGAAGAACCATTTTTATTTCCTAAGAGAGACGACGCAGTTCTTTTCTAAAGCACCGGAGAGGAGGAGAAGCAACGATGGAGAATGATTGCACGGTGAATATTGTCTCTCTGGAGAAGGATCGCGATGTTTCGGAGGCGTCGGCTGAATCTCAGAGCGAGTCGACTCTTTCGAACTCGCTCGATTCCGGTGTTACGGCTGAGACCTCTCGTTCTGATGCTGATTCCAAACTGGATGAATGTACTGCTTG…
AT4G34260.1 | Symbols: FUC95A, AXY8 | ALTERED XYLOGLUCAN 8 | chr4:16397995-16402118 FORWARD LENGTH=3194 GTTTTAGTATATAAAAAAAATTGATATCTCCATATCGCTAGTGAATAGTGCAGTATCTCTTTACGCGCTATTTCAAGACCAAACCTTTTCTCTCTTCTAGAGTGAAACTGTGGAAGCAACTCTCACAGAGCAGCAATGGCGGAGAAGTCGAGCTTCTTCGTTCATTTCAGCTGTCTTCTGCTTCTTCTAACTATCATAATAACATGTGGAGAGGGAGTGAGGAATCCGGTGAGGCCAAGATCATCGGAGAGAAGAGCATTGATGGACGGCCAAGATCTCTCGAGGCCATTGAAGC…
AT4G34350.1 | Symbols: ISPH, CLB6, HDR | 4-hydroxy-3-methylbut-2-enyl diphosphate reductase, CHLOROPLAST BIOGENESIS 6 | chr4:16428407-16431144 REVERSE LENGTH=1781 ATAAATGTGGAAGAGGCTCTGAGATAACTCGTGGACCAAAATCGTCCATTGAAGTGAACAGTCAGCATCGTTTTGCTTGCTTGTGCGTTTCTCTCGAACTCTCTCCATGGCTGTTGCGCTCCAATTCAGCCGATTATGCGTTCGACCGGATACTTTCGTGCGGGAGAATCATCTCTCTGGATCCGGATCTCTCCGCCGCCGGAAAGCTTTATCAGTCCGGTGCTCGTCTGGCGATG…
AT4G34710.1 | Symbols: SPE2, ADC2, ATADC2 | arginine decarboxylase 2 | chr4:16560030-16563044 REVERSE LENGTH=3015 GTCATAACCTTCTCACGTTGGTTCCTGATTCCCTAGTCCCTATATAAGCAAGTGCCAATAGCCTTCATCAATCTCACGCCTTCTCTTCTTCTTCTTCTTCATTTCCGTCTTTTCCGCTAGGTTTCCGTCTCTGTTTTTTCTTGCATTTTCCCCAGAATTCCTTCACATTCTCTCCTTTTCCTCTTTTTAATTCCTCACCACCTCAAATTCTTCATAAACAAATCCACTTCTGCATGGTTGGGAGAATCTGTTAGAGAATTTTTGTTGTTGTTGGGTTCAGATTTG…
AT4G35250.1 | Symbols: HCF244 | high chlorophyll fluorescence phenotype 244 | chr4:16771073-16773456 REVERSE LENGTH=1703 CCGGCCCGTAAGTATTATTATAGAAACCGATATAAAGTTTCCTTTTTCTTAATAATATTTATTCCGTGGCAGCAAATGCAAGCCAATCCAATGTCAAAACACCAGCTGACGTGGCCAAACGCACATCAACTGTCGTCTCTCTATCTCTCTCTCCCTCACTTGTCTCTCTCTCTTCTCTTCGACACTGATGGCTTCGCTCAGGCTCCCCGCTCAACTAGTTACACGTGGCAATCTCATCCACCACAACTCTTCATCCTCCTCCTCCGGGCGTCTGTCTT…
AT4G35685.1 | Symbols: no symbol available | no full name available | chr4:16919003-16920008 FORWARD LENGTH=933 ACGTCCCAATGGAAAGGTTGAGAAGAGGCGATAACCCTAGGAGAAGATAGAGTTGTTGGGTTTTGGTTTGGCTCATATCTAACTTAGATCTTGTTTGTGAGATATCGCAGCACCACTCAAGCCGTGAATTTGGGTCCATGTCTTGGAAAGGAGGCCGAGGAAAACCAAAAGGATATGGCGGCGATTATGGCAAGCCTGAGCCTTTTGTGATTTTCCCTGAAATTACGTTACCTGATCCAAAATCAATCTCAACAGACTCGCAATTAGTTGTAGTTCAAAGCTACTTT…
AT4G36220.1 | Symbols: CYP84A1, FAH1 | ferulic acid 5-hydroxylase 1, CYTOCHROME P450 84A1 | chr4:17137313-17139777 REVERSE LENGTH=1992 ATGGATGAAGAAATTTAAGTAGATAATACAAAAATGTCAAAAAAAGGGACCACACAATTTGATTATAAAACCTACCTCTCTAATCACATCCCAAAATGGAGAACTTTGCCTCCTGACAACATTTCAGAAAATAATCGAATCCAAAAAAAACACTCAATATGGAGTCTTCTATATCACAAACACTAAGCAAACTATCAGATCCCACGACGTCTCTTGTCATCGTTGTCTCTCTTTTCATCTTCATCAGCTTCATCACACGGCGGC…
AT4G37060.2 | Symbols: PLA IVB, AtPLAIVB, PLP5 | phospholipase A IVB, PATATIN-like protein 5 | chr4:17461366-17463734 REVERSE LENGTH=1545 ATGGAGAACGAATCGCCCTCCAAGAAAAACATGCCGCCATCGTGCGGAACACTCGTAACCATCCTCAGCCTCGATGGTGGTGGAGTCAGAGGAATCATCGCCGGAGTAATCCTTGCCTATCTCGAAAAACAACTTCAGGTTTATATCTATATAAATTTCAGTAGAATGCAAGTTACTAAGATAGTAGATACATATGATAGGATCATAACTCGCCATGCGAATTTTGTAGTAGAACTAGATGGAGAACACGTGAGGGTAGCT…
AT4G37800.1 | Symbols: XTH7 | xyloglucan endotransglucosylase/hydrolase 7 | chr4:17775370-17777445 REVERSE LENGTH=1288 GCCTGCATGCATCTCCATATAAATATGCCTTCGATCTTCTACTTCCAAAACAAACTCATCATCATAAGCAACAATGGTGGTGTCACTCTTCTCTTCCAGAAATGTTTTCTATACGTTAAGCTTATGCTTATTTGCAGCATTATACCAGCCGGTTATGAGTAGACCGGCTAAGTTTGAAGATGACTTTAGGATCGCATGGTCCGATACTCATATCACTCAAATTGACGGAGGCAGAGCCATTCAGCTCAAATTGGACCCTAGCTCAGGATGTGGATTTGCT…
AT4G37910.1 | Symbols: mtHsc70-1 | mitochondrial heat shock protein 70-1 | chr4:17824965-17828180 REVERSE LENGTH=2533 AGCAGCCAAAACATTTCTTGTTCATCTCTCCGACCTTAAACCCTCCGATCCAAAAATCTCCACCGACTCTAATCCAATCAAATGGCCTCCGTCGCGCTTCTACGGTCTTTTCGTCGCCGTGAAGTCCAAATGGCTTCCGTATCTGCGTTTAAATCCGTTTCCGCAAATGGAAAGAATTCTATGTTTGGGAAATTAGGTTACTTGGCGAGACCTTTCTGCTCGAGGCCTGTGGGGAATGATGTTATTGGTATTGATTTGGGTACTACCAATTCTTGTGTATC…
AT4G37930.1 | Symbols: STM, SHMT1, SHM1 | SERINE HYDROXYMETHYLTRANSFERASE 1, serine transhydroxymethyltransferase 1, SERINE TRANSHYDROXYMETHYLTRANSFERASE | chr4:17831731-17835017 REVERSE LENGTH=1989 TTCACAAAGGTTGGTGTAGACAGGGACCTGAGAGATAACGACAAAGAAACAACAAATATAAAATAAAAATCAGAAGAAAATATAAATAAAAAAAGAGGGAAAAAATTCGAAAATTTGCTGCAACCACCAAAAGCTCAGCCAAAAGCAGAGGCCACAATTCTCTCAAACAAGATAAACCCAATTTTGTTATTTTTGTTCTC…
AT4G38560.2 | Symbols: no symbol available | no full name available | chr4:18029198-18031191 FORWARD LENGTH=1649 GAGAGAAAGATATACGCTTCTCTGTTAATTAGTCAGGTTCTAAGTTTTGATCTCCAAGTCTCTGAGAGGGTAGTGGCATGTCTGGAATAGTACATCATGATTGTCCTAACTCAGGAAATCCCTACCACGAGTGCCACGATCAGTGTTTCAAGAGAATAAGCTCCGGAGATGTCCCCAAGAAGGAGAAAAAACGGTTTGGCTTTGGTAAACCAGCTTGTAGCAAGGAAACGCCTCTTACCAGTCCGGTTCGTGTTATTGCGGGAAACAGATCACCACTTCCGAGTTA…
AT4G38770.1 | Symbols: PRP4, ATPRP4 | ARABIDOPSIS THALIANA PROLINE-RICH PROTEIN 4, proline-rich protein 4 | chr4:18096606-18098633 REVERSE LENGTH=1935 TTACGATCAATCTTCAGAAAAATCTTTGATAAGACCATTATATAAACGAGAAGAAGTCTCACTATAATCATATCATCACCTTCCCCACTAATACTCTATAGTTTGTTTTTGTTCTTCTTATAATCTTTATATTTTCAGCAAACGAAAGGGAAGTGTGTCAGAAATCTCAGAGGGTGAGAATCCCAATGAGGATCTTACCCGAACCTCGAGGTTCGGTTCCGTGTCTTCTCCTTCTTGTGTCGGTTCTC…
AT4G39330.1 | Symbols: ATCAD9, CAD9 | cinnamyl alcohol dehydrogenase 9 | chr4:18291218-18293018 FORWARD LENGTH=1379 ACACAACATAAACCCAATCTCTCACTCAGACTAAGACAGAGTCAGAAACAATGGCGAAATCTCCAGAAACAGAGCATCCGAACAAAGTCTTTGGTTGGGGTGCTAGAGACAAATCCGGTGTTCTCTCTCCTTTTCACTTCTCTAGAAGAGACAATGGTGAAAATGATGTGACAGTGAAGATCTTGTTCTGTGGAGTTTGCCACACTGATTTACACACCATCAAAAACGACTGGGGATACTCGTATTACCCAGTAGTTCCAGGGCATGAAATCGTTGGGATCGC…
AT4G39675.1 | Symbols: no symbol available | no full name available | chr4:18413775-18414240 FORWARD LENGTH=466 ACTTCGAAAATCTTAACCACATCTTATTCTTAACACATTTATTTTGTTAACCAACACTAAAAAGTAATGTCGTCCATTGGAGCAAGTTACGCACACCTACAAGTCATGCAGAAGAAGCAGAAGGAGAAGATGAAAAAGCTAGAAAAGGAGAGAAACTTCGACCACGATGAAGCTCATAGACTCCCTGTCGAAACATCTTTTGCGTCCGGAAGGATTTCTAATAAAATCTATCCTTCTCGTTTGTCTTATGAACAAGTAGAGTTCAAATCACAAAAGTGAAGTTCAAA…
AT4G39950.1 | Symbols: CYP79B2 | "cytochrome P450, family 79, subfamily B, polypeptide 2" | chr4:18525246-18527579 FORWARD LENGTH=1986 ATCCATGCAGAGACAACAGAAACCACAACAAAAACTTTGAGTCCTCTTCTTCTCTATACACAAACATGAACACTTTTACCTCAAACTCTTCGGATCTCACTACCACTGCAACCGAAACATCGTCCTTTAGCACCTTGTATCTCCTCTCAACACTTCAAGCTTTTGTGGCTATAACCTTAGTGATGCTACTCAAGAAATTGATGACGGATCCCAACAAAAAGAAACCGTATCTGCCACCGGGTCCCACAGGATGGCCGATCATTG…
AT4G40040.1 | Symbols: H3.3, HTR5 | histone 3.3 | chr4:18557171-18558945 REVERSE LENGTH=1079 ATTCAGCCAATAGCAATCAATTATGTAGCAGTGGTGATCCTCGTCAAACCAGTAAAGCTAGATCTGGACCGTTGAATTGGTGCAAGAAAGCACATGTTGTGATATTTTTACCCGTACGATTAGAAAACTTGAGAAACACATTGATAATCGATAAAAACCGTCCGATCATATAAATCCGCTTTACCATCGTTGCCTATAAATTAATATCAATAGCCGTACACGCGTGAAGACTGACAATATTATCTTTTTCGAATTCGGAGCTCAAGTTTGAAATTCGGAGAAGCTAGAGAGTTTTCTGAGATGGCT…
AT5G01150.1 | Symbols: no symbol available | no full name available | chr5:51975-53817 FORWARD LENGTH=1687 ATCTATTACGCTAATGGCTAAAAGTAGTGAGGAGCCTAAGTTTTCTTTGAGACTTATTGTTGATGAAGAGAAAAACAAGGTTGTTTTGGCTGAAGCTTGTAGGGATTTTGTTGATGTACTCTTCAGCCTTCTGACACTTCCAATGGGAACCATTGTCAGATTGCTTGAGAATCATCGAAAATCTGAGCCAGTAACTCTGGGCTGTTTTAACAATCTCTATAGAAGTGTTGTGGACATGGGCAGTGATTGTTTTGAGACTGAAGCTTGTAAGCAGATGCTTGTGTATCCGAAG…
AT5G02050.1 | Symbols: no symbol available | no full name available | chr5:402979-404346 REVERSE LENGTH=1166 CTTTGCACTATAAACAAACCTTAAACCTCTCTTCTTCTCTCAGTAAAACCCTCATTTCTGTTTCTCTTTTCACTTTTAAGGAAAACCCTAGAATCCTCAGAAATGGCGTTGAGCACCGTGTTTCGTCGAGCTTCGTCAACAGTAGCCAATCTTGCTTTCCGTGCGGGTAGATCTCCGGTTAGCTTCCGCAGTGGCGCTGTCTCCGTCGAGAGGCTGATTCGTGGTAGCCACCAGATCAGGCGTGGATCGGTTAGTTCATTCTCAGTCTCGAGCTTTTCGACGGAAAGTGC…
AT5G02780.1 | Symbols: GSTL1 | glutathione transferase lambda 1 | chr5:630748-632759 FORWARD LENGTH=1101 CAAACGCTGACGTACGTTTACCTTTTTCTATTGGTAGTCACCATTGGTTCCTTTAAAACATCATATCTGCAATAATAATCCCCTGAAGAAACAACTCTTATCAAATCCTCTCCATGGCTCTATCTCCTCCAAAAATTTTCGTAGAAGATCGTCAGGTTCCGCTCGATGCTACCTCTGATCCACCTGCTCTGTTCGACGGAACCACAAGGTTGTACATAAGCTACACTTGCCCATTTGCACAACGTGTTTGGATTACAAGAAACCTCAAGGGTCTGCAAGATGAGATCAAATTGG…
AT5G02810.1 | Symbols: APRR7, PRR7 | pseudo-response regulator 7 | chr5:637681-642026 REVERSE LENGTH=3096 CCGAGACAAATCTTTCTAATATCTATCTATCTCCGGAAAAATAAAAATCGGTGGCTTATGGTCGTCTCCGATTTCCACTCTCTGGGAGACAGAAAAACCTCATAATCTCAAAAATTGTTCACTGTGTTTATCTTCCTTCTAAAGTTCTAAGAAGCTTCGATTCTTAATTCTGTTTATCGATTTGAATTCCTTGTTTCTATTTCCCAACCGTTAGCTGATTGTGCTAGATCCATTTTTCTGGTGATTGATGCAACTTCTGGAGCTCGATTCTTCGTTCTAGTATTTGATTATTC…
AT5G02890.1 | Symbols: no symbol available | no full name available | chr5:669990-671687 REVERSE LENGTH=1512 AAATTGAGAACAAGCATTGATAAAATAAAGTATCAATTAATTCAAGGTTTATTCACATCTGTATTCGCTGTTGGGTTTCATTTATAACATTAAAGCACATTTCTTATACTACTAGCTAGATATTTGCACCACTTTTTTTTATTACAAAGTTATGTTTTGCAAGTTGTGTAATAACTTGAGTTCCTATAAATAGCAGAGGACGGTCTAAAGCCAATTTCACAATTCGAACCAAAATGGAAACCAAAATCCCTAAGTCAATGATCGCCGGAGTACAGACTGTCATGCCGGTG…
AT5G03350.1 | Symbols: no symbol available | no full name available | chr5:815610-816670 REVERSE LENGTH=1061 TTTCAAACTCTCACTTGAGTAAACAGCAGTTACGAAAACGCAATGAAGATTCATAAACTCTGTTTTCTTGCTCTGCTCTTAGCTCACACCACTTCCGCCGTCAACCTCAACCTCAACCTCAAAACCTCAGAGTTGGTCTTCCTTGGAGACGCTGAGCTCGGTCCTGCTTCTGATGGCGTCAGCCGCTCCGGAGCTCTCTCCATGACACGAGACGAGAACCCATTCTCTCACGGCCAAAGTCTTTGGTCCACTCCAGTCCCTTTCAAGCCTTCTTCAAACTCTTCTTCTCC…
AT5G03545.1 | Symbols: ATIPS2, AT4 | INDUCED BY PI STARVATION 2 | chr5:894582-895517 FORWARD LENGTH=936 TCTCCCAACATCTTTACATGGACTTCCCCATTTCCATCATCTCCTTCCACTTTTTTCCCAAAATAATATAAAAAAATGATAATTTGAATCGATGTAATGAGTGTATTCAACCTCTTGTATAATTTGTCTCCATGACCAAAGACAAAGAGAGAAGCCATAAAAACCCTAACAACATCCATTGTTGAAACTCTCTTTGGCACAACACCAAACACACAAAATATGGCCATCCCCTAAAGAAACTGAAGCTCAAGAACCCTCTGAATCTATCAGAAGATCTCACCAATAAAGGGTTTTG…
AT5G03630.1 | Symbols: MDAR2 | | chr5:922048-924728 REVERSE LENGTH=1750 ATACTGGACAAAGTCCCCTATAAAAACCTCTGACCCAATCACATTTCTCGGATCCAAAAAGACGAAGAAAAGGAAAAAAGACAAATCAAAGAGAGACGATTCGATCGCATCAATGGCAGAAGAAAAGAGCTTCAAGTATGTGATCGTCGGAGGTGGTGTCGCCGCCGGATACGCGGCGAGAGAGTTCTTCAACCAAGGTGTCAAGCCTGGTGAACTTGCTATCATTTCCAGGGAACAAGTTCCTCCATATGAGCGTCCTGCACTTAGCAAGGGATATATCCACCTCGAAAATAAAGCTACACTTCCGAATTTCTATGTTGCTGCTGG…
AT5G03760.1 | Symbols: CSLA09, CSLA9, ATCSLA9, RAT4, ATCSLA09 | CELLULOSE SYNTHASE LIKE A9, RESISTANT TO AGROBACTERIUM TRANSFORMATION 4 | chr5:985622-990630 REVERSE LENGTH=2433 ATGGAATATTAAATAGAGTCTAAAACAATATACACAAGGACAGAGCCTTTATATATAAAGACATTGATCTCTCTCTGATTTCTCACACACACACACACACACAACACTGTGTCTTCTCTCCCTCTGTTTCTGTTTTTAGATCTCTCTTCTCTCTTCTTTCTTTCCAAAAATCATCTTCTCCTTCTCCACCTTTCATTATCTTTCTTCTCTTACCAAAACCCT…
AT5G03940.1 | Symbols: SRP54CP, 54CP, FFC, CPSRP54 | 54 CHLOROPLAST PROTEIN, chloroplast signal recognition particle 54 kDa subunit, SIGNAL RECOGNITION PARTICLE 54 KDA SUBUNIT CHLOROPLAST PROTEIN, FIFTY-FOUR CHLOROPLAST HOMOLOGUE | chr5:1060106-1063425 REVERSE LENGTH=2022 CTAGTTTTAAAATGCAGCGTTTTGTGGAAAGCTCACCATCGACGGTCTGTTACTGGGCCACGTCATCGAAACGGATAAAATGGAACCATCCAAAAGGAAGATAGAAGTACCAAGAAGATTGCGGAG…
AT5G04150.1 | Symbols: BHLH101 | | chr5:1138410-1139633 REVERSE LENGTH=1029 CTCAAATTCGGTCTTATCATCTTTTTTCCTACTTCATCCCATCAAAGTCTCTCTAGCTATATATTCTTCTCACACATAACATAAGTGGACAAAAAAAATGTGTACCTTAACGCCAATGTTTCCAAGTAAGCAGCAAGAATGGTACTCTGCTTCAACAATGGAGTATCCATGGCTGCAGTCTCAAGTTCATTCCTTTTCACCTACTCTCCATTTTCCTTCCTTCCTTCATCCTTTAGATGATTCCAAGAGCCATAACATCAATCTTCATCATATGAGTCTTAGTCACAGCAATAATACTAACAGTAACAATAACAATTATCAAG…
AT5G04590.1 | Symbols: SIR | sulfite reductase | chr5:1319074-1323364 FORWARD LENGTH=3325 CGGTTCAAGTTTTTATCAAGAGTAAAAGTTCCATTTTCATTTCTCATAATCAGATTCGTATTCACGCGCCTATTATCTCGAACTTATCCAACACGCGCGTTTAATCAACCGTTGGATTCTCAATGGACGGTGGATTAAATTAGCTGAAAAGTAAAGCGGTGCGTTTTACGCGCTTCTTCTGGCTAGCCGCCGCACGTGTCATGCACGTGATAGCGCACGTTAGCTTTGACCATTGTCTTTTGTTCTCTATTAGTTTTTTAACACACGCCCCCTTATTCGATTTCTCACCCACCCAAAGCCACTCACTCT…
AT5G04800.1 | Symbols: no symbol available | no full name available | chr5:1388484-1389848 FORWARD LENGTH=749 CGTTGCCGCTTAGCTTCGTCTGAAAAAAGGGGGATCAGTTCCGTCGCCGCTTCTTCGATTTTTGACGCCGCCGCTTCTTCTTCTTCCTCGCAGGTAAGTCACACAGGTAACTGAAAGATGGGGCGTGTTAGAACCAAGACTGTGAAGAAATCTTCTCGTCAAGTCATCGAGAAGTACTACTCTCGCATGACTCTTGACTTCCACACTAACAAGAAAATCCTTGAAGAGGTTGCCATCATCCCTTCAAAGAGACTCCGCAACAAGATTGCTGGATTCTCCACCCACTTGA…
AT5G04810.1 | Symbols: no symbol available | no full name available | chr5:1389979-1393997 FORWARD LENGTH=3166 AAAAGTTATAAGGATTATGTTTCGTTATAACCAGAGAGAAGAGATACTAGAGAGAAGGGAAAGATAGAGAATGGATAATGGAGGGAGCGTGTTGTCGCTCTCTGCTCCACACTTCCCTTACTCCGCCACCATTCTCCGACGTCACTCTCCGGTGGCTTCCATATCTTTCTCCCTTAAGCAACCACCACCGCAACCACCAGAACCTCCTGAGAGTCCTCCTGACCTCCGCCGCCCGGAGAAATCTATTGGTTCTTCTTCATCTTCTTCCTCTCCTTCCCCTATCCCTTC…
AT5G05060.1 | Symbols: no symbol available | no full name available | chr5:1493719-1495136 REVERSE LENGTH=1027 TTTAACAATAAACGAATGAAAACTTTGGTAAACCGATAATAAAGAAAAAAAGATATTTTTTATCCCAATTTCCCTAAATCATAAAGAAACTTAGGGTTCGTTATCATCGCCATCTCGATTCTCCTAAATCATAAGCGATGTTATCTCCGATTGAGAATGAGAGATCCGAAATTCCTTCCCCTGAGAAGCTGAAGTTAGTGGAGGAGCCATCCGACGATGAATCTAAGTTCTCTAATTATGATTCGGACGATTGGGAAACTTTGTCAGATGATCTTCGACTGTTAGATG…
AT5G05250.1 | Symbols: no symbol available | no full name available | chr5:1556987-1558486 REVERSE LENGTH=1500 TAATTAAGAAGACGAGTGTCGCGTGTTACACCGAGATCCCCACGTACCCAAACCATATTATCACGTGCCTATTGATTTCTATATCTCATGATGACCGTCCGATCCGGTCCTCTGAAGCATTGTCTTATAATCCTACGGCTTAAATCAAGCAACTCTCGACGGCAAAGCGTCTGTTCTAGATTATAAAAAACGCCGTTATATCGTTAAAGGTCTTTTAATCATTGACCTCGTTCCACTGTCAAGCTAAGTAATAATCCACTACGTGATTCTTATTGTGCAACCATGTTC…
AT5G05380.1 | Symbols: PRA1.B3 | prenylated RAB acceptor 1.B3 | chr5:1592130-1593185 FORWARD LENGTH=1056 AGGTTGCTTCAAAAGAAATCAATTCATTCGTACGGGCCTTTAATCCACGCGCCTTCTTCGCATCCCCACGCGCAGTCGTGTGTGATGATGGCTAATCCTCCAACGTTACCGATCTCAGACCATTCCGGTGGTGGTTCCCAATCTCAGCAACCCGTATCAACACCGGCGTTTCGCACGTTCCTCTCTCGCCTCTCGTCGTCAATCCGCCAAAGCCTATCGCAGCGGCGTCCATGGTTAGAACTCGTAGATCGAAGCGCAATTTCACGTCCAGAGTCTCTCACCGATGCGTATTCT…
AT5G05880.1 | Symbols: UGT76C4 | UDP-glucosyl transferase 76C4 | chr5:1769527-1771737 FORWARD LENGTH=1699 GTGATAATATAAAGATTTCTTACGTTATTATATATACATATATACCTTGACTGAATTTATAGAATCTTTGCATAATTGGATTGGAAAAAGAAAAAAAAACAGAAAGAAGAAGAAAGGTTCAATGGAGAAGAGTAATGGCCTGCGAGTGATTCTGTTTCCACTTCCATTACAAGGCTGCATCAACCCTATGATTCAGCTCGCCAAGATCCTCCACTCAAGAGGTTTTTCAATCACTGTGATCCACACTTGCTTCAACGCGCCAAAAGCTTCAAGCCATCCACTCTTCACCTTCA…
AT5G06650.1 | Symbols: GIS2 | GLABROUS INFLORESCENCE STEMS 2 | chr5:2043419-2044200 FORWARD LENGTH=782 CAACTCTACAATTTCAATCTTTTCTCTGTACTTAGCCATCCAGAGTCATAACCACCACTATATTAAAATGAAGACTTATGATTTCATGAACGTCAACTCTTTCTCTCCTAAGGAAAGACCCATTCGCCTCTTTGGCTTCGAGTTTGGAGCTTCTCATGAAGAATCTGAGTCCAAAGACAATTACAACGAGAACAATGAAAGCATCAAAGACGATAACAAAGAAAAAAGATTCAAGTGCCACTATTGTTTCCGGAACTTCCCTACTTCACAAGCCCTAGGCGGCCATCAAAACGCTC…
AT5G07220.1 | Symbols: BAG3, ATBAG3 | BCL-2-associated athanogene 3 | chr5:2265233-2267012 REVERSE LENGTH=1516 TGATGATGAGACATAACAACAATACCATTAGCTGTCACTCTTTTTATTTATTTATTTCATAATATTAAAATTTAGAGTTGCAGAAAAAATAACAATTTACTTCCCTTTGTTCAGACGTTTCTTTATTCTTCTTCCTTCCTTCTTCTCCTTCTTCTTGATCGTGTTCAGAAATCATATTCATCACCTCTCTCTCTCTATGTCTCTATATTTGGATTCTTTATAACATGTGAGATCGATCTATTTTTGATCAGAGACAGAGAGAAGACTAGAAGAAGCAAAGAATATTTC…
AT5G07300.1 | Symbols: BON2 | BONZAI 2 | chr5:2299725-2303268 FORWARD LENGTH=2260 CAATTTAATACATATGGACCATCTAGTTTTCCACTAATCAAACATAAACCTACACTAATTAATTTGGGGAATACTTAATTCTTTATGTTGTCAATAATTTCAAAACAACAATAAAAGGAAATTAAATGGAGTCAAGACAGATCGTCGACTTGGAAAAACAAAGGTGGGTCCCATCTAATTCACTGTCCTGATTTTTCCTCTTCTTTCCTTGTTCGTCTCCCCCCAATCTCCTCCTCCTCTTTTTTTGTTCTGAAGAGACTCTCGCCGTCTAATGGGAAGCTGTTGGTCTGATGGCTCTTACGCTGGTGGAGGAATGG…
AT5G07322.1 | Symbols: no symbol available | no full name available | chr5:2313119-2313563 REVERSE LENGTH=445 TGAAGCATTATAAATGGGGTGAAGAGAGACGTAGAAGACTAAAGCAACCACTAACAGTTAGCTTCGTTTTCATTAATCTAAGGAAGGGAAAGAGATATGGAGGAGGAAGAAACCGAGAAAGAAGACGACGACGTTAAGAAGCACGTCGAGCTACGGCTAATGGAAGTTAGCTCGGTTCCGTTATCTTTCTCTGGTTCTGGTTAACAACAGATCAAGGAAGAAAACAAACGGCAAGTCAACAGAGGCAAAGGGAAGGCTACGCCTTTCTTCTTCGTATTTTCTCTTTAAT…
AT5G07440.1 | Symbols: GDH2 | glutamate dehydrogenase 2 | chr5:2355759-2358012 FORWARD LENGTH=1630 GTTTGACTTAAAAAGGAGTTAAAAATGATGAGATAGCCAAAAAAAAGATTAGAGAAATCCAAATAAATAATAAGGGGTAAAAGAGTCATTGCAGTCGATAATTAGTCTCCGTCTGACGTAGGATACGTCAAAAATATCCGATCTCATTCAAATTACGCTTTCTCTTCTTTCCCCTACAAATACTCAATTCTTTCTTCTTCAATTCATCACAACAAATCAAAAACTCCAAGTTCTTACCTTTTTCCCATTTACAATCGGTAAATTTCTCCGATCACGAGATACAAATTTCACTTTCTGATA…
AT5G07740.1 | Symbols: no symbol available | no full name available | chr5:2459076-2467339 REVERSE LENGTH=5709 TGTGTCCGAACCAAGTCTCGCTCTTTTTTTCTCGAAAGTCCACCACTACTATGCTCTTTCGTTTCCAAGAGTTCAATTTCAATTACGCAACCATGGAAAAATCAAAAAAGCTTTTTGTTTGCTATTATTAAATACCTCTAAAAATATGAATTAAACCCTTTTGTGAATAATTAATAACTTTATTGACACACAAATAAAAAAATAAACTGCTGGAAGATTTGTCGAAATCTGGTTTCTTCCTTCGTTTTTTTCATTTCTGCTCCTTCTTCTCCTTTTTTCACCTGAAAT…
AT5G08000.1 | Symbols: PDCB2, E13L3 | PLASMODESMATA CALLOSE-BINDING PROTEIN 2, "glucan endo-1,3-beta-glucosidase-like protein 3" | chr5:2563366-2565547 FORWARD LENGTH=1168 ATCCTAACTTGTTCACAGCTTTCCTTTTTACTTATCTAGTCGATTAAGCATCAGAAAGTATGTTTTAATTTTTAAATTTGAAAAAGGTGTACTTACAAGTTCGGGTGTTCACACGGAGGAGAGCTACAATAATGAAAAAGCTGACTCAAGAAGGGCTATAGAAGAAACAAGAGTCACGGAACAAGTTGTCACTCTCAATCTCCAGTACACTAGCTTCCATAACTCTC…
AT5G08280.1 | Symbols: HEMC, RUG1 | RUGOSA 1, hydroxymethylbilane synthase | chr5:2663499-2665826 REVERSE LENGTH=1643 GTGATTAAGGTAGTAGAACACCATAATCTGGTATGAGTCATTCGTAGAGGAATAAAGCTCTAAAATCTAATTATCCTATCCAATATCCTCTCATAGAGGTGAGAGCTAAGATTTTCCCATCAACTCCATTTGAAGCGAAATTCTCTGATCTCTCTTCATTTTATTTTCCCTCTACATCTCTCCCAACGATTTCCAAATCTCACTTCACTTTGGCTCCTCCACCTGAATCCATGGATATTGCTTCGTCATCTCTCTCACAAGCTCACAAAGTCGTTCTCACG…
AT5G08410.1 | Symbols: FTRA2 | ferredoxin/thioredoxin reductase subunit A (variable subunit) 2 | chr5:2709787-2710583 REVERSE LENGTH=797 CTTTTTTGTTTTCTCTCACACTTTCTTAAGATTTTTTTCTTCGGCTCGGACGCAGATGACTAACAGTTACGCTCTGTCACCGGCGATTATCGCCGCCGTTCGTCCTCCGGCATCTCAAGACTATCTAGTTGCTGCTTCTCTTAGTGGACGCAAATCGATCAACTCTTCATCTTCGTCCATTTTCGTACCTATCTCATTATCTACTTCCTACGGTCGAAGCAAATGCGCCTTCTCAATCTCGCGGAAGAATCCAAAATCGACG…
AT5G09220.1 | Symbols: AAP2 | amino acid permease 2 | chr5:2866222-2869156 FORWARD LENGTH=1926 CTTATATAAGAAAGTGAGCAAACACAAATCAAAATGCAGCAGCAAATACTATCATCACCCATCTCCTTAGTTCTATTTTATAATTCCTCTTCTTTTTGTTCATAGCTTTGTAATTATAGTCTTATTTCTCTTTAAGGCTCAATAAGAGGAGATGGGTGAAACCGCTGCCGCCAATAACCACCGTCACCACCACCATCACGGCCACCAGGTCTTTGACGTGGCCAGCCACGATTTCGTCCCTCCACAACCGGCTTTTAAATGCTTCGATGATGATGGCCGCCTCAAAAGAACTGGGACTGTTTGG…
AT5G09440.1 | Symbols: EXL4 | EXORDIUM like 4 | chr5:2938193-2939715 FORWARD LENGTH=1523 AAGAACCTTACTACAGGCTGTCCAAAAACTTGCCTAACCAATTAAATATATCCACGTGGCATACGTTGACATGTACGCTCTTTGCATTTTACAGCTCTTGCCCGTTCAAAAAACCTCGGTATATAAATAAGCTCTCAATGGTTTCACAAAACTCATATTCAAAAACAGAACACAACCTCTCTTCTCACTCTATATACTCCCAAAATGGCTTATAACTACCGTTTTGCCATTCTTCTCGTTCTCCTCTCCGCCACCGTCGGCTTTACCGCAGCCGCGTTGAAGCCTCCGGTTCGAACCTTGAACGGAAACA…
AT5G09500.1 | Symbols: no symbol available | no full name available | chr5:2953884-2954918 REVERSE LENGTH=681 GTCGTTTGCGCAGTCACTGTTTGAGGCTCTGTGGTGTTTTTTAGGTTTTCAGCAATTCCAAACAAACAATGGCGGATCCAGAGGTTGCTGCGGCTGGAATCGTAAAAAAGAGAACGTTCAAAAAGTTTTCCTTCAGAGGAGTCGATCTTGATGCTCTTCTCGACATGTCTACTGATGATCTTGTCAAGCTTTTCCCTTCCCGTATCCGTAGAAGGTTCTCTAGAGGATTGACGAGGAAGCCTATGGCTTTGATCAAGAAACTGCGGAAAGCGAAAATTGAAGCACCAGC…
AT5G10540.1 | Symbols: TOP2 | thimet metalloendopeptidase 2 | chr5:3324812-3334971 FORWARD LENGTH=6105 GCCCATTAGCCCAGCCCAAAAGAGTCGAGACACCAGAAAAACTGAAAATAAGACCTTGTCATTTTTTAGCACAAGGACCGAGTACAAACAGTGAAACACACACACGCACACACAAGAAACAAGAGTAAGAAAAAGGCTATATTACACACAGCAACAAGGGATCTGCTCAACGACCATGTTGAGCACTTGAAAACGTTACCGTAGCTCCACCAGAGCTTACCGATGTAGTATTCGAAGAGGATACATGATATGTTGCGACAGGCATTTTGGTCGGAAGATGAGGCACTGGTGCTTCA…
AT5G10580.1 | Symbols: no symbol available | no full name available | chr5:3347421-3348964 FORWARD LENGTH=1138 AAAAATAACAAAAACATTCTTAGAGAGCTTTGGAGATAACGAGAACAAGAAAGAAAGAGAAGATTATATACATAGAAAAGGAGAGATCAAATGGAGTGGGAGAAATGGTACTTAGATGCGGTTCTTGTGCCAAGTGCTTTACTTATGATGTTTGGTTACCACATCTATTTGTGGTATAAGGTTCGAACCGATCCTTTCTGCACCATTGTTGGTACAAATTCCCGCGCCCGTCGATCTTGGGTAGCAGCCATCATGAAGGACAACGAGAAGAAGAACATCTTAGCGGTA…
AT5G10770.1 | Symbols: no symbol available | no full name available | chr5:3403021-3405571 REVERSE LENGTH=1975 AGACAACAGAAAATAACAATAATGCTCCATTGCCAGATGATGTGTCACTATCTAACTGGTTAGTGAAACCAATGGAATAGGGTGCCCCTACTTGTGTGATATGTGGATGACTGGATTGCTTCTAAAGCTTAACAACCTCCACTAGAGACTTTCTTGAGCAAAAAAGATTGGTTATAAAGGACCAACCATTGTCATGTTATTGAGTGTCATTTTTGTGAGGGAGAGAATTAAGAGAGCAAAATGAGCATAAATAGGAATCTGTTGAATATCATAATAATCCTTTGTATA…
AT5G10940.1 | Symbols: ASG2 | ALTERED SEED GERMINATION 2 | chr5:3448636-3454231 REVERSE LENGTH=2632 ACCGAGAATGTAGAACCGGGCACGAGAAATAGCGTCAGATTACAAAGAGCCAAAGAAGGAGGGCTTCTTCTTCCAATTTGTGATCGGTGCTGATCGATTTCTCCATGGATAATCTCAGTTTTCACGATGGTAACATCTTCAATCTCCTCCACACAAGGTCCCAGGACCCAAGTCATGAGGTTGATCAAAGAATGCAGTTTCACTCTTCCTTGGTTCGGAGACTTTCTCAGGAGCAAGAATTGGAGGGACATCAAGGCTGTGTTAATGCTTTAGCGTGGAACTCTAATGGTTCACTTTTG…
AT5G11110.1 | Symbols: SPSA2, KNS2, SPS1, ATSPS2F, SPS2F | sucrose phosphate synthase 2F, KAONASHI 2, sucrose-phosphate synthase A2, SUCROSE PHOSPHATE SYNTHASE 1 | chr5:3536189-3541149 FORWARD LENGTH=3629 ATAAAAAAGAAAGAAAAGGAAGAGACACTTTTTCACAAATCGCCAAATCACCTCTTTCCCTCTCCTTCTTCTTCGTCTCTCTCGTTCGTTTTCTAGAAACCTGTCATCCTCTTCCATCTCCAGATCACAACACTAACTATCATCACTTTTGTATATCCGATTCCTGATTCACCAGTTTTTGTAGAGAGATTGGT…
AT5G11880.1 | Symbols: no symbol available | no full name available | chr5:3827526-3830228 REVERSE LENGTH=2036 GACCCCTTAAGCATCAAGATTATTACAACACACAACTAACACAACCGAACAAAACAAACACTAGCAGAAACTATCCCCCAAGGACAAAAACCATATCCAAAAGAAGTTAAAATCGACTTTGTTCTTTCTTCTTTTAACCATCGGTTCGACTATAACCACCGGTTCGATATTGTCGGATATCTAAAACCGGACCCGACAGGAACTACTCTTAAACTTGTTGACTTTTTTTTTCTAAACCCTTCAGTGTTACTGTAACAGTCGCACACCTAACAAAAATCCTCCAGCCAT…
AT5G12080.1 | Symbols: ATMSL10, MSL10 | mechanosensitive channel of small conductance-like 10 | chr5:3897893-3901695 REVERSE LENGTH=2754 CTTTTTCTCTCTTTCCTCTTTCCATGTTTATGTTTTCTATTATTTAGTTGGCTTTTGGTATTTTGTTGGTTTCTGGGTTTAAGCCATTTTTTTCCCACCGCCTCTGCAGCTCTGCTTTTTTAGCTGCTATTTTTTTTTTTTGCTTTTGGTCTTCTTCTTCTTCTTCAAGAATGAGCTAATACTCACAGAAGAAGAAGATTTTTCTTTGGATTTTTCACTACTGAGGCATTGTTGTGAAATTGGATGGTAGTAGCATTGGAAT…
AT5G12860.1 | Symbols: DiT1 | dicarboxylate transporter 1 | chr5:4059579-4062289 REVERSE LENGTH=2392 GATCTTTCAAAACCAAAAAACAAAGCTAATAAATCAATAGAAAATTTGTTGAGTGAAGGATTTTGCTTTGTATGTTTCGTCGATCTAAAAAGACCAAACCCAAACCCAAAATGGCTTTTCGTAAATATTTCAGCCAATAGGATGAGGTGACTGACCCACCAAAGACGGAGATCTCTATTTCTCACCTCACGATCTCATCTCATCATCACTCTCTCTCACTCTTGTCCGTATATTCCTTTTCTTAATCTCACCGTCCGATTCCAATCCAACGGTCAACATTTATCCAACTCTCTCTTTC…
AT5G13140.1 | Symbols: no symbol available | no full name available | chr5:4170560-4171954 REVERSE LENGTH=1142 CTACATGATCATTTCTCACTATGTAACACCAGAATGAGCCAAAAAACGCTCTTCACATGTCTTTGTTTGGTAGTGGAAAAAGAATTTTGGTTAAACAGTGTGGTTGGGGTCAAAAATCAATCACGGGCTGAATATATTGCAATCACACATACATACACATACATTATCATCAAAAAGAACAATAGAGAGAGCGAGTGAGGATTAGCCACAATGTATCTTCCTCTCCTCTATCTTCTGTTTCTGGCTTCTTGCTTGACACATCAAGCTTTAGGCCGTGGTCGTGGCCGG…
AT5G13420.1 | Symbols: TRA2 | transaldolase 2 | chr5:4301792-4304315 REVERSE LENGTH=1708 CTCAAAACTTCACCAACCCCATTTTTAAGCCCCTTTCTTTGTTTTTATCCTCCGATCGATCAAACCAAGAAAAAACACTTTCGTATTTCCCTCGACGAAAAAAATGGCAACCATTTCGAATCTCGCTAATCTTCCCCGCGCCACCTGCGTCGACTCCAAATCTTCTTCCTCTTCCTCCGTCTTACCTAGATCCTTCGTCAATTTCCGCGCTTTGAATGCAAAGCTTTCCTCTTCTCAGCTTTCTCTTCGTTATAACCAACGATCAATACCTTCCCTCTCTGTGAGGTGTTCAGTGTCTGGTGGAAATGGA…
AT5G13630.1 | Symbols: ABAR, CHLH, GUN5, CCH, CCH1 | ABA-BINDING PROTEIN, H SUBUNIT OF MG-CHELATASE, GENOMES UNCOUPLED 5, CONDITIONAL CHLORINA | chr5:4387307-4392429 REVERSE LENGTH=4753 CTCCCAAACCATGAAAATATGAATAGAAATCTCAATGAGCCAATCAGAGGCCAGCAAAGTCCATCTCATTGTCCCAAGCGGATATACATCCGACAAAACTCAACCTCACAAGTAGACTCTCCCTTCTTCCGTAACTATTCGTCCACGTGTCCTTCCCTCTCACCACTTACCTTCAAAACCAACGCTTCTTTTTTAGTTCCTTGGTCCGAAGCG…
AT5G13750.1 | Symbols: ZIFL1 | zinc induced facilitator-like 1 | chr5:4437804-4441701 FORWARD LENGTH=2363 AATTAATCAAATCAAATTTGAACAGCCACAACAAACGATTACAGAGAATAACCCTACGAAAGACAAGTTTTCACGTAACGAAAAGATTTACGACAGACAAGTTTATAATAAACAATAATCTCGGTAACATGACTAGCAGCAACCAAGAGAGAAACTATAATTTTCAAGTTGCATCTCAAAAACTCTGCAAGAAAACAACATTTTTATAACATAAGTTATTACAATACGGTTGAAATGTGATGACTGACGACTGAATAGAAAAACAATAAATGCAAATGTGATTAGTAAGAGGT…
AT5G13770.1 | Symbols: no symbol available | no full name available | chr5:4445423-4447476 FORWARD LENGTH=2054 CAGAGAGATCTCTCTCTCCTTCACACACACAGATACACATGGCCATCGCGAGCGGGTCATGGGTAGCCACTGTGAACCACCATGCTAATCCCCACAGCTTCACTTCTCCGACCAAACCCATTTTCTTTCTTTCTCAAAAGCCTCACAATTTCCATGTCTGCTCGTCTCGATGCTCTATGGTTCTTGAGGAAGATGAAAAGAAGTCACCGAGTCCTAAAGAAGACAAGTGGCCATTTTTTGAACCTGGTCCGAATGACCTTAACCGGGTCTTATCCAGGTTTCTCCGAG…
AT5G13930.1 | Symbols: ATCHS, CHS, TT4 | TRANSPARENT TESTA 4, CHALCONE SYNTHASE | chr5:4488476-4490264 FORWARD LENGTH=1703 GTTGCAAATATATAAATCAATCAAAAGATTTAAAACCCACCATTCAATCTTGGTAAGTAACGAAAAAAAAGGGAAGCAAGAAGAACCACAGAAAAGGGGGCTAACAACTAGACACGTAGATCTTCATCTGCCCGTCCATCTAACCTACCACACTCTCATCTTCTTTTTCCCGTGTCAGTTTGTTATATAAGCTCTCACTCTCCGGTATATTTCCAAATACACCTAACTTGTTTAGTACACAACAGCAACATCAAACTCTAATAAACCCAAGTTGGT…
AT5G14320.1 | Symbols: EMB3137 | EMBRYO DEFECTIVE 3137 | chr5:4617218-4618981 REVERSE LENGTH=1340 TATCTCAACAAAAAACAAAGCCCAACAAGTATTTATTTTGCCAGTTTTGTAAGCAATTAATTGAATAGAGTAAGTAGAGACGGAGCAAAAACAAGAGAAGCGTTTGGATTCGACGTTTGCCTTATCCGTTCAGCTCATCTTCTTCTTCTTCTTCGTCACCTCTGAATTAGTTTCCCAGAATCCGAAATTCCTAGGAAGAGAACATAACAATGGCGCAGATGGTTGCGATGCCCGTAGCGCACTCGCTCTCACTCATTTGCAATTGGGCAAAATCCAATCCTCTCTCTCGCAACACTCTTGC…
AT5G14760.1 | Symbols: FIN4, AO | FLAGELLIN-INSENSITIVE 4, L-aspartate oxidase | chr5:4768263-4772153 FORWARD LENGTH=2594 TTATACACTAATTTTTTAAAAATCCACGCCTAGTAATAAATTCCAATTTTTTTTAACTCAGTAATAAATTCCATTTTTTATTAAAAGTTTATTTCATAGAAGTACTTTTTTTTTTATGTGATAAAAGAAAAACTGAAGAAGGCCAATGAAAAATGAAGATCCCAAAGACATAAAAAGTGACAAAAGAGAAGAATAAAGAAAGACCAACAACACCACTTGGGGGAGGCTCCCATACACAAAACGAAGGCGCGAATTTCAAGGACTCTTCTCGACGACC…
AT5G15230.1 | Symbols: GASA4 | GAST1 protein homolog 4 | chr5:4944816-4946299 FORWARD LENGTH=796 GTAATAATGATATGTGTTGCCACAGGGAATAATTGATACGAGCAAATGTGTGTATATATAGCTTATATGCAACATCATTGGGTCCTCAACCAAAAACTCCTCTCTCAGTACACTTCTTTTCATACCTCAAGAGACTAAAACTAGTTTGAGGAGATTTAGAGGAGTGTTTGGTTCTTTGGATAACAATATCCCAAACTGAAAATGGCTAAGTCATATGGAGCTATCTTCCTCTTGACCCTCATTGTCCTCTTCATGCTTCAAACCATGGTTATGGCCTCAAGTGGATCTAATGTGAAGTGGAG…
AT5G15780.1 | Symbols: no symbol available | no full name available | chr5:5144629-5146458 REVERSE LENGTH=1636 ATTTTTCCCATGATTCTTATTAACATGGCAAAACAAAAAGAGATAAGCTTCACTCATCTTTTAACAATCTCTTCGTTTTTCGTGGCTCACTCATCTTCACACCACACTCCTATATATATACCCCCTCTTTCCTCCGATAGTGAGAGATAGAGTCGATAATTATGGAGAGAATAACGACCTTATGGTTTTGGTTTAGTCTTATGATTTTCTTAGGAATCTCTATCAATGGAGGTTTGTCTCAAGGACAGCAACATGTTATGAAGAAGACACGTTCTTCTGCAGTTGTAG…
AT5G16110.1 | Symbols: no symbol available | no full name available | chr5:5260522-5262840 REVERSE LENGTH=1556 TGACCAATAGAATAAAGAGAAAGATAGTTACTTATAAAAATTAGAAATGCATGAAAATTAAGCTGTCCACAAATATCACTATTACGACGCCGAGAAAAAGCAACTTTCCAGTTTGATATACTATTTTGTTTTTAAAGCAAAAATTCCCAATTCCACGAAACGTCGTCGTTTCATGTTGTCTTCAACCTCACCCACACTTTCTTCGGTCTCATCCTTTTATAAAATCCCCATTTCCTCTAACGATTTTTCGCCTCTCTCTCTCTCTCTCTCTCTCTCTCTCTTTCTTCT…
AT5G16130.1 | Symbols: no symbol available | no full name available | chr5:5268421-5270199 FORWARD LENGTH=989 ATCGAACATTAAAACCTGATTTTACTGAAACTGTGCTGCGAAGGAGAAGCCGCAAACCATTTTTTGTCAATCTAGGGTTCTTCTTCGTACTTGCAGATTTCGCCTCCGTTTTCACTACGATCTGTGAAGATGTTCTCCGCTCAGAACAAGATCAAGAAGGACAAGAATGCTGAGCCAACAGAATGCGAGGAGCAAGTTGCTCAGGCTTTGTTTGATTTGGAGAACACTAACCAGGAGTTGAAAAGCGAGTTGAAAGATCTCTACATCAACCAAGCTGTTCACATGGATA…
AT5G17170.1 | Symbols: ENH1 | enhancer of sos3-1 | chr5:5649057-5651205 FORWARD LENGTH=1324 ATTAGGATATAGAAATGATTTGTGATTGTTATTTGAGGAAGATGAGAAGAGTGTGGATAGTGAAGAAAGAAAAAAAAGAGAAGAGTGTGGACAGAGTGGACCGTGCATAACACACGAAAATGTTACGATTACCACGAAAAGGTTATCTCTTTGGAGCTTTGACACGGGCCTCCTCAAACAAAAACAAAAAAACCTAGCTTCTCTCACAAAACGCATGCAACAACATCGAAATTAAGAATCAATCAAAGCTTCTTCGTTCGATCACACTAGAAAGAAAGATGGCAACGTCTGGTGCGATTTCAGGAGC…
AT5G18270.1 | Symbols: ANAC087 | Arabidopsis NAC domain containing protein 87 | chr5:6041241-6043014 REVERSE LENGTH=1279 TTATCTTTTAGTTAATTACAAAGAAAGCTCATATCCATCTCCTCTATTTAAAAGCCATTTTTTCCACCCTTTCAATACTTTTATTTCTCTGCTTTAACTGCCCAAAAGATTCTCTCCCAGCTAGCTTTCTCAATTCATTTTTCTTTCTTCATCTTCTTCTTGTGTGATCTCTCTTTCCAAATAAGCTTATCATTCTTACAAAAATATTTCTGGGTTTCTGATATTGTTCTTGTTCTCTTGAATCTTTATTACTTGAAAAACATATAAAGTGATGGCGG…
AT5G18640.1 | Symbols: no symbol available | no full name available | chr5:6212773-6215494 FORWARD LENGTH=1465 ATCGAATCTCCGTCCGCTAAGTCAATCAGAAACCGCATCTGTCTGCGACTCGGTCGTTCCTGGTGTGGTTTCGTGTCGTAGTCATTAAAATCTCATCTCTCTCACTCTCAGTTCCAATAATACCCCTTCCTATCAGAGCCAACACGCATCCAGCATCCTTCATCAGCCTTTGCGTATGAAAATGATGAAACTTGAATAGAGATCATTCGTATTTCATCGACGTTTCTAATTCGCAATCACAATTGTTTTCTTCAAGGAATTGGTTTGCTTGCTTTGATCCTCAGTTTT…
AT5G18840.1 | Symbols: no symbol available | no full name available | chr5:6282881-6286767 FORWARD LENGTH=1890 ACATCTATCTCTTTCTCTCTCTTTCCTTGCAAATTTTCAGCTCTCAAAGAGTTAAGAGTTAGAGAGAGAGAGGATGGCCATTAGGGAAATCAAAGATGTAGAGAGGGGTGAAATAGTGAATAAGGTAGAAGATCTTGGGAAACCATTTTTGACTCATGAAGATGATGAAAAAGAGAGTGAGAATAATGAATCATATTTGATGGTTCTCTTCAGTACTTTTGTTGCTGTCTGTGGCTCCTTTGAGTTTGGCTCTTGTGTTGGATACTCAGCGCCTACTCAGTCATCTAT…
AT5G19120.1 | Symbols: no symbol available | no full name available | chr5:6414488-6415907 FORWARD LENGTH=1420 CCAGCGTCGGCCCACCGCATCCCAAACCATAACGCTTAATCCTTAAAAACCGTCCAGATCCATTTCCTTCCTCTAAAACTCATCACACACACTTCTAATGGCTTCTTCTTCTTGTTTGAATCTCTTCTTCTTCTCTTTTCTCTCCGCTCTAATCATTTCTAAATCTCAGATCTCTGATTCCGTTAACGGGGTCGTTTTCCCTGTTGTTAAAGACCTTCCAACCGGTCAATACCTCGCACAGATTCGACTCGGTGACTCACCGGATCCAGTCAAGCTCGTAGTCGATCT…
AT5G19330.1 | Symbols: ARIA | ARM repeat protein interacting with ABF2 | chr5:6507576-6512801 REVERSE LENGTH=2752 ACCCCTGATCTCTTTTGTGCCTGAGATTGATTTCAAAACGCTGCTTCTTCTTCTTCTCTGATCTCTCCTCTTCTTCGGATCGTCTTTTACTTTGTGAACGATGGACCAACAACCGGAGAGGCGAGAAGGCCGGAGTTTTCCGGAGCGTAAAGGACAGAAGCGGAAGCTAGAGGAAGGAGCCGCCGCCGTAGAAGATCGAGAGATCTCTGCCGTCAGCACCGACGGAGGCCAAGCGCTTCTTAGCGAGGTTGCTGCTCAAGTCTCGGTACTAAACTCTGCCTTCTC…
AT5G19500.1 | Symbols: no symbol available | no full name available | chr5:6578890-6581945 FORWARD LENGTH=1893 ACACATGTTAATCTGGAAGCTAAGCTCTCTCTAACACAATCTTTTGACTGTCGGAAGTCGCAGAAAACAAACCAGAAGACTGATCATAGGCTTTTCATAGCTAGTGTCTGATATCAGACAAACACAGACATGTCTGTGTCTCTAAGCTACACTTGTCTTCTTAGATTACCCACCTTTTCAGTTCCAACGAAACCCATTAGTTTCAATGGACCTCTCCCTTTTTATCTACCAAGATCTCATATTTCCTCATCTTGTTTTGGTTTCAAATCAAACCCATTCATAAGAACT…
AT5G19550.1 | Symbols: AAT2, ASP2 | ASPARTATE AMINOTRANSFERASE 2, aspartate aminotransferase 2 | chr5:6597971-6601971 FORWARD LENGTH=1822 AATATTTCTCGTATAAAAAAAAAATGTAAATAAAATTTCTCGACTTGTTGGGCAAGTTCAAGCATCGCCCACAGTTGCCAAATCGCAATATAGGCGCCCACAGCTAAAAGTTGATTCTCAAAACCTCTCTCTCTTTGTGAACAAGATTAAAAAGACGACTTCTCTTTTAACTTATTCCTCCTCTGCTTCTTCAAGATCCATTGTCTGCAATTTCAATCCCTTGTCTCGTCATGGATTCCGTCTTCTCTAACGTTGCTCGTG…
AT5G20020.1 | Symbols: RAN2 | RAS-related GTP-binding nuclear protein 2 | chr5:6762569-6764683 FORWARD LENGTH=1216 ATTTATTTTGTCAAAACTCAAAACCAGGACCTAAAGCTGAAAAAAAAAAGATCCAACGGTGCAGAAAGCTGCGTAGATATTGGAGAGCCAAAAGATGGAATCTAACGGTGGAAAAAATAGCGTCAAACCTAAGCCAAAACCTCCCAAAATTCTCCTTATTAAAACCCCATCTCTCTCCCTAGTCCCTCTCGCCGCATCGCTTCTTAAACCTCGACGACATCAACGTCTGACTTCGCTTCTCCTCTCACATGGCTCTACCTAACCAACAAACCGTAGATTATCCT…
AT5G20400.1 | Symbols: no symbol available | no full name available | chr5:6894726-6896350 FORWARD LENGTH=1357 GGCAACTTGCTTCTTCTGCATATTAAAGTAATATATCTTTAGTCTTAGAAAATGCCAAAGCAACGACAAAGTCAAGATCGTCGTTGGTCTATAAGAAGCAAAAACGCTCAACAAATTCAAGATCCTCTAAACTCAAGTAGAAACAATGGAGAAGCCAAAGTTCAAGACTGTCCAAGAGGTGGTTGCAGCTGGCGAAGGACTGCCGGAGAGATATCTCCACGCACCCACCGGAGACGGCGAAGTTCAACCTCTTAACGCAGCGGTACCGGAGATGGATATTCCGGCCAT…
AT5G20630.1 | Symbols: GER3, GLP3A, ATGER3, GLP3, GLP3B | ARABIDOPSIS THALIANA GERMIN 3, germin 3, GERMIN-LIKE PROTEIN 3 | chr5:6975029-6976036 REVERSE LENGTH=1008 CTCAGTCTCTATATAAACCAGACTGCCTCTCTTTCTGCCTCATAACTTCAACAAAAGCTCTTATCTATAAAACATTCTAAAGAAAAATGAAGATGATAATCCAAATTTTCTTCATCATCTCCCTCATTTCAACCATCTCTTTTGCCTCTGTTCAAGACTTTTGTGTAGCTGACCCAAAGGGTCCTCAAAGCCCATCAGGTTACTCTTGCAAGAACCCTGACCAAGTCACCGAAAA…
AT5G20710.1 | Symbols: BGAL7 | beta-galactosidase 7 | chr5:7010451-7014249 FORWARD LENGTH=2821 GTTCCATCAAAACTACTATAAAAATAGTTCATCTTAAACCCTTCAAAAGCACTTGTTTTCTACCGTAGAAACTCAACACTAAGCTATGAAAATGAAACACTTCACTCGTCTCTTATCATTGTTCTTCATCCTCATTACTTCATTATCTTTGGCTAAATCAACCATTGTCTCTCATGATGAACGAGCCATCACAATTAATGGAAAACGCCGGATCCTACTTTCAGGCTCCATTCATTACCCACGAAGCACTGCTGATATGTGGCCTGATCTGATCAACAAAGCCAAAGATGGTGGCTTAGATGCA…
AT5G20960.1 | Symbols: ATAO, AAO1, AOalpha, AO1, AT-AO1, AtAO1 | ARABIDOPSIS THALIANA ALDEHYDE OXIDASE 1, Arabidopsis thaliana aldehyde oxidase 1, aldehyde oxidase 1, aldehyde oxidase alpha | chr5:7116455-7122747 FORWARD LENGTH=4844 AAGAAATACAAGTAAACGGTTTGATTTGTCCAAACGTTCTTAAATCAAAAGCAAACAAAATATGGTGAACCCTTATTTTTACTTTTCATTAACTTACCTTTGTTAGCATTATATCTTTCATTATTAATCTTACCTAATCCATTACGTTCACCAGATACCAACCGTA…
AT5G21090.1 | Symbols: no symbol available | no full name available | chr5:7164560-7167351 FORWARD LENGTH=1302 AAAGACACAAAAAAGTAAAACTGAAAAGGAGTATTTCTCTGTCATTTCCCACACCAATCGCATAATCGATTTCTTCCAACTTCAATAAAGGGGAACCAACGTAACCCTAATTTTGCTTTCTCCTCTTTGTTCAGAAAATTTTCCCTTTACTCTCAAATTCCTTTTCGATTTCCCTCTCTTAAACCTCCGAAAGCTCACATGGCGTCTCGAAACTATCGGTGGGAGCTCTTCGCAGCTTCGTTAACCCTAACCTTAGCTTTGATTCACCTGGTCGAAGCAAACTCCGAA…
AT5G22410.1 | Symbols: RHS18 | root hair specific 18 | chr5:7426310-7427964 FORWARD LENGTH=1275 CCACATACTAGAATTCATATAGAAATTTCAACTAAAAATGGCCGTGAAGATCTCGACCATTGAAGTATTGATCCTCTCCCTTGCTCTACTTAGCTTCGGCCATGGTTGTTATGGCCAGCTTCGACTCGGATTCTACAGTCAAAATTGCCAAAACGTCGAAAACATCGTATCTAAAGTTGTTGGAGAGGCATTCATCAAGGATTCATCGATTGCACCCGCAATGATCCGCCTTTATTTTCACGATTGTTTTAGCAACGGGTGTGATGCATCGCTTCTTCTAGATGGTTCGAACAGTGAGAAAAA…
AT5G22500.1 | Symbols: FAR1 | fatty acid reductase 1 | chr5:7470328-7474125 FORWARD LENGTH=1898 TTCACATCTTCTGTAATCAATGCGGGTAGATGAAGAAGTTGTTAATACGATGGCCAACCATATGGATCTCTTTTTTGGCGTTTCTATATATAGTAACCTCGACTCCAAAGGCATTACGTGACTCAATAAAATCAAGTCTTTTGTTTCCTTTTATCCAAAAAAAAAAAAAAGTCTTGTGTTTCTCTTAGGTTGGTTGAGAATCATTTCATTTCAATGGAATCCAATTGTGTTCAATTTCTCGGTAACAAGACCATTCTCATCACAGGAGCTCCTGGTTTTCTTGCCAAGGTTTTGGTAGAGAAA…
AT5G22608.2 | Symbols: no symbol available | no full name available | chr5:7513173-7514453 FORWARD LENGTH=706 CATCTCTTCGGGACAGCTTTCCCAAACTTTCTCTATGTGCAAATCCCAGATTTTTCCAATTTTGTTGAGTGGATCCACCTCGAAAAAATACCGTATAAGCCAACACTCCTCCCATTCCTCTGATTCTTCTTACTCTGATGCCTCCAGAAAGCAGTTGTACAATTTACGAGAACCTGAAAGATGTTCTGGAAACTTGAAAGCAAGATCTTTCCAAGGACATAAAGATCATCTTCTAGTTCCTTGCTGGTTGATGGGAAATTGCTTCCAAAGTTGGCTGTTTGCAGGTTTG…
AT5G22640.1 | Symbols: TIC100, emb1211 | embryo defective 1211, TRANSLOCON AT THE INNER ENVELOPE MEMBRANE OF CHLOROPLASTS 100 | chr5:7529292-7533641 FORWARD LENGTH=2747 GCAAATGTTTTTGTTTCTTCTCAGTGTCTCTAGTTTACACAAAAACCCCAAAACCTCTCTCACAACGCTTATCTGCTCAACAACACTCTTCACCTATCCACTTCTCATCTCTTCGTTATCCCCTCTCTCTAATGGCTAACGAAGAACTCACTGAGTCACAGCAACAAGAAGACCCAAGTCAACAATTACCCAATGCAGATGAAGAAAAGGGCTCAGACTCCGACTCAAAC…
AT5G22940.1 | Symbols: F8H | FRA8 homolog | chr5:7676662-7679200 FORWARD LENGTH=2253 ACTTTGTAATCAGAAGTGAGTTATAAAAAGTGTATTTAAAGTCACATCTAACTTGTCATTATTAAACTACAAATGATAAACGTAATCCAAAAAAGCAACAATTAGCTTATCAAGACACATTTACATAAAAAGCACATGCCCCTCACGGGATCAAAACATCCCAACTTACCAAAATCCGCAAAGTAATGATCACGGAGCCAACAAGGGCATTATAGTCATTCCACGTTATCTGCTACGGTTACGAGAAACTTGACCAGCGATGAACCCGAGACCATTGCCGAGCTCTATTCTGCTCCATTGCCCATCACCATGTG…
AT5G24120.1 | Symbols: SIGE, ATSIG5, SIG5 | SIGMA FACTOR 5, sigma factor E | chr5:8157794-8159746 REVERSE LENGTH=1554 ATGGGAGTTGTGTCTATTTCAAGTTCAGCTGCAAGATCTCCACTCGGGTTGGGCAACGATCTTTTGACACATCGGTCTTCACTTAAAAAGCCATCCATTGTTGCTTTTAAAGCCGATGATTCCAGCAATTCAGCTTTGATCATTCCTCCTCGTGAGCAAGTTTTGATTCCTGCTGAAAAGCATAATGAGAAGAAGAGAGAAGTAACGAGGAGAAAGCCTTGTAAAACCCCGAAAAAACCGCTTTCCTTGGAACATAATTCGGCTCCTTCGTGTTCGTTAGG…
AT5G24210.1 | Symbols: no symbol available | no full name available | chr5:8217191-8219720 FORWARD LENGTH=1600 ATAAGGTCTTCTAAGAAAATTCCACAATTTGAAACTTCCTCACACCTTCCTCAAACCAAAACTAGTATTACCTATTTATGACATCACTTTTATGCTTACACGATAGCTACTCAGATATATAAGTGTGTACTCTATTTCTTGTTTGATGGAAATACCTTTCTAGAGTACTCATCAGACCCAGTTACATGCGATTATGATCGAACTTCAAGAATCCAGACCATGAAAAAGGTGATTACAATTCTTACATATAAGCGATAAGAAGAATTGAAGACGAAAATTGGAAGGAGG…
AT5G24580.1 | Symbols: no symbol available | no full name available | chr5:8410184-8412453 REVERSE LENGTH=1536 CAAAAAATAGTAAATTGCAAAAGAAAGAAAATCGAAAAGGTTGTTTGTAAAATAATTACAAAACATAATTAGTGGTGAGAATAAATCTAAATATAAGGTACAAGGGGGTGAAGGGGTGTGTGTCTATATATGTTGGATGATTAGTTTCTGCCATGTGCTATGGAATCAACCTCTTATGCTTTATGTTCTGTTTAGCTCCTACCTTATACTATAACTTTAATTATTCATCAATAATTCTAATTCTCCTTCGTTTTTTAATATACTAGTGTTTCATATAAATACTCGCTC…
AT5G24610.1 | Symbols: no symbol available | no full name available | chr5:8428078-8429253 FORWARD LENGTH=801 ACTCTGCTCTTCTTCCTCTTGTTGCTATCGTCTCTCTCTCTCGGGTCAAAATTAGGGTTTCGTTTCACTATCCAGAGTGTATACAAAGGTTGTTGTGGAGCTTTTATCAGATCACAGGAATAAGATGGAGGTATTTGGAAAATCTCCCATGGTTGTTACATCTGCCAATGTTATTTACTTGTCTGCAATTCTGGGTCGCGATTGCGATGGACACAAATGTGATTGGAAATGTGAGAATGAAAATGTTTGTGGGAATATGTATCGCTGCAAACTAACTGGACTAACTCAT…
AT5G24770.1 | Symbols: ATVSP2, VSP2 | vegetative storage protein 2 | chr5:8500468-8502224 REVERSE LENGTH=1423 ACTCACATCAACATATTCAATACATTTTTCTAGTAATGTAGAACAACTTTACAGTATTCTCCAAAACGAAACTCTAATTCAAAATTTACAAGCAGATAAGCCAAAGATAATAGAACAACAAAACGCCAAATTCTAGTTAAGCACACAATCTCAACGTGCACTAAAAACGAGTGGTGTAAGTGAAAAATATCGTCGATTATAAACATTATGGGACCAGTAGCATTTGTTGCACCAATCGAAAACAGACAAGCACACATATCTCCTCATTTCTCATCTGGCTTCTTAATCA…
AT5G24780.1 | Symbols: VSP1, ATVSP1 | vegetative storage protein 1 | chr5:8507590-8509201 REVERSE LENGTH=1318 CCTGATCCAAAATCAACAAGCACAAAAGCGAACGATAATAATAGAACTTAAACAACGACACGCCAAATTCTAATTTAGCACAGTCTCAACGTGCTCTAAAAACGAGTGGTGTAAGTGAAAATATCTCGTTGGTTACAAGCATAATGGGACCAACAAGCATTTGCATCACTCGAAGCCATACGTACACTTATCTCCGCATTTTCCCATCGGTCTTCATAAGTAATCATACCTAACCCACCTCATTATATAATACCACCCTTTGTGTCACACAAATAAACACCATAAACTA…
AT5G25280.1 | Symbols: no symbol available | no full name available | chr5:8773734-8776265 FORWARD LENGTH=2532 AAAATGCCATTCTTCGCTTTAGCTATAAATTCGTCTTCTGAGACTCGCTAGGTTTGCCGAACCAATCACCCTAAGGGGACACTTAAAGAGAGAAACAAATCCTTCTTCTAAAATATTCTTCAATCTTCTTCTCGAAGCTTCTCCAAAAATGGCGATTACTTCTTCTAGAACCACCAGATCAAACGGATCTGCTTCGCTCCGATCCAAATCACCGTCCGGTCGATTCTGTGGCGTTTACTCAAACCGTATGCCGTCATCATCTCCGTCGTCGTCAGGTTTCGCTTCTTC…
AT5G25610.1 | Symbols: RD22, ATRD22 | RESPONSIVE TO DESICCATION 22 | chr5:8914122-8916856 REVERSE LENGTH=1727 AATTAATCGGCCCAAATAGATTGGTAAGTAGTAGCCGTCTATATCATCCATACTCATCATAACTTCAACCTCAGCTCCTTTCTACTAAAACCCTTTTACTATAAATTCTACGTACACGTACCACTTCTTCTCCTCAAATTCATCAAACCCATTTCTATTCCAACTCCCAAAAATGGCGATTCGTCTTCCTCTGATCTGTCTTCTTGGTTCATTCATGGTAGTGGCGATTGCGGCTGATTTAACACCGGAGCGTTATTGGAGCACTGCTTTACCAAACACTCCCATTCCC…
AT5G26000.1 | Symbols: TGG1, AtTGG1, BGLU38 | thioglucoside glucohydrolase 1, BETA GLUCOSIDASE 38 | chr5:9079452-9082384 REVERSE LENGTH=1889 CCATGCAACACAAAAACATACACACTACTAATAAACCATGAAGCTTCTTATGCTCGCCTTTGTTTTTCTATTAGCTTTGGCGACTTGTAAAGGTGACGAGTTTGTTTGTGAAGAGAACGAGCCATTCACATGTAACCAAACTAAACTTTTCAACAGTGGCAATTTCGAAAAAGGCTTCATCTTCGGTGTTGCATCTTCTGCTTACCAGGTGGAAGGCGGTAGAGGCCGTGGACTTAACGTTTGGGATAGCTTCACTCA…
AT5G26270.1 | Symbols: no symbol available | no full name available | chr5:9206457-9207512 FORWARD LENGTH=969 AAAAAAAGCTCCCAGACCCGACTCCCGAGGAAACCTAAGCTTCTTCTTGCTATGGCCTTCGTGGCCGCCGGCGAGGACCCTCCCTTGCCAGAACCCCCTGACCCGCCTGATCCTCCCTCCATCTTCGCCCAAACCTTCATACCCGATCCACCTTCTACTTCTTCTCTCTTTCCACCTTCATCGAGTCTAGATCTAGATCTATGTTCTACCGTTTCTTCCTATGGTGTTACTCCTTTCGTTTTTTTGCGATTCTTTACTGCTGTGTGCAGTCCCTTCTATCAGATCTGTA…
AT5G26280.1 | Symbols: no symbol available | no full name available | chr5:9208671-9210650 FORWARD LENGTH=1353 CTCTCTGTCTATATAAATGTACACTCTTCCCAAACAAAACCATATCTCAAAATATGAATAATCAAAAATGGAGTATAGGTTTCATATCTCTCGCTTTTCTCTTCATCACTTCCTCTTCAGCTGAGTTCATCATTCAACAGGTCACAAAGGGCAGAGGAATAGAGTACAACAGTTCTTACAGTCTCGAGGAGAATCTTGGAGTGACAAGAGAGTTGAGAGAAGAGCGACCATCGAGTAAGATAGTGACAATAACAAGCTTCTCAGTGATTAAAGGCAGAGGAGAACCCT…
AT5G26570.1 | Symbols: ATGWD3, OK1, PWD | PHOSPHOGLUCAN WATER DIKINASE | chr5:9261479-9267732 FORWARD LENGTH=3898 CCCCATAGGAAAAAGCGAAACTCTCTATAATTGATTGTTACTGGCTTTGATACTTTGAAGACTGAACACAAACAAAAAAATCTCTTATCACACCACCTCCAATGGAGAGCATTGGCAGCCATTGTTGCAGCTCTCCTTTCACCTTCATCACTAGAAACTCATCATCATCACTTCCTAGACTCGTTAACATCACTCACAGAGTTAATCTCAGCCACCAATCTCACCGACTCAGAAACTCCAATTCTCGTCTCACTTGCACTGCTACTTCTTCTTCCACCATTGAGG…
AT5G26742.2 | Symbols: AtRH3, RH3, emb1138 | embryo defective 1138 | chr5:9284557-9289003 REVERSE LENGTH=3362 AGGGCAGAAGCAGAGAAGCAAAATCGTGGAAGGTTACAAAGCCTTTCAAAAACCTCACTCTCTCAACTCTCAAACCTTATCTCCTTCCTTCTCTTCTCCTCTCCTCTCCGTCGAGCTTACTATCTCCACAAAATGGCGTCGACGGTAGGAGTTCCATCACTATACCAAGTTCCTCACCTTGAAATCTCCAAACCCAATTCCAAAAAGAGGTCTAATTGTTTATCTTTATCTCTCGATAAGCCTTTCTTCACTCCCTTATCTCTTGTTCGTAGAACTCGTCGTATCCATT…
AT5G27410.1 | Symbols: no symbol available | no full name available | chr5:9678659-9682468 FORWARD LENGTH=1842 AAACTTGTAATCTTTCCCAAAAGTGTAAAAAAATAAAAATTTGATCTTTTTTTTTACATAAGTCCAAGATTATCGTCTGGTTCTTGTTTATAAAGAGAAACACGGACTAAGGCAATAATAGTTTTGTTGAAGTTGAGATTGATTTCAAAGGGATCGTCTTTAATGGAGGTGATACACGCATGGTCTGCTCCAAGATCACTCAGCACCACTCTCATGTACTCCTTTGCCCAGAGAGATGACATTGAAGTGCTTGATGAGCCATTATACGCTGCGTTCCTCAAGTCTACG…
AT5G27730.1 | Symbols: no symbol available | no full name available | chr5:9819256-9822868 FORWARD LENGTH=2474 GGTCTTCTTTGGTCATCTTGTGTAAAAACCCAATATTTATTAAACAATTACGTTAAGAATTTATTTTATCTTTCATCTGCTTCCTTCATCATCTCTCTCTCTCCATCGCGTACAACAGTAACACAAACCATTTTTTTTTAAATCTTTCTCTCTCTTCTCTCAATCGAACTTTCAGAGAAAAAAAATATAATCTTTGCCGAGTGGAAAATTTCCGGTGAAGCCGTCCCGAGTGACTCGGGCTCTTGCCCGGTATCTTTCAGCTTCAATAGTGGAGATAACCGGTTTTAT…
AT5G28640.1 | Symbols: GIF, GIF1, ATGIF1, AN3 | GRF1-INTERACTING FACTOR, ANGUSTIFOLIA 3, GRF1-INTERACTING FACTOR 1, ARABIDOPSIS GRF1-INTERACTING FACTOR 1 | chr5:10647831-10650062 REVERSE LENGTH=1075 AGTATGACTCGTCACGTGACCTCCTCTTCTTCGCAGAGACAGAGATAGGATGAGACAGAAAGAAACCAACAAAACCAAACCCCAAAACCCAAGAAAAAGAGAAAAACACTCTCTTCTCTTCTCTCTCTCTCTTTCTATTTAAGAGACTTCACTGTCTCTCTCAGTCTTTTAACGCAAAACAACTTTTGTGGAGGAGAGAA…
AT5G28646.1 | Symbols: WVD2 | WAVE-DAMPENED 2 | chr5:10674814-10677234 FORWARD LENGTH=1284 AAAAAAACCTCACGACAGATCGGAAAGAGTAAGCTTATCAAGAATCATTGTTCAATCAGACAAGATCTATGAGAAGAGAAGTTTTTGAGTCGGTGAGCACCAATGCTTCTAATGAAAGGGTTCACGTGGCTCCCAAAATAGCGGCAGAGGAACAAGATTATGAGGAGAAAGAATGCACTGAGGAGAATTCTCTCTCTCAGAATCATAAATCTTCTAATGTAATCACAGAGAATGATTCGAAGAAGAAGAATTTGGATGAAGAGGATGATTGTTCTGTTGCTTCTTCGATGAAGAATGCTAAGTCTAAA…
AT5G33355.1 | Symbols: no symbol available | no full name available | chr5:12599250-12599944 FORWARD LENGTH=585 CTCATCGAAGTAAATATTAAATTGAAAGAGCAAAAAAATAAGTCTTAATAAACGCAAAGCATTAAAGAGATGGCAAAGAACCTCAACTCCGTTAGCTTCATCGTTCTCTTGCTGGTTCTTTTGGTGGCTTCCACCGAAATCCTGAAGAGCGATGCTGCATGCTTCACGTTCTTAGGCGAGTGCGGGCCGGAGCCGTTTACAGGTTCAAATGCTGATTGCTTAGCGTGTTGTGTAGCTCTCTACAAGAGTCCACCAGTTTGTGCTGGACGTGTTGAGGGAGTCCCGGC…
AT5G35190.1 | Symbols: EXT13 | extensin 13 | chr5:13434181-13435424 FORWARD LENGTH=1244 ATGGAGCGAGTGCATTGCATGGTTTATGTCGTGGTCTTAAGTGCCATTGCAGCTACAGTGACAGCATACCCTTACTCATCCCATCAAACACCACAATACAATTCTCCAGTCCACAAACACGAATCATCTTATTCACCTAAAAAGTATTCCCCATACTACTCGGCATCACCACTACCTCCACTACAATATAGAAGACAAGGCCCTAAGTACACGCCACATCCAAAACCGTATCTTTTCAACTCTCCACCACCACCTTATTACTCTCCTTCTCCAAAGGAAGACTACAAGTCTCCACCACCACCATATGTCTA…
AT5G36910.1 | Symbols: THI2.2 | thionin 2.2 | chr5:14561743-14562863 REVERSE LENGTH=905 TCTATATGTGGTAGCCACTGAGTAGACTTAATAGAGCATTAAATAAATGAAATTCGTGGATGCAAATTGTAGAAGAACTAGTATTTAACGGAGTGTTGCTTCATCACAAATTCATCAAGATAAGCTTATAGTTATCACTAAGAGTTTTGTCTACGTACATTTTGTGATCAAACAAGTAATCAATCAAAAGATGGAAGGCAAAACTGTGATCTCAAGTCTGCTCATAATGAGTCTTGTCTTAGCACAGATTCAAGTAGAAGCAAAAATCTGCTGTCCTACCAAGGATGATAGATCTGTGTATTTTGTATGCA…
AT5G37990.1 | Symbols: CIMT1 | | chr5:15133867-15135169 REVERSE LENGTH=1089 ATGCCAACATTTCCTCAATCGTTTCCTATGAACGGTGGTGATGGTCCGCACAGTTACATCCACAATTCCTCTTATCAAAAAGTAGCGATAGATGGCGCTAAAGAAAAGACAAGTGAAGCCATCCTAAAAAACCTCGATCTCGAACTCTTGAACCGTAATTCTGATGAAAATATCTTAAGAATTGCGGATTTTGGTTGTTCTATTGGACCCAACACGTTCGAAGTAGTCCAAAATATTATCGATACGGTGAAGCAAAAAAACCTAAAAGAAAACAATGCCTATATTGGTGCTCCTCTCGAGTTCCAAGTTTGCTTCAATGATCA…
AT5G38020.1 | Symbols: no symbol available | no full name available | chr5:15165642-15167864 REVERSE LENGTH=1591 ATTTTAATCATGGAAAATCCCACACTCACACTCTCTCACACAGTCACACACATGCCATTTGTTGCAAAATGAATGATGATTAGATTTATGATGGTCTATATATATGGTTCTAGATAGATCTAATAATCACACTTCATCTTGCAAAAATATAATTCACACAAGGGACTTTAAACATGGGTGTTCTAAGCATGAAGGGAGGAGATGGAGAACACAGTTATGCTAATAATTCCGAGGGACAGAAACGTCTTGCTTCTGATGCAAAACCGGTGGTGGTAGAAACCGTAAA…
AT5G38430.1 | Symbols: RBCS1B | Rubisco small subunit 1B | chr5:15383167-15385320 REVERSE LENGTH=1894 GATAAGGGTGTCAACACCTTTCCTTAATCATGTGGTAGTGAACGAGTTATCATGAATCCCGGACCCTTTGATCATTAGGGCTTTTTGCCTCTTACGGTTCTCACTATATAAAGATGACAAAACCAATAGAAAAACAATTAAGCAAAAGAAGAAGAAGAAGAAGTAATGGCTTCCTCTATGCTCTCCTCTGCCGCTGTGGTTACCTCCCCGGCTCAAGCCACCATGGTCGCTCCATTCACTGGTTTGAAGTCATCCGCTTCTTTCCCGGTCACCCGCAAGGCCAACAACGACATTACT…
AT5G38460.1 | Symbols: no symbol available | no full name available | chr5:15398154-15401079 REVERSE LENGTH=2132 CCCAAACTGAGACCGATCCCCGTAAATCGATTTTGCATCAGCTTAGCTTAGGTGAGAAAAAAACTAAACGGAGAAGACAAACAAAACAAAGGATGCCGAAGAAGAAGCCGGCGAAACATTCCGGCGAAGATGACATCACCATTCCGGTATCACCACAAACCGGATCTTCGATTGATACTTGGTGGTGGCTAACACATAAAGGAACCACAACTTCATTTCTCTGCATCTCCCTCTTCGCATTACTGATCCGATCTGCTGTAACAATGTATCCATACTCCGGCGCCGG…
AT5G38830.1 | Symbols: no symbol available | no full name available | chr5:15545519-15548293 REVERSE LENGTH=1980 CATCTGGCTACCGTAATTGGTTGGGCCGACCCTCAGACTTAGGCCCGTTTTAATATTGAAATCTTCAAACACGAAAGAGAACTGTTGAAAAGTAAAGTAACAACAGGTCGCATAAGTTACCAAAAACAATTAAGAAAAAAGGGTTTTTTCGTTTTTGTTAACTTCGCCGTGTAGTTGTGGTGGTGAGATTGTGAGAGATATGGAGGCGGAGAAAATGGAATTGAAGCTCTACAACACGATGACGCAACAGAAAGAAGTTTTGATTCCAATCACTCCTGGCAAAATC…
AT5G38900.1 | Symbols: no symbol available | no full name available | chr5:15573505-15575712 REVERSE LENGTH=1072 AATATTTTTCATACGGGTTATTAGTCAAAGTATATGCAAGAAAAAAATGGAAAAGTTTGGGATATATCATCGTGCATGGTTGGTCATTATGTGTGTATCTTTTGATTTTGACTTGTCTCTCCATTAATTAGAGGTTTCACGATCTTCTTCCTCCAATCTTTTTCCAGGAAAAGTCATTATGGCTGAGTCTGCAAGCAACACCGCTTCAAAAAAGCTCATTCAAATCGACGTAAGCTCGGATTCGGTGTGTCCATGGTGCTTTGTAGGAAAGAAGAATCTTGACAAA…
AT5G38910.1 | Symbols: no symbol available | no full name available | chr5:15578763-15579733 FORWARD LENGTH=866 AAAACCTTTTTTATCTCTTCGAAGAATTGCTTCAACTAATATATAACCATGAAAAGTTTCTCATTTCTTGCAGTTTTATCTATCTTGGCAATAACACTTTCATTAAGCAAGGCTTCGGACCCAAGCTCTCTTCAGGACTTTTGCGTTGGTGTCAACACCCCAGCAGATGGTGTTTTTGTGAACGGAAAGTTCTGCAAGGACCCGAAGCTCGTCACAGTAGAAGACTTCTTTTTTACAGGGCTCCACGAGGCAAGACCACCTAATCCAAAAACTGGGTCTAACGTAAC…
AT5G39471.1 | Symbols: no symbol available | no full name available | chr5:15793789-15795743 REVERSE LENGTH=1955 AATAATTTCTTTTTTAGTATTTTTCTCTGATTGTTCCTTTTAATATACAAACACCCTGCAAAAGAAAAAGACAAAAAGGAAAAGAGAAGTTGACACATTGTTCTTAAACAAAATAAAAAGCAAGGTAAGAAGAAAGTCATAACAATTATGGATGTAGGACGATGCCCCACTTGTCAATCTCCTCTAAAATACACAAAACTCTCATCGAAATGTGATGCGTGCTACGAAGATTACCATGACAACAAACAAGGCTACAAGTGTGATTACTGCTCGTTTTGTCTCCACG…
AT5G39670.1 | Symbols: no symbol available | no full name available | chr5:15883179-15884067 FORWARD LENGTH=889 ATATCTCCAACATCTCCTCCAAAACATTCTTTTCCTTGTGATTCATTATTTTGCCTAGTTTTACTTTTCAAATAGACTTCTAACAAAAGTTATGACTGAAAACCAATTATATAGCTTTATAACCATGAAGAGTTCATTGTCTAAATGCAAACAGTCTTCTTCTTTGTCTTTCCCTTTGTTTGGTCTGATCAACTTCTTCCTCATCGGTTTTTTCAGATGGGTTTCTTTTGCTCAGTTATTTTTCTCTAGGTTCTGGCCTCTTGTTCAACACCAGCAATGTGTTTCCG…
AT5G39740.1 | Symbols: RPL5B, OLI7 | ribosomal protein L5 B, OLIGOCELLULA 7 | chr5:15903279-15905532 FORWARD LENGTH=1339 CTCTAGGGTTTTGTCTTATAAGCTTGATCTCGCATTAGGTCTTTGCGCCTCTTGCCATCTTTTGTCACTCATCTTCACAGGAAACAATGGTGTTTGTGAAGTCCTCCAAATCGAATGCTTACTTCAAGAGGTACCAAGTGAAGTTCAGGAGAAGGAGAGATGGGAAGACTGATTACAGGGCAAGGATCCGTCTTATCAATCAAGACAAGAACAAGTACAACACCCCTAAGTACCGTTTTGTTGTTCGATTTACCAACAAAGACATTGTGGCACAGATT…
AT5G39850.1 | Symbols: no symbol available | no full name available | chr5:15949910-15951475 FORWARD LENGTH=1041 AAAAAGCCCAATGGGCCAACCCAACCAAAAGAAATCATTTGAGGCCTTAAGACCCTCTAGGTTTTTCATAGTCGTGTAATATAAAAAGCACTTCGTCTTCATCGTCGCGATCAACTCTGTCTTAGTTTTGAGCAGCAGCAGCTATGGTTAACGTCAGATTCTACCGAAACTATGGGAAAACATTCAAGAAGCCACGTCGTCCTTATGAGAAAGAGCGTCTTGATGCTGAGCTAAAGCTTGTTGGAGAATACGGTCTTCGTTGTAAGAGAGAGCTTTGGAGAGTTCA…
AT5G40010.1 | Symbols: AATP1, ASD | AAA-ATPase 1, ATPase-in-Seed-Development | chr5:16020058-16021916 REVERSE LENGTH=1859 GTTGTGGTGTATACACACTACCTTCTTCATTATCATAACTATTTTCTTTCTGAGAAAAACTCAACCCATACATATCTTTTGAAACCTTTCTTGCTTCCTAAGAAATCGGAAACAAAACCCCTTTTTAAATCCACCGAACAGAGCATCCAAAAAAATGGTGAAAATGGGTGAAGTATGGACTAATACGGGCTCTGCTCTCGCAAGTTTAGTGTTTATATACACAATCTTCGAAAGATTCTTCCCTTACCGTCTCAGAGAGCACTTCGAACCATTAGCT…
AT5G40910.1 | Symbols: no symbol available | no full name available | chr5:16394509-16399129 FORWARD LENGTH=3882 CGGAAGAAAAAAGGGAAAAAATCGCGAAGCTTGAGAACACATAGATATGCAGAGTGAAATCGGGAGATTGATGTTCCCTGAAGATGCTCGAAAAGTAGCTGAATCAATCTCTAGATTCCGATGTTCGCAGTTTAATTCTCATCGGAGAATTTGTACTTCGATTTGGGTTTCTTTGATTTTTTCTTTTGTAGAACTTGACGAGATGGGGAGGAGCATTACTGGAAATTTCACAGTTTCAGAAAGTCTCTGAAGTCAAAACAAATGAATCTAGGTTAGCACAAAGAAG…
AT5G41160.1 | Symbols: PUP12, ATPUP12 | purine permease 12, ARABIDOPSIS THALIANA PURINE PERMEASE 12 | chr5:16477119-16478436 FORWARD LENGTH=1156 CTGAGACTTGTCTTATAATCCTCAACCAGACTTGATCCATTAGTCAACTCTTCTCTTCACAATGGATGAAGAAGAAGCAATGTTGCTGCTTAAGGAAGAAGATGAAGGAAGACGAAGAACTAGTGTTCCTACACAACTCATGAAACTAAATAGAAGCCAATGGTGGATTCTTGTTTTCATAAGCATCTTCTTTCTCATCTCTGCTCAAGCCATTTCTGTTCTTCTTGGTCGGTTTTATTACAATGAAGGTGGAA…
AT5G41240.1 | Symbols: ATGSTT2, GSTT2, GST10B | glutathione S-transferase THETA 2 | chr5:16497959-16500865 REVERSE LENGTH=2164 TTCATCAGTGTTCTGAAAACTTTTTCCGATACACAAAATCGGAGGAAGAAGAAGATGAAGCTCAAAGTGTATGCGGATAGGATGTCACAGCCATCTCGTGCTGTCCTCATATTCTGCAAGGTTAACGAAATCCAATTCGACGAGATTTTGATTTCCTTGGGGAAACGTCAACAGTTATCCCCTGAATTCAAAGAAATTAACCCAATGGGGAAAGTTCCAGCTATTGTTGATGGCAGACTTAAGCTATTTGAGAGTCACGCTATATTGATATA…
AT5G41750.1 | Symbols: no symbol available | no full name available | chr5:16693832-16698943 FORWARD LENGTH=4217 CTATAACAAAACACAGAGTCGTCGAAATTTCTCTTCTCCTTTTCGTATTTTTTCAGTTCCAGTTACATTCCAATTTCTTCGAAACTTCTCTTCTCATTTTACGCGTTTTTGCTTCAATAAATAATCCAAAGGATCGGAGCTTGCTTTTCAAATCATACTTTCTTCAATACCAGTCTAAGAATACTTTCTTCAAGTTCAAGCATTTGTGATCTCTCATGGCTTTGTCTTCTTCTTTGTCTTGCATCAAGAGATACCAAGTCTTTTCGAGCTTCCACGGTCCAGATGT…
AT5G41900.1 | Symbols: no symbol available | no full name available | chr5:16768935-16771899 FORWARD LENGTH=1845 TCTCTTATCATCATCATCAATTTATATAACCCTCTCAAAACACACATTTTTAAGATTCAAATAAAATCCCTTCTTCAACATTCACCACCACAACATCATGGGCATTGCACGGTGGCTCAACCGCACCGTGGGCTTCTTTGTCTTCGCTCTCCTCGACATTGCTGATTTCTTGCTTTGTTACACTTACAAGACTTTGGATTACTTCTTGGAATCCGAGAGGAAACCTTGCTACTGCTCTTCTCCACCAGAGGCTAAAGCCAAGACCGAGAAGATCATAGTGTCGGAA…
AT5G42020.1 | Symbols: BIP2, BIP | luminal binding protein | chr5:16807342-16810693 REVERSE LENGTH=2575 TTATAGATCGTCGTAAGATAATTGGTCCACGTCATCTCCGATGACATAGTTAAATTTCTTCGTCTTCCATAAAAAGCGACTACTTCACCATCACCTTCGGGCACTGGACCTATTTAAGCATCCTAACTTCTTCTTCAAAGCTTAAAAACCAGAAAACAAAAGGAAGCTCTCTGTTCAAATCAAAAAGAGAGATCGTACGCAAAAGTTTCCGATATGGCTCGCTCGTTTGGAGCAAACAGCACTGTTGTGCTTGCGATCATCTTCTTCGGATGTTTATTTGCGTTTTCCACTGCAA…
AT5G42530.1 | Symbols: no symbol available | no full name available | chr5:17004738-17005510 REVERSE LENGTH=598 TAAGCTTTAAGTCTATCGCTAGACTGTCCACAGGTTTCCTAATCTTCTTTGTCTTTTAGCCTTTCTATATTATCCAACATATCTTTAAATTTCTTTAATTGACATCTCCCTAGCCTATATAAAGGCATAAGCATGAGTGGCACTGATAAGCAAAATAAGAGGGAATATTAAGATGACATCTTCTATGGTCTCTTCCATGGCTCTCTTTCTCCTTCTTCTTCTTGTGTTTCCGCATATGGATAAAGCCCTTGGCGCACAAGAGGAAGCCCAGAAACAAAGGATTCCTC…
AT5G42800.1 | Symbols: TT3, M318, DFR | dihydroflavonol 4-reductase | chr5:17164093-17166032 REVERSE LENGTH=1520 GTTGGTACTCACGTGACCGGCAGCTTCTCGTTCTTATTATCTGTTTTCTTCAATAACGATTCATAATCTCTAGTGTCTTATTTATAATGTCTTCACATCACAAAGATTTGTACCGAACATACATAGTTGAATCTTTCCCAAAGCACAATCTATCATATAACCACAAAAATGGTTAGTCAGAAAGAGACCGTGTGTGTAACCGGCGCTTCGGGTTTCATCGGTTCATGGCTAGTGATGCGATTACTAGAACGTGGTTACTTTGTTCGTGCCACCGTTCGAGATCCCG…
AT5G42830.1 | Symbols: no symbol available | no full name available | chr5:17176293-17178130 FORWARD LENGTH=1668 GAAAATTTCCAGGTTCACCAACCTAGACGTTTGTCTCCTCTCCTGTCTATATATTCACTCATGCAAGGCCACCAGACCTCATTCTTCCACAATGGATTCTTCATCTTCAGTAAAAATCGTCTCGAAAAGCTTCGTGAAACCCAAAACCTTACCAGAAGAATCAAAGCAACCATACTATTTATCTCCATGGGACTACGCAATGCTCTCTGTTCAGTACATCCAAAAAGGTCTTCTCTTTCACAAGCCACCACTTGACTCCATTGACACTCTTCTTGAGAAGCTAAAA…
AT5G42900.1 | Symbols: COR27 | cold regulated gene 27 | chr5:17197641-17199793 REVERSE LENGTH=1054 GATATTTTGTTTCTCTCTTTCTCTCTGATATTTTTCATTTTCTTCTTCTTCTCTCTCTCTCTCCACAAAGATAAGCCAACAATGGTTGGTGATTACAGAGGACGCTTTAGTAGCCGTCGTTTCTCCGATGACTCTGACGATTCTTCCGACGATGCTTCTTCCGTGGAGGGAGAGACCACTTCTTCCATGTACTCTGCGGGGAAAGAGTATATGGAAACAGAATGGACTAATGAGAAGCATAGTTTATATCTTAAATCTATGGAAGCTTCATTCGTAGATCAGTTATATAACTCGCTCGGA…
AT5G43580.1 | Symbols: UPI | UNUSUAL SERINE PROTEASE INHIBITOR | chr5:17507801-17508752 REVERSE LENGTH=681 CTTTTATGACTTTATATTCTGATTAAAATAACTTGGGAAGTCAACTTTGATTAATCTTCAGAATCTACGAAGTTTATAAATACCATGTTTGTCATTGTGGAGAAGAACCCAATACAAAACTCAAATCACAAAAATCTACAAATCAATACATTTATTCAAGAAAAGATGGCAAGCATATGCGAAGATCCAGGAAAAAGCTCATGGCCAGAGCTTTTGGGGGCAAAAGGAGAAGATGCAAAAGAAGTGATCGAGAGAGAGAATCCAAAAATGAAAGCAGTTATCATTTTGGATG…
AT5G43630.1 | Symbols: TZP | TANDEM ZINC KNUCKLE PROTEIN | chr5:17526729-17530605 FORWARD LENGTH=3045 AGCAAGTTAGCCATAGCCGCTTGGCGCTGTGTCGTCTTCGTCTTCTTCTTCCTTCTTCTTCTTCATCTCTCTCTTTCGTTTTCTCAGTAAGTGAAGGATTTGCAGAAGTAGATGATTGAATATCCATGGAGGGTGATTGGTTTCAGGAGGTATGGGAGATGGAGATGAGCAAAGTAAAGAGTTAGGAGGAGTTTCGTCTTCGAGTCGTCGTTGTTCTTCCGGTACTGCTGGTGCTGCAAATGCAGAAGCAAGAATGAAGTTTGCTGCTGTTGATGCTATAACAGAATTAGTGTGGTC…
AT5G43750.1 | Symbols: NDH18, PnsB5 | Photosynthetic NDH subcomplex B 5, NAD(P)H dehydrogenase 18 | chr5:17579867-17581275 REVERSE LENGTH=1002 GACAGACAGTAACCAGTAAACTACTAATCTCTTTCGCTAACGAACACACAAAAAAAAAAAGAACCGTTTTTTCTTTCTATGGCTCCAAAACTCTGAGACAGAGCAAGAAAAAGATAAAGTGAGTGAAAAAATGGCAACGGTCACGATTCTCTCACCCAAATCGATTCCAAAGGTCACTGATTCCAAATTCGGAGCTAGGGTTTCTGATCAGATCGTCAATGTCGTAAAATGCGGCAAATCCGGCCGGAGATTGAAG…
AT5G43780.1 | Symbols: ATPS4, APS4 | | chr5:17589394-17591737 REVERSE LENGTH=1904 AAAAACAGTTGTTAGATTGTTGTCCTTTATACCATAGATTAGTCAAATAATTGAATTAGGTGCTTATTGACACATCAATTAAGAATGGTATTAGACCGATGTCCATTCATTATCCACTAACTGAGTATTTTTAATGAATATGTAGTCCTAATTAATCATCTATCCACTAATTATGTCTTAATTACAAAAAAAACTGATTAATCAATGTTCTCTTAAAGATTAAGAGAGCCAAAACGAAGCAAATTAATCTGCCTTCAATGGCTTCTTCAGCAGCAGCCATCGTCTCCGGTTCTCCATTTCGTTCTTCACCATTAATC…
AT5G44380.1 | Symbols: AtBBE28 | | chr5:17878681-17881483 REVERSE LENGTH=1932 CTTGTTTTGACAATCCTTTATAAGTATATAAACACATTTTCTTCATTGACGCTAAAAAGAAAAAAAACACAAAACTCATCCATTTGGCTTCTCTCTTGCATATTCGCTGCAAGGATGGGAAATTCAAAACCACTCCCTACAATTTCTTGTATTATAGTTTCAGTCTTGTATTTTTCATTCTATTGCATAACACCAACTTCTTCATCAGCCTCCATCCAAGATCAATTCATAAACTGTGTCAAAAGAAACACACATGTTTCTTTTCCACTCGAGAAAACGTTATTCACCCCTGCGAAAAACGTCTCTTTGTTCAACCAAGTC…
AT5G44400.1 | Symbols: AtBBE26 | | chr5:17886160-17888530 REVERSE LENGTH=2014 TTTTTCTTTCTTCTCTATTACTATATATTTCTCATAGTCTTCATTACCCTAACACCACACTAGTCACACACTTAAATGTTCTTCCGCCTTTGACGCCTTAATCTCATCTCCACAACCCTTGCAGTCAAGTTGATGCTGTTGGGATCAAAGAGTAGCAAACAATACGAGAGCAGAAGAACTTACTTATAGAAAAAAATGGGAATTTCAAAACCACTCCCTCTATTTTCGATTTTAGTCCTCTATTTTTCACTCTACACCATTACACCAACTTCTTCATTAGCCTCCCTCCAAGATCAATTCATCAACTGTGTCCAAAGAAAC…
AT5G45070.1 | Symbols: AtPP2-A8, PP2-A8 | phloem protein 2-A8 | chr5:18187630-18189523 REVERSE LENGTH=1495 ATTACATGTTGAAAAGTTAGATGTTACATTATTTCATGCATTTAAATCTATATAAGGACGTGTGATTAGCTTTAACATTCAAATCATCTTGAGAAAACACTAAAGGTCAAAGAACAATCAATAAAAACAAAATCTCTTACCTCAAAAGAAAAAGCTCTCTTATGGCTGCTTCTTCTTCTGTGAGACCCACCCCAACGGGACCTCAAGTGTTCATCAACTTCCGAGGAAAAGATCTGCGTAACGGCTTCCTAAGCTTTCTTGAGCCTGCCATGAGAGAAGCGAACATAAACGT…
AT5G45170.1 | Symbols: no symbol available | no full name available | chr5:18270286-18273263 REVERSE LENGTH=1522 CAAAAGTCTGAAATTCGGAATAGTCCCGTAAAGTTGTGTACTTTATTTTTATGCTAATCCCAATAATCATTTTATCATTGGACACGATTTTTGTATACTAGTGTTGTGTATGAACCAGCAGAAAAAAGAGAGCCATGGAAATCGCTTCTTGTTCAATTCTTAACAATCTTCAAATTTCTTGTACAAAGACTTCTATTTTCACTCAGTATTTGAGCGAGCGTTCTTCACACGACACTGGAAGACGCAATTTCTTGCCTTTTTCAAATTTCCCTGGAAAATCTCAGAT…
AT5G46690.1 | Symbols: bHLH071 | beta HLH protein 71 | chr5:18945639-18947637 FORWARD LENGTH=1187 ATGACTCTAGAAGCTTTATCATCAAACGGTCTTTTAAACTTTTTGCTCTCTGAAACTCTTTCACCAACTCCATTCAAGTCTCTCGTCGATCTCGAGCCATTGCCGGAAAATGATGTCATCATATCGAAGAACACAATTTCGGAGATATCTAATCAAGAACCGCCACCACAGCGACAACCACCAGCTACGAATCGAGGGAAGAAGCGGCGGAGGAGGAAGCCTAGGGTTTGCAAAAACGAGGAAGAAGCTGAGAATCAACGAATGACTCACATTGCCGTCGAAAGAAATCGAAGAAGACAAA…
AT5G47500.1 | Symbols: PME5 | pectin methylesterase 5 | chr5:19270944-19272892 REVERSE LENGTH=1454 CTCCATCGTAATTTACTTACTCCGACCGTTTCCTTTCTCACAAGCCAATGGCGCAACTTACTAATTCCCTCAATTATCTCTTTTCTGTTTCTCTCTTATTATTTGTATCGTTCCACTGCTTATGTTTTCGTTTTTCGTTGGTTGCAGCTTGTTCAAACTCCACTGACGATCAACAGATTCAACACCATCACCACCGGAAATGGGTTGGTCCCTCAGGCCACAAAGTCATCACCGTCTCACTTAACGGCCACGCTCAGTTTCGCTCCGTCCAAGACGCTGTGGATTCCATACCAAAGAACA…
AT5G47560.1 | Symbols: ATSDAT, ATTDT, TDT | TONOPLAST DICARBOXYLATE TRANSPORTER, tonoplast dicarboxylate transporter | chr5:19287369-19291103 REVERSE LENGTH=2905 TATTATCTACAAGTTATAACTCTTAAGTTTACATATTTTTAATGATTAATTCCCTATAGGCTATAGCACTTGGATTATATGACTACTGAATAATTTATTAGCAAATAGATTGTTATGATTACTTGTCATCTTAATCTCTAGTGTCCTTTTATGGGTCATCAGATTCTAGAGTCCAGACAAAATTACAAGCCATCACAGCGTCGCCACTTGTAACTTGTAATTTGCAAGACCCCATCA…
AT5G48010.2 | Symbols: THAS, THAS1, AtTHAS1 | Arabidopsis thaliana thalianol synthase 1, THALIANOL SYNTHASE, thalianol synthase 1 | chr5:19456837-19461706 FORWARD LENGTH=2633 ATCAAAAATAAAAATAAAAATTAATTGGTTTGTATTAAAATTTGAAAACATAATTTAATTGCAAGAAAAAAAAATTCCTAAAACATCGACTATAAAAAATACGAAGCGAGTATAAAGTATAATGTGTCCTCCTTGTCCAAGTAAACTTAGAGCAACCTTACAAAATGTGGAGGCTGAGAACTGGACCGAAGGCTGGAGAGGATACTCACCTGTTCACCACCAAC…
AT5G48070.1 | Symbols: ATXTH20, XTH20 | XYLOGLUCAN ENDOTRANSGLUCOSYLASE/HYDROLASE 20, xyloglucan endotransglucosylase/hydrolase 20 | chr5:19481897-19483527 FORWARD LENGTH=1406 ATAAGTGTTTCTCGTATTAATTTTTTCTTATGCCGGCATACAAACCAAGTAATGGAGTTATATATCTTGGTTTCACTTTCTAACAATCAATATACTATCAAATAATGAATATACATATTATCACTTGTCAGCCTTATTAGTAGACCCACACAAATTCCTTTTCATTTCCAACAGCTATATATACTAACGTCCTTTACCTTCATTTTCACATCACCAATCCATC…
AT5G48250.1 | Symbols: BBX8 | B-box domain protein 8 | chr5:19561319-19563832 REVERSE LENGTH=1814 TTAGAAAATGGGTTCTTTTGAACTTTTTACCCAATGTTTCTAGAATTATCAGCTTATGTCACATGCCTCTGCCTACATGTCCCTTTGCAGACACAACCCACCCATTGTCTATCCATCTGTTTCTCCTTTTACCCTTCTTCACACGCAGCTAAAGAAGAAATTTGTGGAATCATCGCTTATTCGTTTCAAAAGTCATTCATTTTTGGTGTCTCTGCTTCAGAAGATACTTGACGATCTCTCCTACTGAAAGGAGCTTGCTTTCTTCAGTGTGACGGTTGAGATTGGTTGAAAGATGGGTTAT…
AT5G48920.1 | Symbols: TED7 | tracheary element differentiation-related 7 | chr5:19835337-19836258 FORWARD LENGTH=922 GGCTTCAACATTAGAGACTATGCACTTCACCTTTGCAACAACCATTTAAGTACATACATACTCCCAAAATGGCTGCCTCTGTGGAATACTTTCCCTATTACTCACCACCCTCCCATCAACATCCTCTCCCTTCTCCAGTTCCACCCCCTCCTTCCCACATTTCCCCTCCACCACCTCCATTTTCTCCTCCTCATCACCCACCACCACCACATTTTTCTCCTCCTCATCAGCCACCGCCATCACCATATCCTCATCCTCATCCGCCACCACCATCACCATAT…
AT5G48930.1 | Symbols: HCT | hydroxycinnamoyl-CoA shikimate/quinate hydroxycinnamoyl transferase | chr5:19836299-19838235 REVERSE LENGTH=1800 GGTCGTGGGGCGGTAGGTGAAGGATTACGACCTTTCCTTTTTTGTTCACACCCACTTATATCTACCCCTCCTCGCTTCTCACACAATTTCTCAGATCAAACTCAAAACAAAATTTGTTTGTTCGTTTGATCTTTCTTAAAAATATGAAAATTAACATCAGAGATTCCACCATGGTCCGGCCTGCCACCGAGACACCAATCACTAATCTTTGGAACTCCAACGTCGACCTTGTCATCCCCAGATTCCATACCCCTAGT…
AT5G49480.1 | Symbols: CP1, ATCP1 | Ca2+-binding protein 1 | chr5:20070489-20071682 FORWARD LENGTH=1194 GAAAATGGTCTATTTATAGCTTAACATTAAAAAATCTGAGGAACAAAAACAGTATAAATTATAATAACAACCAAATTTTGACCAAAATGATGAAATAAATAACAACAAAAAAATAATAATTGGGAGAAAAATAAGTAAAGAAGTAACCAATCTTTCAAAGCAAGCTTTAGAGATAATATAGTCAAACATTTGACTTTTGAGCCACCTCTCATCCCTGGCCTTATATAAACCTTACGCTCCCACACGTCTTCTCTAAAATCTCTTAAAGCTTCCTTCACAATCTCAAAAGCCATTT…
AT5G49740.1 | Symbols: ATFRO7, FRO7 | ferric reduction oxidase 7, FERRIC REDUCTION OXIDASE 7 | chr5:20205302-20208628 REVERSE LENGTH=2491 ATGGATGATCATGAAACCCCTCTTTTGTCCAAGGACTTATCATCATCATCATCATCATCATCATCATCATCATCTGTGGTGGTTTCATCTTTGAAATGGATATTGAAAGTTGTAATGTCTGTGATTTTTGTGACTTGGGTTGTGTTCCTTATGATGTATCCTGGATCACTCGGTGATCAAATCCTCACAAACTGGAGAGCAATCTCCTCCAACACTCTCTTTGGCCTCACAGGAAGCATGTTCTTAATTTTCAGTGGTCCG…
AT5G51730.1 | Symbols: no symbol available | no full name available | chr5:21011392-21013747 FORWARD LENGTH=1362 CTCGAATCCTAGCAGCAGAGACATCAATGGGACAATCTAGCAAAAGTATGTTAGGTTCTCCTTCTCCAGATAAAAGGAAGGCTGAGGATGAATTGGAGACAGTGAATCCAAAGAAGAAGATAATCTGTCTGATTGCTTCCATCAAAGAAGATGTGAGTTCCATCAAAGTCGTTGTGGACTCTCTTAAAGAAGATGTGGCTTCTCTCAAAGCAACTGTGAACTCTTTGAAATCAACATTTGATTTGCTGTCCACAAAGAAAGATTCACTTGCCATTTTTACCTCATT…
AT5G52310.1 | Symbols: COR78, LTI140, RD29A, LTI78 | RESPONSIVE TO DESICCATION 29A, LOW-TEMPERATURE-INDUCED 78, COLD REGULATED 78 | chr5:21240717-21243644 FORWARD LENGTH=2663 CAAGCCGACACAGACACGCGTAGAGAGCAAAATGACTTTGACGTCACACCACGAAAACAGACGCTTCATACGTGTCCCTTTATCTCTCTCAGTCTCTCTATAAACTTAGTGAGACCCTCCTCTGTTTTACTCACAAATATGCAAACTAGAAAACAATCATCAGGAATAAAGGGTTTGATTACTTCTATTGGAAAGAAAAAAATCTTTGGAAAATGGATCAAACA…
AT5G52570.1 | Symbols: CHY2, BCH2, BETA-OHASE 2, B2 | beta-carotene hydroxylase 2, BETA CAROTENOID HYDROXYLASE 2 | chr5:21334911-21337126 REVERSE LENGTH=1151 GTTTTTCTTATTATAAACATTAACAATATTATTGTAATTGACTCAACATATAAAAAAAACAAAATGGTATAGTTTTTATATAATTTGTTTGTAAAAGAAAATAAAAATGTGGCCTCTCTCCATTTAGCTCTTCTCTCTGCAAAGCTTTACCACACAATAGTCTCCTTGTGTTTCTCTTTATATTTGTCTCTATAACTCTCTTTCGTTAAAGTTTCATAAAACCTCAACGAACTCCTTCCAT…
AT5G52720.1 | Symbols: no symbol available | no full name available | chr5:21378846-21379543 FORWARD LENGTH=404 GCAAGCAACGAGGTTCCAAATTCATTCCTTTATATCATCTCTCTCCAATCTCGAAACTTTTCCACAAGATGCAGGAGACGGTTGTATTCGAGTGGGGAAGTTTTGACGTAAGAACCAAAGAGAAAGCTATGAAAGTTGTATGTGAGTTTCCAGGAGTTACTGTGATAGACGTGAAGGAAAGAGGTAAACTAAAAGTGACTGGACAATTTGATAAGTTTATAATGACGAAGAAACTGAAGAAGATATGTGATTATGTTGACATAACCGCGGTTGGACCGGAGGGACAA…
AT5G52900.1 | Symbols: MAKR6 | MEMBRANE-ASSOCIATED KINASE REGULATOR 6 | chr5:21452442-21453980 REVERSE LENGTH=1447 TGAGAGGTTAGTATGGGCTCACAAACTCTTATGTTTCTTTTCTTTTCTTTTTTCCCTTTCCAATTATTAATATCTATTGTTTCTTACCAAACTAACCACATATATATTTATATATTACCGTTATTAAATTAAAATAAAATTATGTGTATATGTCCCTCTCTATATATAAACACTGAAACATATGTTCCCAATTCAAAAAATTGTTTTGTCTCAAACAAATTTCTCTGCACACACTCAACAACATATCCCATAACAAAAAAAAGCTATTAAAAAAAAAGAGAAGC…
AT5G53500.1 | Symbols: no symbol available | no full name available | chr5:21725441-21729413 REVERSE LENGTH=3193 GTGTGATTAATAGATTTAATTACCGAATAATCTGAAGAGAAGAAAACAAAATTGAAATAAAGACAGAGAGGTTAAATAAGGCAAAGCAAACGGTCACACACAAAGATTCGTCTCCAAAAACTCTCTATTCCCTCCGGACAATCCCATCTTCTTCTTCTTCCTTATTGTCTCTTTCTTCACAGATTTCAATAAAAATCCTTTGATCCTTCTTCTCTTCTCTTTTCCCTTTCAATAATAAAAGTTTCTCTCTTTTTACTTTTTTACAATTCTCTCTGGTTTTGGTTTG…
AT5G53980.1 | Symbols: ATHB52, HB52 | homeobox protein 52 | chr5:21913883-21914866 FORWARD LENGTH=984 CTTCTATAGTATATGTTAAACTTATATCACTAGAAACTTATCTTAGTTATGAATACAAAGTTTGTGTTAATTTTGTTTGCTTATCTTTTACATAGAACACCATCAATGTTTTAAGTATGAGTGCGTGTGTGTATATATACACATCCTTAGCCACAACGTTGTACATAGCTCACAACAAAAGAAAAAACAAAAAAGAAGAGAAAAATGGAGAATTCTCAGAGTCAGGGTAAAAACAAGAAGAAGAGGCTAACACAAGATCAAGTTAGACAACTGGAGAAGTGCTTCACTATGAACAAG…
AT5G54080.1 | Symbols: HGO, AtHGO | homogentisate 1,2-dioxygenase | chr5:21945865-21948285 FORWARD LENGTH=1656 GTATCGATCATCGTCTCTCTCTTTAACAAGCTCCTCTCTCTGATGTGAAGAAGCCATGGAAGAGAAGAAGAAGGAGCTTGAAGAGTTGAAGTATCAATCAGGTTTTGGTAACCACTTCTCATCGGAAGCAATCGCCGGAGCTTTACCGTTAGATCAGAACAGTCCTCTTCTTTGTCCTTACGGTCTTTACGCCGAACAGATCTCCGGTACTTCTTTCACTTCTCCTCGCAAGCTCAATCAAAGAAGTTGGTTGTACCGGGTTAAACCATCGGTTACACATGAACCGTT…
AT5G54250.1 | Symbols: DND2, HLM1, ATCNGC4, CNGC4 | cyclic nucleotide-gated cation channel 4, DEFENSE, NO DEATH 2 | chr5:22025536-22030080 REVERSE LENGTH=2342 GAAAATTCTTCTTCATAATTAAGACAACGTTCATCTCCAAGATTTCTCTCCATTGTCGACCTTCACAAAATAACTATCTCTCTCTGTGTTGCATGCGTTAGTACTTTCAATGGCCACAGAACAAGAATTCACACGCGCATCACGCTTCTCACGTGACTCAAGCAGCGTTGGATATTACTCAGAAGAAGATAACACGGAGGAGGAAGATGAAGAAGAAGAAGAGATGGAAGAAATCGAAGA…
AT5G54510.1 | Symbols: DFL1, GH3.6 | Gretchen Hagen3.6, DWARF IN LIGHT 1 | chr5:22130964-22133688 REVERSE LENGTH=2320 ATTTTTCCTCACACCCTTAAAGCTTCAACAAAACCAGATCAAGCTTCTTTCACCATTTTCACTCTTCTTTAAGCTTTCTTTCTTAATTTCTCTCATTTCGAATTTTAAACACAAAACCTAAACGATGCCTGAGGCACCAAAGATCGCAGCTTTGGAGGTTTCTGATGAGAGCCTCGCTGAGAAGAACAAGAACAAACTCCAATTCATCGAAGACGTGACCACGAACGCAGATGATGTTCAGAGACGAGTTCTTGAAGAGATCCTTTCACGTAATGCTGATG…
AT5G54930.1 | Symbols: MNM1 | METABOLIC NETWORK MODULATOR 1 | chr5:22305734-22307569 REVERSE LENGTH=1113 TTTTGTCTTTTTTCGCATTAGCCCTTTATTGACTCGTTGTTAAATGCCACAAGAAGAAAGCTGAAGAAAGGGAGACGAAAAATTCGCAGATGGAGAAGGAAAGCCATGAGGAGAACAACCACACTATCTCAGGTGATTTAACGGCAAAACGGAAACGAGGTCGTCCGAGGAAACAATTGAAGCTGGAATCGAATGAGCACTCTCTTGGTCATTCTCCAAGTTTTAGCAGGAGTCAGCAGCAGTCTCGCCAGAGGAATGACGATGAAGCTATGGTTGGACAGCCGATTAGTGGTG…
AT5G56030.2 | Symbols: HSP81-2, HSP90.2, AtHsp90.2, ERD8, HSP81.2 | EARLY-RESPONSIVE TO DEHYDRATION 8, heat shock protein 81-2, heat shock protein 81.2, HEAT SHOCK PROTEIN 90.2, HEAT SHOCK PROTEIN 90.2 | chr5:22686832-22689471 FORWARD LENGTH=2316 GCATCAGTACTTCTCTCTGCTCTCAAGATAATTTTGTTCTCTCAATTTCATTCTTAAACCCTAGTTCTTCGATTTTTTCCGATCTACGACAATGGCGGACGCTGAAACCTTTGCTTTCCAAGCTGAGATCAACCAGTTGCTTTCCCTCATCA…
AT5G57130.1 | Symbols: SMXL5 | SMAX1-like 5 | chr5:23144947-23149615 FORWARD LENGTH=3651 GTATAAAGGAACCAGCTTGGTCTAATTTCCTTATCTGTCTAAAACTCTCTTAAACCTCTGTCTCTTCTCTCTCTTTCTTCTCTTACTTATCTTCTTCTTCTCTTCTCTCATTTCTTGAGTTCTCTCTCAAGACTCTTCTTTTCTTCAGTCTTCAAACATAAGAAAGGAAGTTCCTTTTGTTTCTTCTGTTTTAGTTCTCTTGTGGGTTTATCTATTTGGGGTGGTGGTTAAAGGAGGGAGCTTTGGGATTAGAAGTTTTTCAGTGAAATCAGAAAGCTTTCGAGAGAGGTTTTTTTCAATTTCAAAACGT…
AT5G57220.1 | Symbols: CYP81F2 | "cytochrome P450, family 81, subfamily F, polypeptide 2" | chr5:23187840-23189902 FORWARD LENGTH=1768 AAACCTTCTCACAAAAACCAACCCAAATTCTTTCTATATATTAAAAAAAAATCAACACAAAGGAAAAAAAAATGGATTACGTTTTGATTGTTTTGCCACTTGCATTGTTTCTCATAGCTTACAAATTCTTATTCTCATCCAAAACGCAGGGCTTCAATCTCCCACCAGGACCAACTCCGTTTCCTATCGTCGGCCATCTCCACCTAGTGAAACCACCGGTCCACCGTCTCTTCCGCCGCTTCGCTGAAAAATACGGCGACATCT…
AT5G57345.1 | Symbols: no symbol available | no full name available | chr5:23229291-23230749 REVERSE LENGTH=1000 CCGTGGAATACATGTGTGTTCTTGAGTAGGCCACTAGTTATAATCCACGTGGCAAGCATTTTATCACAAACCCAGAGCTACAAAAACAAAACCAAGAAGACGAGAAGGATCTTTAACAGAGAAAAAAGAGCTTTAGACCAAATCACCAGAAACAAAACAAAAATGTATTTCGCCGCCATAGCTTCTTCACGACAAAGCTTTTTGTCAAACAATTTCAGTTTCCAACACAGTTTTAAACCCAAATCCAATGTTAACCTCACTCGTCCTAATTCAATCTGTTGTAAAT…
AT5G57655.2 | Symbols: no symbol available | no full name available | chr5:23346675-23350065 FORWARD LENGTH=2049 ATTCGCGACGTTGTTTCCGGATAAAGAGTAAACGTACGACTGCTTTAACTCACCTATAAAATCACGACCGTCGATTTCATTTATGTCAAGGGGCAAAACTGAAAATCACACAAAAACAAACAAAACTTTGCTTACGTCACATCATTATCTGTGACTAATTCTTAATCATCATCATCATCATCACTTACTTAAATCTAAAAAAATCTCTGTTTGTATATATATTATCTTTGCGATTTTTATCCAAATCTTCCAAAGCTTAGTTTTTTTTTTTTTTCAATTTCTCTCT…
AT5G58200.2 | Symbols: no symbol available | no full name available | chr5:23549550-23552028 FORWARD LENGTH=1041 AACAAGAGACTCGGGTTATATAACAAAAAATAAATATAAGTCTTCTTCTTCTCCAATGGCGTCTTCTTCTCTTGTTCGAATCGCTGTCGTCGGAGACATCCATGGCTTCTGGAACCTAGATGAAGATCGAAAGGCTCTACGAGTTCTCCAGCCGGATTTGGTGCTCTTCACAGGTGATTTTGGTGAAGAAAACGTCCCACTGGTTCAAAGTGTTGCCGCTCTTACTTTCCCTAAAGCAGTCATATTGGGGAATCATGATGCCTGGTTCACCCAAGATTTTCCAAGG…
AT5G58590.1 | Symbols: RANBP1 | RAN binding protein 1 | chr5:23680063-23681935 REVERSE LENGTH=1137 ACCAAAATCATGAATTGTCGTATAGGGCCTTAATGGGCTTAAATGACCGAGATAATGACCTGTTAGCCCACTAGAGATAATTCAGAAGCCTAACTTTGGATATAAAGTTTAAAAACCCTGGTTCCAGTTTTTTCTTCTGGTTCTCGAAACTTCTTCTCCCAAATTGAACAACCAAAGAAGTTGCAGAGCACACACACACACTTTCAAGTTTCAATACAGAGATGGCGAGCACTGAGCCAGAGCGTGAGAACCGTGAAGATGAAACCGAAGTCAACGAAGATGAAGACACCGGAGCTCAGG…
AT5G58710.1 | Symbols: ROC7 | rotamase CYP 7 | chr5:23717775-23719778 FORWARD LENGTH=963 AAATAGCGGTGGACAAGGGAAAAAAAAAGGGACTGTGGAGAAACACTTTAGCACGGTGCGACAAGATGGCGAGCTCAGTGACGCTGCTTCTATGGAGTCTTCTTCTTCTCGGTACACTAAGCGCTATTCAGGCCAAAAAGTCTAAGGAAAACTTAAAGGAGATCACACACAAGGTTTATTTTGATGTTGAAATTGATGGGAAAGCAGCTGGTCGTATTGTCATGGGTCTATTTGGCAAGACAGTCCCCAAAACTGTAGAGAATTTCCGAGCTTTATGCACTGGGGAGAAAGGAATAGGTAAGAATGGGAA…
AT5G59090.1 | Symbols: SBT4.12, ATSBT4.12 | subtilase 4.12 | chr5:23851679-23855499 REVERSE LENGTH=2921 TCATAAGTCTTAAAATATATTGCAGGCAGAACCGTCTATCTTAGTTTCAAGTGTTACGGATTGTTTATCGCTGGGCTTTCGCGGAGGACGACAAAATAACATATATTAAAAATATATACTCTTAATAATTTTTAAAATAGGGCTGCAAATCGTTTGAGACAACTCTGAACACGGTGCATGTATGATCTCTTCTATATAAAGAGATCTTAATTTGCACGTATATCATCATAGAAAATAAAACAATTACTACATTTTACAAAACAAATGGCGAATCTAGCTGCGTCCACTTGCCTAT…
AT5G59320.1 | Symbols: LTP3 | lipid transfer protein 3 | chr5:23928954-23929816 FORWARD LENGTH=769 TCATCTCCCACTTTTTTCATATCCAACAACAAAAACATAAGCTAAGAAAACGAAACTCAACTAATTTTGTTATCACCCAAAAAGAAGTTCAAACACAATGGCTTTCGCTTTGAGGTTCTTCACATGCCTTGTTTTAACGGTGTGCATAGTTGCATCAGTCGATGCTGCAATCTCATGTGGCACAGTGGCAGGTAGCTTGGCTCCATGTGCAACCTATCTATCAAAAGGTGGGTTGGTGCCACCTTCATGTTGTGCAGGAGTCAAAACTTTGAACAGTATGGCTAAAACCACACCAGACCG…
AT5G60120.2 | Symbols: TOE2 | target of early activation tagged (EAT) 2 | chr5:24208153-24211067 FORWARD LENGTH=1524 ATGCTGGATCTCAATCTCGACGTCGACTCGACCGAGTCTACTCAGAACGAACGAGATTCGATTACTGTTAAAGGGGTTTCTTTGAATCAGATGGATGAATCGGTGACGTCGAACTCTTCTGTTGTTAATGCTGAAGCTTCTAGCTGTATAGATGGTGAAGATGAGTTGTGCTCTACACGAACGGTCAAGTTTCAATTTGAGATACTGAAAGGAGGAGGAGAAGAAGAAGAAGAAGATGATGATGAAAGAAGTGCTGTGATGATGACTAAGGAGTTTTTTCCT…
AT5G60390.1 | Symbols: EF1alpha | | chr5:24288596-24291020 FORWARD LENGTH=1826 CAAAGAGAAAGCGAAAACCCTAGACACCTCGTAGCTATAAGTACCCTCGAGTCGACCAGGATTAGGGTGCGCTCTCATATTTCTCACATTTTCGTAGCCGCAAGACTCCTTTCAGATTCTTACTTGCAGCTATGGGTAAAGAGAAGTTTCACATTAACATTGTGGTCATTGGTCATGTTGATTCTGGAAAATCGACCACAACTGGTCACTTGATCTATAAGCTTGGTGGTATTGACAAGCGTGTCATCGAGAGGTTCGAGAAGGAGGCTGCTGAGATGAACAAGAGGTCCTTCAAGTACGCATGGGTGTTGGACAAACTT…
AT5G61120.1 | Symbols: no symbol available | no full name available | chr5:24582225-24585818 REVERSE LENGTH=1746 AAGTGATTACCCCACTCTCTCTCTAACTGGTCCCTCAAGCTCCCACCACCTTCCCCACATTTCTTCCCCATTCTCTCTCTAAAACCATTTCTTTTTTCTCAGCTACAAAAATCGAAACTTTCCGACGAGTTTTTAACATTAGGACTTCATTCGGCAAGAAGCATTACCGTAGTATGTCGGATTTGATTTAAGATGACATGAGATATGGCTGCATTGAATCTATCAAAGAGGTCAATTTGTGAAACATGCGGACATCAAGGATGGAAGAATTCACTTGTAACTTGCT…
AT5G61380.1 | Symbols: PRR1, AtTOC1, TOC1, APRR1 | TIMING OF CAB EXPRESSION 1, PSEUDO-RESPONSE REGULATOR 1 | chr5:24674963-24678550 FORWARD LENGTH=2808 CGTAAGAAAAAGACTTAATCTCCACCGTCCAATTCTATCCTCTTTCAACGGTCTCTGATTTACCATCTCTCTCTCTCTTTTTCGCGTCTCATAATTTGACCATTGATTGACAAAACAAAACAATGAGTCTTCTTTCTCTTCTCACTCTTCTTGTCGGAAATTCACCTTCTCTCTCTCTCCTCCTCATCTCACCGCCGGCGTTACGCCGGATCTCCGGTGACTTTTGTTGAGCTTTTTTGTTGATTCA…
AT5G61640.1 | Symbols: PMSR1, ATMSRA1 | ARABIDOPSIS THALIANA METHIONINE SULFOXIDE REDUCTASE A1, peptidemethionine sulfoxide reductase 1 | chr5:24775028-24776398 FORWARD LENGTH=939 GTTCCGCAGAATCAGCCGACGTTTCCTCTTCACCACTTTCCTCTGTTTCTCTGTTTCGCTCTCTCTACAAAATTTCTCCATGAACATACTTAACAAGCTAGGTATAGGATCAAGTAGACAAACCAACATGGATCCTTCTCCAATCGCACAAGTAATCGACGACGAAGCTCCGGCGCCGGGAAACCAGTTTACTCAATTCGGCGCCGGTTGTTTCTGGAG…
AT5G61790.1 | Symbols: CNX1, ATCNX1 | calnexin 1 | chr5:24827063-24829900 REVERSE LENGTH=2182 GAAGAGCTCGCTTTTGAATGACGTGGCCTGTTATGATTGGTTAGCTTCGCGTGGCGAGAGATTTGATTGGTGGAAACAACAAAATGACACACTCGACCGGGTCTACGGGATTGAATATATAATTTATTCAGAGAAACCGAAAAATACATATCACTCTTTCTCCTTCACGAGGGATTTTTGTTCCGATCTACTTCTCCGGCTTATCACCGATTTAGATCTAAGCCTGAGGTTTCCTTTTGCATTTTAGAGATTCCGAGAATGAGACAACGGCAACTATTTTCCGTGTTTTTGCTTCTCTTAGCTTT…
AT5G62340.1 | Symbols: no symbol available | no full name available | chr5:25033471-25034404 FORWARD LENGTH=934 TTGGTGATTATAATATCAACTAGCAAGTATCAAGTAATAGTGCACGCCAGACGCCAGTAGTACTATAAATATATGAACCCTAACTCTTTCCTATTCACACCTTAATTCTCTCAACCTCAAGAAAAACAGCAATGGCAAAACAATACCAAGCTCTCTTTCTACTCTTCTCCGTCTTCTACCTCTTCTCGTCGGTGCTCACGACCGCCACAGTCAACCCGGCCGGAACTACCACAAAAGCACTAAACTTTATTCAATCCTCATGCAAATCCACAACATACCAATCCCTG…
AT5G62350.1 | Symbols: no symbol available | no full name available | chr5:25037191-25038424 FORWARD LENGTH=1234 CTAGATTGTAAAAGTCTAATATATCCACTAATTATTTTTGCTTGCCGACCTCTAATCCACAACTTTTTGTTTTTCCATTTCCACTGATTTTCAACATTCCACCGGGTGTTACCAACAGTAACATACATACAGTGAATTTTTTCAACACTCCACCGCATGTTACCAATAGTAGCAAAACCCTCGACAAAAATTTGTACCGACTATAAATATTCAACTCCAACTCTTTCCTCTCCACACACTCAAATATCTCTCCAACACTAAAATAATTGTACCGACTCTCTCTCTC…
AT5G63420.1 | Symbols: emb2746, AtRNJ | embryo defective 2746, Ribonuclease J | chr5:25400317-25406250 FORWARD LENGTH=3377 GGAATAACCGGTTTTCAATTCAATTGAGAGAAGGTTTATTGTATTCGTCGTCTCCCATCCGATAAGAGAGAAAGATAGTTTACAGTCACAGAGATACTTTTCTCACTCATCTCTCTCTCTCTTTCCCGCTTCCCTCCTTAAACCCCAATTCTTCTCCTGCTCACAAAAACCCTATCTTTTGGGTTTTGTTATACAGTGATGATGAAACCTGCTTCTTTGCAAGGTTTCTCCTCACATGCGTCCTCCTCTATCTACTCCGATGTTCGCAGGCCAGCT…
AT5G64130.3 | Symbols: no symbol available | no full name available | chr5:25664350-25666244 REVERSE LENGTH=752 ACATCTCTTTATATAATCAATTCACCAAGATCTTCTTCTTCTCCCATTTCTCCATTGACGACAGCGAAGAAACGTCCCAACGAGCTCAGAGAGCCACACCAATCCTCCTTTTTCTTCTTCTTCTTCCTCCTGATGTCTAGCGCAGAGGATGTGAAAGAGCAAGGAAACCTCACCAACGAGGCAGAGAAGTCAATGCCATCATCACAGCAGGAGGAGGCTGTTGTAAAGAAGAAGTATGGAGGGCTCATGCCAAAGAAACCACCTCTCATTTCCAAGGTAAGTGAAGT…
AT5G64860.1 | Symbols: AtDPE1, DPE1 | disproportionating enzyme | chr5:25925173-25928879 REVERSE LENGTH=2022 CTCAAGAGCAACAAAATATCTCGACTGTTTTTGATTTTGTCATCTGGTGGATTAGAGTGGAGTGGAGCTTTGAATTGGATGATCATTATCCATGTCGATTCTACTTAGGCCGTCGTCCTCTCCTTCACTCTGTTCTTCTCTCAAGCTTTTCCGATTATCCTCTCCGGATTCTTTAATCGACGCAGCTGTCCTCAGGAACAGGACAAAGCCGTCGCAGTCGTTTCGAATGGAGGTCGTTTCGAGTAATTCCACGTGTCTTTCTAGTATTAGCGTCGGTGAAGATTTTCCAT…
AT5G66090.1 | Symbols: no symbol available | no full name available | chr5:26425680-26427172 FORWARD LENGTH=1001 ATTTAATATATAGCTTCGGCCTTATAAGAAGAATTCAAGCCCCTCACCGATACTCTAGTCCAAGCCGTGGGCAGAACCAAAATAAGAGAACAAAAAAAAAGTTTGTTTTCTGGAATCGTCGCGATAGTTGCTGAACTCCGTCGCAACTTCAATGGCATCTGCTCACTCCATAGCCGCCGTTTCTGTTCTCGATGCGGCCTCCAAGCAAGCAACACTTCCTTCTTCTTCTTCTTCTTCCTCTGCGCTCTACCCTCTTTCTTCTCTTCGATCTAAACCTCGCCAGCAG…
AT5G66730.1 | Symbols: ENY, IDD1 | INDETERMINATE DOMAIN 1, ENHYDROUS | chr5:26641586-26644738 REVERSE LENGTH=2686 GGGTACTGCATATATTCACATGCCATTTTCTAATTTTCATCTGTGTACATCGTCTATGATATAATCTTTTCCATAAAGGTGAAAAAATTATTACAATATCTATTTACTCGTTTTGTTTGGTGCTTTTAACCTTTCTACACCGTTTTCAATTTAAAATCTACAAAAAGATTATTCTATTTTAATTATTTGCATGGGAGTCCAAAATACAGATTTAGATACTTGGAACTTGAAAGTCGACACAATTATGTATAAAAAATGTTTGTTAACAAAAAAAAAAGGGTGAAA…
AT5G66760.1 | Symbols: SDH1-1 | succinate dehydrogenase 1-1 | chr5:26653607-26657696 FORWARD LENGTH=2546 CATCGTTTTCCATTTTTCTTATTTTAAGCGCCTCGGTGGCTATCTCTCACTCCGTTCGCGTCTTCCTCTTAAAGGAAACCTCCTCTACGCGAAATTCGTATTCTCTCATTTCTTCTACGGAGATTTGCATCGAAGAAACTGACTCGCTTGTGGAATCAACAACAAGACGATGTGGCGCTGCGTCTCTCGTGGCTTTCGAGCTCCTGCTTCAAAGACCTCTTCACTCTTTGATGGCGTCTCTGGATCTCGCTTTTCCAGATTCTTCTCCACTGGTTCTACCGATACGAGATCCTC…
AT5G66770.1 | Symbols: no symbol available | no full name available | chr5:26660311-26662919 FORWARD LENGTH=2609 GTGGGAGTAACTTGTACATATCTCTCTATTTCTTTCTTAGGAGACTAACAATTTGGAATTAGATCCAATGATTTCTATAATGTATGCATAAATATGTTATTGGTTAAGAGATGTGGTGTGTTTATATCGGTATTATTACCGTTACAAATATCATTGTCTTAAAAATAACAAAGAAAAATGTGTGGACCCACAATGAAATCAGACGGTCAGATTTTAATCAAACGTTGATCCACTTTCTAGGGCTGACCTTTCTTTCTTCTCCTCTCTTTACCTCTCTCTCTCTTCT…
AT5G66920.1 | Symbols: sks17 | SKU5 similar 17 | chr5:26722701-26725657 FORWARD LENGTH=2190 GTTGATTATGATTATATTTGACCAAACCCAAAAACAATAAAATAAAGTCACTCGAGATCTTCACTGTCATTGATTGGAACCACCTTTGGGACTCCTTTTTTTTTCTTCTCTCACTTACTTATGTCACCCACAACTTTCGCTATCTAATTGCACTTTTTATAGACCAAAGTCCCTACATTACTCTATTTTCTCAAACCCCATTTAGAAGAAGAGTTCTTAGCTGTCTTCAATCTCTTTGTCTGTATCATTCTTTACGGAAGCCATGAAAATGGCATCAAGAAAAACAACATCCTTGCTTAATCATCTT…
AT5G67030.1 | Symbols: LOS6, NPQ2, ZEP, ABA1, ATABA1, ATZEP, IBS3 | ABA DEFICIENT 1, IMPAIRED IN BABA-INDUCED STERILITY 3, NON-PHOTOCHEMICAL QUENCHING 2, ARABIDOPSIS THALIANA ZEAXANTHIN EPOXIDASE, LOW EXPRESSION OF OSMOTIC STRESS-RESPONSIVE GENES 6, ARABIDOPSIS THALIANA ABA DEFICIENT 1, ZEAXANTHIN EPOXIDASE | chr5:26753469-26757402 REVERSE LENGTH=2592 GTTCAAATATTTTTACCAAACATTTCTAAATATATTGATTAGTTT…
AT5G67220.1 | Symbols: no symbol available | no full name available | chr5:26820121-26821964 REVERSE LENGTH=1465 ATGGCGGCGGCGATGATTTCGTCTTCCGTCGTCAGCTCATGAAACTAAATCTCTCGAATCTCAGATTTCTACGTACCCGAAAATCGTTAATCTCCCAGACGCGAGCAATGACTCAAAATCCGGATCCAAAACCTGATCCATCGCAGGTTCTAGACGATATCCTCTGTTCGGAGCAGCGTGATGGGCAGATTGAGGAAACAGTCGACACAGCGCCGGCGAGCTTGGGCTCTCCAAGTCGGGTCTTAAGCATTGATACTAGAGTAGAGAGAGCTTGGGCACACTGGAA…
AT5G67300.1 | Symbols: MYBR1, ATMYBR1, ATMYB44, MYB44 | ARABIDOPSIS THALIANA MYB DOMAIN PROTEIN 44, myb domain protein r1 | chr5:26854022-26856006 FORWARD LENGTH=1985 CTCGAACTTGTTTTTGGTTCATCTCTCAAAACCAAAATCACTAAAGAGGAGAAGATTGCTAAAGTTTGATAAAACATTCCAAAATCAATGGCTGATAGGATCAAAGGTCCATGGAGTCCTGAAGAAGACGAGCAGCTTCGTAGGCTTGTTGTTAAATACGGTCCAAGAAACTGGACAGTGATTAGCAAATCTATTCCCGGTAGATCGGGGAAATCGTGTCGTTTACGGTGGT…
AT5G67330.1 | Symbols: ATNRAMP4, NRAMP4 | ARABIDOPSIS THALIANA NATURAL RESISTANCE ASSOCIATED MACROPHAGE PROTEIN 4, natural resistance associated macrophage protein 4 | chr5:26861266-26863897 FORWARD LENGTH=2412 CAACTATGAAGGTGTCTTTATGTAGTAGTAGTAAACCGTTGGGTGAAACAGTGAAAGTGGATGATGGCGCGTGGCGAGAGCTGACGGATTCGTGTAACCCCCAGGCCAAACACGTTTCTACTTCTACTTAACCCATTCCCTTTATTTATTTTTGTTTCTGTTCACCACGTCGCATTTTTTAATCTGTA…
AT5G67370.1 | Symbols: CGLD27 | CONSERVED IN THE GREEN LINEAGE AND DIATOMS 27 | chr5:26877272-26879639 REVERSE LENGTH=1553 GGAGCATGTGCCACGTGGCGAGAGAGTGACGCCACAAGTGGCAGAAGAAACCAAAACTAAACTGATTATTATTATTTCTGGCTCTGTTTTGCTTGCCGTGTATCAGGTGCTCTGCTCCACTTACCTTTAATCTTCAATCAACGGTACTCTCAGGAACAGGAATCAGATCGAGCAATGCTCAGGTTAATCGTTAATTACCCTCTGATTCCCAAGATATCCCACCGGGTTTGTAGTAACAGTAGTAGTAAGCTCGGGAGTTACTATGATTCTTCGTCG…
AT5G67560.1 | Symbols: ATARLA1D, ARLA1D | ADP-ribosylation factor-like A1D | chr5:26950106-26952285 FORWARD LENGTH=1400 TTTTGTTTTCTTATCAAATCTAAATTCTTTCTTCCGAACTTCTCTCTGTCCCATCGAATCTTTTTTCTGAGTGGCTAGTTTTTTGTTTTTTCTTTAATAATAACTACAATACATAGCAAAGCTCCATTATTTTCGCTCTGTCAGACACAGCTTCAGTTTCCCTACAAAACGAATTATAATCAGATCTAGACCGTTAATCTCACGACCTACATAAATATAGACGGTTCAGATTTACTGAGCCATTTTGTAACTTTAATTCGCCGGCTCTCTTGCCGTGTT…
ATCG00480.1 | Symbols: PB, ATPB | ATP synthase subunit beta | chrc:52660-54156 REVERSE LENGTH=1497 ATGAGAACAAATCCTACTACTTCAAATCCAGAGGTTTCGATACGTGAAAAAAAAAACCTGGGACGTATCGCCCAAATCATTGGTCCGGTACTGGATGTAGCCTTCCCCCCGGGCAAAATGCCTAATATTTACAATGCTCTGGTGGTTAAGGGTCGAGATACTCTTGGTCAAGAAATTAATGTGACTTGTGAAGTACAGCAATTATTAGGAAATAATCGAGTTAGAGCTGTAGCTATGAGTGCGACAGAGGGTTTAAAGAGAGGAATGGACGTGGTTGATATGGGAAATCCTCTAAGTGTT…

## Sheet: WOX4 specific
AT1G03630.1 | Symbols: POR C, PORC | protochlorophyllide oxidoreductase C | chr1:907523-909650 FORWARD LENGTH=1787 GCCCAATAAACGAGAGATGAAGAATCTGAAACTAGTGATCTGATTGGTTGAGGGAAAAAGCTGTAGCCTGGAAGACACGTGTCACTAACCCAAAACTACCTTATCTTCTGTCGCTCCTCAATTCGGGGAAAATCGAAGACACTGTGACACTCTAGCACCTTCAGTTCCGTACAACAATGGCTCTCCAAGCTGCCTATTCTCTTCTTCCTTCTACCATTTCAATCCAAAAAGAGGGCAAATTCAATGCTTCTCTAAAGGAGACGACTTTTACTGGTTCTTCATTT…
AT1G05570.1 | Symbols: GSL6, ATGSL6, ATGSL06, GSL06, CALS1 | GLUCAN SYNTHASE-LIKE 6, callose synthase 1 | chr1:1647880-1659611 REVERSE LENGTH=6209 TGTCACATATACATATGAAAACGACCCAGCAGCTTCCAAAAATTTATGACGTTATATATTAAAATTTAATACGTTATTAGATGACGTGGCAGTTTATCATTGGCTAACCAGAAAAAGCTGCAAGAAAGGAAATGTGTTACTATAAACTTGGCGCCTGTCTTGTAGCCGTTGCTTTCCTCTCCGGCCTTTTCTCTCTCCTCTCTTCGACCGTCGTCGCCGGAGACCCTTTTCAAGCGGCCAAACAAAGATGCA…
AT1G09460.1 | Symbols: no symbol available | no full name available | chr1:3053698-3055360 FORWARD LENGTH=1466 TAGCAAAGTAAACATCTTTTGCCTACTTTCTTCTTTTTTTCTCACTTAGTCACTTGCATGTAGAGTACAGTCAGCATCTTCTCTCTTTTTCTCCCCCAATTCTCTCAAGAGAATCTCTAAGCTTTTGTTCTTCTTACAAATCATGTACTTATAATAAACCCAAGAAAGAAGAAGAAGAAAAACAAAACCAATCCCAAGCTGTGATGGCGAAACAGAGTTACTTCTTCGTCTTCACCTTCTTGTTTCTTTCTCTTCTCTCATACTGTTCTTCAACAACTACACATCATG…
AT1G10682.1 | Symbols: sORF1 | short open reading frame 1 | chr1:3544913-3545614 REVERSE LENGTH=702 CTTTGAGTTGAACTATGACTAGGACCAATCATAGAATGTGATATTATTATCTAATAGTTATCTCCCCACTTTCAGAAAAATAATCAGCCTCCTTCTATCTACACATCTCTCTCTATATATTAGCTTCTTTAGATAGAGATTTCACCCACAAATCTCTAAATTCAAAACCTTGAACCAAATAATTCATAAAAAAAATCTTCAAGGGAATGAAACCGGCAGAAAAAATGCAGACAAAGCCATTTAAGGAAGAGACAGAGGAACCTCAGTTTGGAAAATCTCCCCAACAGTTTGTTTAGCTT…
AT1G11260.1 | Symbols: STP1, ATSTP1 | sugar transporter 1, SUGAR TRANSPORTER 1 | chr1:3777236-3780823 FORWARD LENGTH=2483 CACAGCTAAGAAAATACGAAAAGACAGCTCAACACTTTTCCACTTCTATTCCCCACTGTCTATATAACTCTGATAAATAATCTCTGATCTCTCCATCTAATATCTCTTTCTCAATTTCGGTTCCACTTTCCTTTCGTTTGCAAAAACCCATCCCATCAAAAATAAACAAGAGGGCCTAAAGAAGAATCCTAAAGACTTTACGGGTCTTGTTTAGGATAAAAGAAATGCCTGCCGGTGGATTCGTCGTCGGGGATGGCCAAAAGGCTTATCCCGGCAA…
AT1G11320.1 | Symbols: no symbol available | no full name available | chr1:3806822-3808940 FORWARD LENGTH=1906 GATTCTGCAATGCGATTCAATCGTTACCACAACTTAAGATCGAAACCGGACATTAGAACCCCTTTGTTACTTCGTCGTACATTCGTCAACTATATCCTTACCTTTGGTATCCTTCGCCTTTGATACAATGATACCAAAAGAAAAGAAGAAATAATCAGAAATAATCAATTGTTCTGGTTTTAGGTTGACCAAACTCTTTAACCGAAATAATCAGAAATTCGAAAATAACCGAAACGAACCGACGTAAGAAACCGGATCGTCCAATTCCAGATTTTGAAACCAAAATCC…
AT1G13245.1 | Symbols: RTFL17, DVL4 | DEVIL 4, ROTUNDIFOLIA like 17 | chr1:4525414-4526204 REVERSE LENGTH=791 AAATCATTCAATATTCAATGATAATAAATTGCAATAACGCAAAAAACACACAAGTGGGTAGTGAATAAGAAGTGTGTAGGGCCACGTTTCAATATTTATCTCCTTCTATAAAAAGGACTCTCTTCTTCTTTGTATCCTCATTTTCATTAATCCTTCAATACATCTCTCAAACCCTAAGAGAAGAAAAATTTGCTTTGTTTTTGCCAAATTCAATCGATATATCAAAGATGAAGATGGGAGGTTCAAAGAGAAGAGTATCGAGCAAAGGACTTGGAGCTGTTCTTAAAGA…
AT1G13800.1 | Symbols: FAC19 | embryonic factor 19 | chr1:4730395-4733740 REVERSE LENGTH=3257 TTTTCCGGCTGCCACAAGATCGGAAAATATTTCATGCGGGTTTTTCCGATTCCATTACTCTCACATGTGAGAGGATTGATTCGACAAGGACCCTCTTCGCGATTCTACGTGGTTCCTGCACTTGCCCGGACAAACCTTACAATCTCACACTCTGAGCAAGTAAAAGAAGGTACTTTTGATTATAAAGCATTGGAGTTAAATGACATTGGGGTTCTTCGTGTGTTGAATAGTATGAAAGATGATCCTTATCTTGCTTTATCGTTTCTCAAACGAATTGAAGGAAATGTGACTTTGCCTAGTGTCCA…
AT1G16510.1 | Symbols: SAUR41 | SMALL AUXIN UPREGULATED 41 | chr1:5644572-5645443 REVERSE LENGTH=872 GTAGTGTAACATAGTATTTGATTTGTATACTAAAATAAATGTAAAATTTATCGGGCTGTTGTACCTGGCAAGTACACCATATGTGTACTCTCTCCTCAATGCTCTCGTCATAATCTTTCCATGTCTTCTTCTCTCTATATATATTACTTAACTCTTTCTCACTCTCTCTAATTTTAAATTTATCTATCATTAGTTTAAACCGCCGGAGAACAAAAAATGAAGCATCTCATCCGCCGCCTCTCTAGAGTCGCCGACTCATCCTCCGAATTCTCCATCCGCCGTTCCACCTCCTCCTTCC…
AT1G20850.1 | Symbols: XCP2 | xylem cysteine peptidase 2 | chr1:7252111-7253747 FORWARD LENGTH=1378 AAAAGAGCGACCTCTATCGAGTCTCCAGCCTATATAAACAGGCTCTTCTCTTCCATTTCCTCTTATCAAGTGACAAAAGAAAAACAAACGTACTCAAATGGCTCTTTCTTCACCTTCAAGAATCCTCTGTTTTGCTCTTGCCTTATCCGCTGCTTCTCTCTCCCTCTCTTTCGCTTCTTCCCACGATTACTCCATCGTTGGATACTCCCCCGAGGATTTGGAATCTCATGACAAACTCATAGAACTCTTCGAAAACTGGATCTCAAATTTTGAGAAAGCTTATGAAACCGTTGAAGAGA…
AT1G22690.1 | Symbols: no symbol available | no full name available | chr1:8027126-8028126 FORWARD LENGTH=727 CAAATGCAATCTATAATCTGTGATTTATCCAATAAAAACCTGTGATTTATGTTTGGCTCCAGCGATGAAAGTCTATGCATGTGATCTCTATCCAACATGAGTAATTGTTCAGAAAATAAAAAGTAGCTGAAATGTATCTATATAAAGAATCATCCACAAGTACTATTTTCACACACTACTTCAAAATCACTACTCAAGAAATATGAAGAAGATGAATGTGGTGGCTTTTGTTACGCTGATCATCTCTTTTCTTCTGCTTTCTCAGGTACTTGCAGAGTTGTCATCATCC…
AT1G23390.1 | Symbols: no symbol available | no full name available | chr1:8308965-8310916 REVERSE LENGTH=1952 ACCAATAATCGGATTGTTAATTGAAAACTTTAATACTCCATACATATTGAGTTAACTCTGTTAACTTGAATGCTTAAGAATACCATCCAAATCTAATTTAGTCCCAATCTCAAGTTACTAACAATAATAATTACTGTATATGAATGTCACATATTAACCTACAAGAAAATAAAATAATATTAATTCCATGTGCAATAATAAGAGTCGATCACCAACTTCGCTGTGTCACTCTCTCTATATATAAAGACTTTCCCTCCTTTAGACTTTGTGCATTATCCAAAAAATGGA…
AT1G23700.1 | Symbols: no symbol available | no full name available | chr1:8379454-8382290 REVERSE LENGTH=1568 CTTTCACTTCCACAAGTCAGAGAAAAATCGAACTCTCCGGCGATTTGTCTCAACTGAATTCTCCTCCGCCACCGCTTCTTCTTCGTCTCCTTCGTTGCCTCCTCCTTTGCGCTCTCACGCTTCAGGTTTTTTCTCCGGCTCGCATAATGACGAGTTCACCGGAAACGAGATTTCCTCTGGTTGCGAAAGATTACGAGATTTTAGAAGAGATAGGCGATGGTGTTTACAGAGCTCGATGCATTCTACTTGATGAAATTGTAGCCATCAAGATCTGGAACCTTGAAAAAT…
AT1G24807.1 | Symbols: no symbol available | no full name available | chr1:8771370-8773535 REVERSE LENGTH=1104 ATGGCAGAATCGAATTCGATACCTTCCGTTGTTATCAATTCCTCTAAACAGAATGGTCCTATCATCGTGATTGATAATTACGACAGCTTCACTTACAATCTCTGCCAGTATAAACAAAATTTTGAGAATTGCTATCTATTTCTACAGTATATGGGAGAGCTACAATGCCATTTTGAAGTTTACCGCAATGATGAACTTACAGTAGAAGAGCTGAAAAGAAAAAATCCAAGAGGAGTGTTGATTTCTCCTGGACCTGGTACCCCTCAAGACTCTGGGATTTCCTTGCAA…
AT1G26820.1 | Symbols: RNS3 | ribonuclease 3 | chr1:9292446-9293862 REVERSE LENGTH=1123 CGTCTCTCTACCCAAAACAAAATATCACACTTCACGTTATATGACTTATATAAACATATTCTAAACTATTTATCTATCATCCATCCTTCATTGGTTTTCGACAAATTTGATTCCCACAAATTATTTGATATCTTGAGGAAATGAAATTCTTCATTTTTATTCTAGCGTTACAACAACTCTACGTACAAAGTTTCGCCCAAGATTTCGATTTCTTCTACTTCGTTTTACAGTGGCCTGGAGCGTATTGTGATTCAAGACATAGTTGTTGCTATCCACAAACCGGTAAACCAGCTGCAGATTTTGGAATTCAC…
AT1G29025.1 | Symbols: no symbol available | no full name available | chr1:10124286-10127098 REVERSE LENGTH=2198 ATTTTAACCTCAGTTTCATCAATTTTATATACCTTATTGTCTTTCATTATTCTTTTACGTAAAACCCTTCCAAAAATCATGTTACATTGCTTAATTTATGTGTGTGTGTGTCAGTGTATTGCTTAATTTATGTGTGTGTCAGTGTATATAAATATATGCAGCGTAAGAAGAGAAGGATCAGACCAAAACTATTGACTTAAAACACTGTTTCAAGTTTACTTCCATGGCACGTCTTACTCTGTTTCTGTCTTTTCTTTCTCTAGCTTTAGTCTCTGTTGTAAACTGT…
AT1G30380.1 | Symbols: PSAK | photosystem I subunit K | chr1:10722183-10723247 FORWARD LENGTH=769 CATTTCTGTGATCGCCAAAGCCACACGATGATTCTTGCCTAAATCATTTTAAAGACTGTATAGAGGAAAACAAAACTGCAAAAACAAAAATAAAAAAAACATCGCACAAGAAAATAAAAGATTTGTAGAATCAACTAAGAAAATGGCTAGCACTATGATGACTACATTGCCTCAGTTCAATGGTCTTCGAGCCACCAAAATCTCTGCAGCTCCTGTACAAGGCCTGGCAAGTGTTCAGCCCATGAGACGCAAGGGAAATGGAGCTTTGGGTGCAAAGTGTGACTTCATCGGTTCATCAACA…
AT1G30820.1 | Symbols: no symbol available | no full name available | chr1:10944908-10949482 REVERSE LENGTH=2509 AAAAATAGGTGGAGGGTTTACATTGGGGTTTTGAGAGAGGCGCTTCTCTGCTGCAAATTGCCTTTACTGTGTTTCTCTCTTCCCCTTTATAAAACCGCTTCCGTCGTCAATGGCGTGAGCCTAAACAAGAAAGAAAAACCATTCTTCTCTCTTTTCGTTTTTTTCATTCTCTCTCTCTCTACTCCATCGTTTTCACACTTTTCTCGCCGCCCTTTATCCTTATCCGATAAACCCACAAATAAAGACAGACTCTTTTGTTCTTTAAACAGAGATTGTAAATCCAGAG…
AT1G31330.1 | Symbols: PSAF | photosystem I subunit F | chr1:11214676-11216141 REVERSE LENGTH=1203 AATCTCTTATCCAGTGACATGTTACTTATCAACCAATCACAACACGCCACCTCATCACCCCAAGACCACTTCTCTTATCTTCCTCTCCCTCCACTAATCCCCTCAAGAATCTAAAGCTCCTCCCATAAGTCTTCTCTCCACACTTCACCCAAAACTCCAGAACCCTAGAATTCGAAATCTCCAAAGAACCCGACAAAGCGCCATGTCGCTCACTATCCCGGCGAATCTCGTTCTCAACCCGAGATCTAACAAATCTCTCACTCAATCCGTACCTAAATCCTCCGCAAGATTCGTCTGCTC…
AT1G31690.1 | Symbols: no symbol available | no full name available | chr1:11343854-11347945 FORWARD LENGTH=2338 TGTGAAACAACTTAATGTTTAGAACAACAAAACCCTAACTTACATGTTTACTTTTCAAGTGCAAAATAAAAAGAAAATTTTCCTATATATAGTATACATAATCCAACTCAATCAAATCACAAAGCAATGGCTCAAGTTCACTTAACCATTTTTATATTTTCTTCCATTTTCGTAATCTCATCATCTAGCTTCATCCCACCTCCTCACCCCTTCGATCCCTTGACCGAGACTGAACTCAAACTTGTCCGTAACATCATCAACAAGTCGTACCCTATTGGTCATAACC…
AT1G32060.1 | Symbols: PRK | phosphoribulokinase | chr1:11532199-11534639 FORWARD LENGTH=1890 TTATTACTTCATGAAGTAAATAAGATATGATCTTTGGTTTTTTAATGGCTATAAATGTTTTCTTATCCTCTTATCTTATCAACAACATCTTAACATAGAGACTAATCAACATTACAAACAATTTTACTTCAAGAAACCAAAACATGAGCCAATCATCACACAACCACATTAAACCAAAACAAAACAAAATAAAACTCCTTTTCTTCTCTGCAAATTGCCATCTGTTTTTCCTATAGACCCATTGTCCTCCTCTCATTTCTCTCTTTCCCCATTTAATCTTATTTTCAAAAAAAAAAAAAATCACA…
AT1G32450.1 | Symbols: NRT1.5, AtNPF7.3, NPF7.3 | NRT1/ PTR family 7.3, nitrate transporter 1.5 | chr1:11715147-11719988 REVERSE LENGTH=2216 CTCTTCTCTACAACACCCAAGCTTGAACTTGCTTTCTGCTTCTTCCTTCTTCGTCCTTTGTTTTAATTCTCTCATATCACTTACGAAAAGAAGAAAGAAAAAAAACACCAAAACTAAAGAGAAATTTCGTTATCACTCTCTTGCCAAAACTCACATACATATAATCATATATCATCGCAAAATGTCTTGCCTAGAGATTTATAACAAAGACACGATGAAGAAGAAAGAAGGAGAAGAAGAAACAAGAGATGGGACAGT…
AT1G33750.1 | Symbols: no symbol available | no full name available | chr1:12233632-12236576 FORWARD LENGTH=2177 TTTTTGACCACTTTTAAATCCGTCAATAAATGTTACATGACTGGGATTCCAATGATGTGTATTTAAAGCGTGACCACAAGGTACAGATGAGAAAGCTTTAGGAAAAAAAAAATCAAATACAGAAGAGAAACAAAAAAATGGAAGCAGCAAGAATGGGTTTTCGAGCTAAAACTCTCCCTCACCTTGGCAACGGTACTCGACTTCCTCTTAAGACCAAACTCTCGCTCTTTCCTATGCATTTGCTTCAAAACCACACTACTCTTTCCCGGAGATCAACAAAACTCAA…
AT1G37130.1 | Symbols: B29, ATNR2, NIA2, NIA2-1, NR2, CHL3, NR | NITRATE REDUCTASE 2, CHLORATE RESISTANT 3, ARABIDOPSIS NITRATE REDUCTASE 2, NITRATE REDUCTASE, nitrate reductase 2 | chr1:14158452-14161938 FORWARD LENGTH=3205 CGGCACGATACTTCCTAAAAGCATACCACTAGGCTCTCTCCTATATAACTTCATCTCCACCAACGATGCATTTTCGTCCTCAGATCTCATCTCACTCACAAGAGAGAGATAGAGAGAGAAAAAGGCTCTGCTTTCTACATTATTTACGATTATACACTTTCCAACATGGCGGCC…
AT1G43790.1 | Symbols: TED6 | tracheary element differentiation-related 6 | chr1:16575759-16576541 FORWARD LENGTH=783 AAACATTCTAGGTTAGCTTAACAAAAACAACAAGCAAACAAAACCTTAGGATGGGAGTTAAGTCATTACAAACTTAGCAGCAACCTATACTCTCAATACTCACTACAAATAAGCCCCATGATTCTCCATCTTCCTCAAACCATTTCCACCTCAAGAAATAAATCATCAGAGCCTCACACATCAAACACAAGTAATGGCCTCCACGGATTCAGTTTACCGTCCCACACCAACTCCAGACCATGACACTACTGTTGTAGTAGTTGTGTTTGTTTCTTTGGGTT…
AT1G43890.1 | Symbols: RAB18-1, ATRABC1, ATRAB18, RAB18, RABC1, ATRAB-C1 | ARABIDOPSIS RAB GTPASE HOMOLOG C1, RAB GTPASE HOMOLOG 18-1, RAB GTPASE HOMOLOG B18, ARABIDOPSIS RAB GTPASE HOMOLOG B18, RAB GTPASE HOMOLOG C1 | chr1:16646696-16648639 FORWARD LENGTH=1030 GGTGAAATTAAAGAGGCATCTTAACCAAAGAAGTCTCTCTTACGAGTTTTCTCTTCGGCTTTCCACTTTTTCCTCTGTTCGTGTCATTCTTCTCGTAGATCTCGAGAGAGAGCCTTAAGGAAATTAAAAAAGGTTGG…
AT1G48130.1 | Symbols: PER1, ATPER1 | 1-cysteine peroxiredoxin 1 | chr1:17780429-17781727 FORWARD LENGTH=1059 CATGCACCTCAATTTGAACATCATCAAGTCTCTCTCTCTCTTTTTCTGACTTTGATCCACGAACCTAACCAGCTTGCGATCTCTATTTAATCGGTCCTCGACGCAACTTCAACTTCTACTACATCCATTCACATCAAATCAATACAGAAAGTTTTTTCTATATATAAATATAAAAGGTAAAATGCCAGGGATCACACTAGGAGACACGGTGCCGAACCTAGAAGTGGAGACGACACATGACAAGTTCAAACTTCATGACTACTTCGCCAATTCTTGGACCGTCCTCTTC…
AT1G50770.1 | Symbols: no symbol available | no full name available | chr1:18818459-18820503 REVERSE LENGTH=1999 ATGGTTTTACCCACTGAAAACAGTTCACCAAGAAGCAGCAAAAAACCCCATCTTTTAAAACCTTGTAACAACACTTCCATTGATGGATCTGAAACTCCTCAAAATCGTTCAGCTCCTTCTCCTCCTGAATTAAAGTTTCTGTCTTTCAGTGTCTCCTTCAATGGGTGGAGGTTTCCAAACAAAAATTTCAAGTCTTGGGCTAGAAAAATGGCTGCTTTACACGAACCCATTTGGAGAAAAGCTGGCATTTTCGAAGCCGTCACAGCATCCACATACAAAATCAACC…
AT1G52000.1 | Symbols: no symbol available | no full name available | chr1:19333088-19336135 REVERSE LENGTH=2542 CCATTACCCACCCTCAATTATTGCAATTTACTCTCCTCCAATCATCCTCCACTCAGAAGATATCAAACGGAATTCAACGGCCACGATGTCTTGGGATGACGGAAAACACACGAAGGTGAAGAGAGTTCAGCTTACGTTCGATGATGTCATCCGATCTATCGAGGTCGAATACGACGGAACCTCCCTTAAGTCCCAGCCACGTGGCACCGCTGGCACCAAAATTGACGGATTTACACTGAGCTCTGATGAGTATATAACGGAGGTGAATGGTTACTACAAAACTACG…
AT1G52060.1 | Symbols: no symbol available | no full name available | chr1:19358800-19360822 REVERSE LENGTH=1355 AACAAACTACTTAAAATGATGAAACTTGAGAACTGAGAAACATTAATCTATTGCCTTAGAGGCCACTAGTTAAATATACTAGTAATATGCATTTGTGAAAGAGCTAAAACTTGGTGTATAAATAAGCATTTCGATTTCAGCTTCTTCATCAATCACCATAGCACATCGATCATGATTTTCATCTATATATTTCTCTTTCTCTCCTCAGCCATTATAGATTCAAATGGGTTTGCAATGGCCCAAAAGTTGGAGGCTAAGGGTGGGAAAGGGGGCAAGGAATGGGATG…
AT1G52190.1 | Symbols: NRT1.11, NPF1.2, AtNPF1.2 | nitrate transporter 1.11, NRT1/ PTR family 1.2 | chr1:19434480-19439031 FORWARD LENGTH=2373 TAATTGTCCACTCGTCGCGGAAATGTAACACACATTCCTCGCTCTCTCTCTCTCTCAAATCACTTGCAAAGACAAAGATCTTCCACTTCCTCTTCTTCTTCCTCTTCCTTTTTGCCTTTCTCTGTCTCCCTCTAGAGTCTCTTCTATATAAATATCACTAGATTTAGTGTTTGATCAAATCACATTCAACAATGGAGAACCCTCCCAATGAAACCGAGGCTAAGCAAATCCAAACCAATGAAGGCAAAAAAACAAA…
AT1G52200.1 | Symbols: no symbol available | no full name available | chr1:19441636-19443624 REVERSE LENGTH=1425 CAAAACTTAAATGTGAACTACGTCATTCAAAATTTCTTCTTTCTTTTCAGCATAGAAGTTTATTCGTTAAATCAAAAGAAAAACTCAATTTTTCTATTGAATATTATTTGATTAATTTCATGGCTTAAGGAAATATAGAATCCTTCTCCTTCTCAAATTCTCCTATAAATCAACCCTTCACGTCAAAACTAGCTTGCTACACTTAACATATCAACCAATGGGTCGTGTCACTACTCCATCCGAGGAGGATTCAAACAACGGTTTACCGGTTCAGCAACCCGGTACA…
AT1G52980.1 | Symbols: Nug2, AtNug2 | nuclear/nucleolar GTPase 2 | chr1:19737405-19740348 FORWARD LENGTH=1966 AAACACTCGAAGCCACTCTGTTTCTTCTTCCTCCTCTGTTTCTTTCTTCTCTTCCATCGTTCGCCGTTAAGGAAAACAAAAATCAGAGATGGTGAAGAAGGAGAAGAAAGCGAATGTTTCCGGTAAACCAAAGCATTCGCTCGATGCGAATCGTGCTGATGGCAAAAAGAAAACCACCGAAACCCGGTCCAAATCCACAGTTAACCGGCTTAAGATGTACAAGACTAGACCTAAGAGAAACGCCGGTGGTAAAATCCTTAGCAACGAGTACCAGTCAAAGGAATTACCC…
AT1G53190.1 | Symbols: no symbol available | no full name available | chr1:19837110-19840370 FORWARD LENGTH=2108 GAAGAGAAATTTTAGAATCAAGAAACCGACGTCTCTCTCTTCCTCACCTCCTCTTTCTTCTCTGCTTCGGATCTCTCTCTTCTCTCTCTCTCTCTCCCTGATTAAACCTCTAAAATCAGGGAGTTTTTTTCTTCTGGTTTCGGATTCTCAGAAAAATTAGCAAGTCTTTGTCTTTTGCTGCTGGTTGCATAGCCCCCATTGAAGCTTTTTTCCTCTCAATCTTAATGTTCTCAAGAGGGCTTCTGCAGCAAGCGAAATGGGACAAAGAAATAGGAATGTTGATTTA…
AT1G54040.2 | Symbols: TASTY, ESR, ESP | epithiospecifier protein, EPITHIOSPECIFYING SENESCENCE REGULATOR | chr1:20170715-20173949 REVERSE LENGTH=1370 GGAAAGGAAAAGAGACACACACAAATAAAGAAAACGAAAACACTTTTATACTTATATTGCAGCCATGGCTCCGACTTTGCAAGGCCAGTGGATCAAGGTGGGGCAGAAAGGAGGAACGGGACCAGGACCTAGAAGTTCACACGGCATAGCCGCGGTCGGAGACAAGCTCTACAGTTTCGGCGGCGAGTTAACACCAAACAAACACATCGACAAAGACCTCTACGTCTTTGACTTCAACACTCAAACTT…
AT1G54860.1 | Symbols: no symbol available | no full name available | chr1:20457257-20458631 REVERSE LENGTH=1065 CTCCTCGGTGCCAAGTGTTTGTCACTTTAGCAAATTCTTATCAAGAGAAGCTAATTCTAGACCTTTAAGATACTATAAACAAATAGAGTACAGGACCAACAAAATTACATTCTCTTTGCCTTTGCCTATCGCTTAATTCTGCTTTTATTACCAGAGAAAGCAAGAATATATAAGAATCAGAAATTGGGTGAAGAAGAATGGTCTTGATTACTAAGATGTCTCTCTCTTTCTACATCATTCATCTTCTCATTTTCTCCTTGATTTCCACTTGTGTTGTCTCCAACCA…
AT1G55670.1 | Symbols: PSAG | photosystem I subunit G | chr1:20802670-20803449 REVERSE LENGTH=780 AGAATCCAAAACCAAACCTTCAGATCATAAATCCAAAACCACTCATTTTTCTATTACTGAAATTTTTCTTAGAGAAGAAGAAGAAGAAGCAAAATGGCCACAAGCGCATCAGCTTTGCTCTCACCAACCACATTCTCCACTGCAATCTCCCACAAAAACCCTAACTCCATCTCATTCCATGGCCTTCGTCCCCTCCGTCTAGGTGGCTCCTCCTCCGCCCTACCCAAACTATCAACCACCGGGAGAAAATCCTCCTCCGCTGTCGTGAGAGCTGAGCTAAGCCCTTCCATCGTCATAAGTC…
AT1G58290.1 | Symbols: HEMA1, GluTR, AtHEMA1 | glutamyl-tRNA reductase, Arabidopsis thaliana hemA 1 | chr1:21623700-21626402 REVERSE LENGTH=2311 ATAAATACTTATATGTTGCCGTGTAAGAACAAATGCCACCAAATACGCAAAAACGAGTGTGGATAAAACGTGTTCTCCACCCGCCAATCAAATTCCATCAAAATCTCAATGCATTCCTCATTACATATCTTTAGATTACCATCCAATCATAATCCTCAATTTCCAGTTCTACTAAACCGGTTTTGACCCGATTTGATTTTTCAGCCTCAAATCTGACAAATCATATTCACAGCGATCTCCTTCTTCCACATCGC…
AT1G60960.1 | Symbols: IRT3, ATIRT3 | iron regulated transporter 3, IRON REGULATED TRANSPORTER 3 | chr1:22445410-22447060 REVERSE LENGTH=1278 ATGTTCTTCGTCGATGTTCTTTGGAAACTGGTTCCTCTATACTTGTTCGGATCAGAAACAAAGTCTCTCTCAGCAACAGAGTCCATTTTGCAGATAGTTCCTGAGGCAATGGCTGCTACTTCATCTAACGTCCTTTGCAATGCTAGCGAGTCAGATCTTTGTCGTGATGATTCCGCTGCATTTCTACTTAAATTTGTAGCCATTGCTTCGATTCTCTTAGCTGGAGCTGCTGGTGTAACTATACCACTCATTGGCAG…
AT1G60990.1 | Symbols: no symbol available | no full name available | chr1:22462640-22465416 REVERSE LENGTH=1430 ATGAACCTTCTCCAGAGTTGTAAGGACATGGCGATGATGATGAGGATAGATAGCGTGAGCCACATCACCAATACTGCTCTACTTCCATGTCTCTACAACGGAACAGTTCTTCGCCGGCGCTCCCTCAGTCTCCGAAAGTGTGGTTTCCGAGAACGAAAGTTTCAGCTCCGATGCGTCTCTGCTTCTTCCGATTCGTTGCAGTTTGATTTCTCTCCGCCTCCAATTGATCACGATTTTCTTGATACAATAAGTGTTTCTGGAGGTAAAGTTTCTGAAGATGGTGTTG…
AT1G61780.1 | Symbols: no symbol available | no full name available | chr1:22812573-22814162 REVERSE LENGTH=692 CGACTTTCCAAATCCAGAAAAGGAAAAAAAATATATTTAAACATAGATAAAAATTTCAACACCGATAAGTTTTCGTCGTAACTCTAACCCATTCGAATTGATTTAGGCGTTAGGGTTTCTTCATATTTCTCTCTCGGAAGAAGAAGATGGTTTGCGATAAGTGTGAGAAGAAGTTATCGAAAGTGATAGTTCCTGATAAGTGGAAGGATGGTGCTCGTAATGTAACTGAAGGTGGTGGTCGTAAAATCAATGAGAATAAGCTTCTCTCCAAGAAGAATAGATGGTCA…
AT1G63340.1 | Symbols: no symbol available | no full name available | chr1:23491882-23494019 REVERSE LENGTH=1275 ATGGTACCAGCAGTAAATCCTCCTACCACATCACACCACGTGGCAGTAATCGGTGCTGGAGCAGCCGGACTCGTGGCTGCTCGAGAGCTCCGCCGTGAGGGCCACTCTGTCGTTGTTTTCGAACGTGGGAACCAAATCGGAGGCGTGTGGGCTTACACGCCTAATGTCGAACCTGACCCGCTTAGCATTGACCCGACCCGACCCGTAATCCATTCGAGCCTCTATAGTTCTCTCCGAACAATCATCCCACGAGAATGCATGGGTTTCACTGATTTCCCGTTTTCGA…
AT1G63530.1 | Symbols: no symbol available | no full name available | chr1:23563654-23565236 FORWARD LENGTH=1500 ATGAGGGTTGATTTTTCTGAGCCAGAGTACAGGAACTGTTACCATTGTCGCGATTCAGGCATACTTAATACTCAAGAATCTGAACCGAACAATGTGATTGGCTCATCCATCACTTCAGTTCCGGTTAGTTCCGGACCATTTCAAGCTCTTGGACATGCTTCTGCTGCTATTGGTTCAACCTCAACATCATCTCCAGTTCAAAGTTCTTCATCATTCAGCTTTGGATCCGCTCCTGCTGCCACCACATCTGTTGGTGTGTCTAGTACTTCCACACCCACACCCATTA…
AT1G65860.1 | Symbols: FMO GS-OX1 | flavin-monooxygenase glucosinolate S-oxygenase 1 | chr1:24498954-24502776 REVERSE LENGTH=1734 ATAAATAAATATCAAACATACCAATGAATTTAAAACATATTGTTTCACATTCCTAAATAAATGAAAATCAAACATATCATAGAAATTTAATAAAATAAATGGCACCAACTCAAAACACAATCTGTTCGAAACACGTGGCAGTGATTGGAGCCGGAGCTGCCGGTCTCGTAACGGCTAGGGAACTTCGTCGTGAAGGTCACACTGTCGTTGTCTTTGACCGGGAAAAACAAGTGGGAGGTCTCTGGAACTACTCATCTAAAGCTGACTCT…
AT1G66580.1 | Symbols: SAG24, RPL10C | senescence associated gene 24, ribosomal protein L10 C | chr1:24839090-24840806 FORWARD LENGTH=1151 TAAGCAGTTACGTAAGCTAAATTTAGGGTTTGTTTTTGCCGCACCTATAAAATAACAACACAGCTTCCCATTTGTAATTTCTAGGGTTTTGCAAAACCAACACCGAAGATCCAACACGATGGGACGAAGACCTGCGAGATGTTACCGTCAGATTAAGGGAAAGCCATACCCGAAATCACGATACTGTCGTGGTGTGCCAGATCCCAAAATCAGGATCTACGATGTTGGTATGAAGAGGAAAGGTGTTGATGAGTTTCCAT…
AT1G67195.1 | Symbols: sORF16, MIR414 | short open reading frame 16, microRNA414 | chr1:25137456-25137563 REVERSE LENGTH=108 TCATCATTATCATCATCATCATATTCATCTTCATCATCATCGTCATCATCATCATCATCATCGTATGAGAAGATAGAGAAGAGTGAGAGTATGAGATTTGAGTTGAGA
AT1G68620.1 | Symbols: no symbol available | no full name available | chr1:25765718-25767240 FORWARD LENGTH=1523 CTGGAACTTGAATACCTCGAATCGTCAAATTGTTGAATTGAAGAAAATCACGTGGGCATCTACGGTCCTAGACATTAATCTCAGTAGCCCACAAATTTAGTTTAATTTCAATTATTGATAGTATTTTGATGAAAAAGTATGGTTGGGAACATTTTCGACCTTACCAGTCTCTATCACCCTCCATTATACATCCTCCTATATAAGAAATCTCCAAACACATCAGTCTCCTAAACTCTTAAAAAAAGCTCTCTTTGTGGATCACGAAACTATACACAAATTCACACAT…
AT1G68765.1 | Symbols: IDA | INFLORESCENCE DEFICIENT IN ABSCISSION | chr1:25829917-25830781 REVERSE LENGTH=865 AACGACCATCCCATCAAACCAGATTCCCATTTCCTAGCATAAAATGGACTTCTATAGAAAAATACAAAGGAAAATAAAAGTCGAAGGCGGTGACTAAAACAACGAGAAAAACTCAAACCTTTGAAAACTTTAGAATTCTTATAAAATAATAAGGAAAATTCAAAGTCTCAATAGCGTGGGATTCACTCCACTCTTACCATTCCCCGACTTCCCCCTCATTTCCGCCACACTTATTTCCAATCAAATCCACACACACACATGTTATAAATATAACACATAGTCACATAC…
AT1G69526.2 | Symbols: no symbol available | no full name available | chr1:26131294-26133313 FORWARD LENGTH=1502 ATGGATGTTCCTTGTGGAATATAAACTACAATATCTATTTCAAAAAGCTTCAGTCGTCTTGGAAGTGAAACTCTAAATTATTACCTTAACAATGTTCGAGGTAAGGTTTCACCAAACGAGATGAGATAAATTATTACCTAGAAAGCTGGAGACAACTCTAAAGACTAAGATCTGAGATTGTAAGATCATTTTGGCCATTATGATGAAGATGATGACTCGAGTTCTTTCATCGCCTTCCTCACATGTCTCGTCGCTCAAATACTCACCTCGCAGAGTGATTCGAGCT…
AT1G70000.1 | Symbols: MYBD | | chr1:26362979-26364878 REVERSE LENGTH=1724 AGAAACTAAGATGGACAAAAGAAAATATTATAATTGGACAAAACAGAGTCATTTGAGATTTAAAACAGAGAAGTAATAAAGGTCAAATGTTTTTGTGGTGAGCTCTCAAAAACAGACATAAAAAAAAGAAGCAGAATCATTCCCATTTATAACAAACCTAAACCTCTCTTTTCTTCTTCTCTTTACCTTTTTCATTCCAAAATCTCTCTCTCTCTCTCTCTCTTTCTCTGGCTCGGGAAGAAGATGTCACGTAGTTGCTCACAGTGTGGAAACAACGGCCACAACTCTCGCACATGTCCGACGGACATAACTACCACCGGTGAC…
AT1G70180.2 | Symbols: no symbol available | no full name available | chr1:26426341-26429409 FORWARD LENGTH=1864 ATGAAAAATCCAAACCTATCTCGTAAAATTTGCGTAGCGATTGATGAGAGCATGTGAAGAAGCCACTAGATGAGTCAGGTCTCTTTGGTTTGGCACTGCGCAGCACTTTCAAAGCCCAAGCAAGAGTCCGTCGTCACGAACGTCTTCTTCGTCTCCACCGATTCTTCACATGTCGGAAGGTTCGAGACGGAGTAGGGTTACTATAACTCTAGGTCGTAGCGGTCAGGTGGTGAATCGAGCTGCAAGTGATATAGATGATGGGTATGAGTTACCTAGAGTTGGGACT…
AT1G70560.1 | Symbols: CKRC1, WEI8, SAV3, TAA1 | tryptophan aminotransferase of Arabidopsis 1, SHADE AVOIDANCE 3, WEAK ETHYLENE INSENSITIVE 8, cytokinin induced root curling 1 | chr1:26604855-26607652 FORWARD LENGTH=1548 ATTAAACACTATACAAACGACCAAACCAAGAAGAAGAAGATGGTGAAACTGGAGAACTCGAGGAAACCCGAAAAAATTTCGAACAAGAACATCCCCATGTCCGATTTCGTGGTCAATCTGGATCATGGTGATCCAACGGCGTACGAAGAATACTGGAGGAAGATGGGTGACAGGTGTA…
AT1G71520.1 | Symbols: no symbol available | no full name available | chr1:26938369-26939267 FORWARD LENGTH=899 GCTAAAACTAAAATAGAAAACGTCAACCAGTGCGAGCCACATGTCCATATCTCATAACCCCCCCGGTCATACTTTGACCATATATTATTTGTTTATTCATCTCATAACCCAATTTTAAAAGTACAATTTATATACATTCAATTTATTCGGACTTGATCTACACGACTTTATTCCGCTTCAACGTATTTATATGCAACATTTTCCCTCATGATCTTATAATCTCATCTTCATCCACCCAAAAACATGGATTCAAGAGACACCGGAGAAACTGACCAGAGCAAGTACAA…
AT1G73330.1 | Symbols: ATDR4, DR4 | drought-repressed 4 | chr1:27568714-27569823 REVERSE LENGTH=1110 ACCTAAGTGATGATTTGTTATCAATACCTTTTAAAATCATCATATTGTAGCAGGCTAGCAGCCAGTGCTTTCTATATAAAGAATCAAATATACTCTGTGACTAATTACATCAAACACATCAAGCAAAGTAACAAATTCCATAAACACAATTAGCTAAAAGAAAGAAACAATCATGAAGGCCACCATATCCATCACTACCATCTTTCTCGTGGTCGCTTTGGCCGCACCCTCCCTAGCTCGTCCTGACAACCATGTCGAGGACTCTGTAGGCCGTCTACTTCGTCCTGGTCAAACGTAC…
AT1G73370.1 | Symbols: ATSUS6, SUS6 | ARABIDOPSIS THALIANA SUCROSE SYNTHASE 6, sucrose synthase 6 | chr1:27584364-27588978 REVERSE LENGTH=3425 ATCGATATTCGGTCCGATATCCGGGACCACAATCTTAAGTAAAGTATCCATCAAAGAGGGGGAAAAGGAGCATTCTTTTTGCACCCATACCTTTTATGTTATTAACACATGAACCCCAAGAAAAGCAAAAGGTACACAAAATCTGATTTTGCTTCAAACAAAATGAAAATCACGCAATATTCTTTTTTTGTTAACTTGCTTGCACACTTTCTTTTCCCCACTTTTATTTCTAACGAATAATCTTCTCCCCCATCCT…
AT1G73730.1 | Symbols: AtEIL3, SLIM1, ATSLIM, EIL3 | ARABIDOPSIS THALIANA SULFUR LIMITATION 1, SULFUR LIMITATION 1, ETHYLENE-INSENSITIVE3-like 3 | chr1:27730434-27732683 REVERSE LENGTH=2024 TGACTCGACAACAGATATAAAGTAACAAAATATTTTTTTACATTAAAGAAAAAAAAAAACAGAAACCGAAGAAAACAACTTGGTTTTTGCAACAACAAAAAAAAAAAAAAAAATTTGGCCTTTGGGGGTTGGGTTATTGCCACAACAATACTTTGGCTTTGGTCCGACTAAATCAAAACTTTGCCTCTCCACAATTCGCAGCCATTTTT…
AT1G74458.1 | Symbols: no symbol available | no full name available | chr1:27986797-27987856 FORWARD LENGTH=864 ACACTAGTGAATAAAAAAGAAGAGTTTTAATTGTGATGAGCATCATCTGATGTCTCCAACTCAAAAGGCTTATTTCCACAATCAACGGTAGAGATCTAAAGATAATGAGAAAATTTGCACAATCTTCTTTAATATCGATATCTTCTTCCACGATAATCTTACAGATCCAGAAGAAGATCACACATGGTTTTTGTATAAATTAGACAAAGCTTTACTTGCAGAACAGAGCAGAAACAGAACATATATTCTCTGTCTTTTTTTGTGGCAAAAGTAAATGGCGAGAAGAC…
AT1G75750.1 | Symbols: GASA1 | GAST1 protein homolog 1 | chr1:28441501-28442435 REVERSE LENGTH=760 TAGACCGAAAATGGGGTCGGTTGTCCATCCAAAGGAGTGCTATAAATAGAACCCTCCAAGTTCTCATTAGGACACAACAACTAAAACCACATTTATCATTACAGTCTGATTTGAGCTAAGTTCTCTCATCATAAACTCTCCTTGGAGAATCATGGCTATTTCAAAAGCTCTTATCGCTTCTCTTCTCATATCTCTTCTTGTTCTCCAACTCGTCCAGGCTGATGTCGAAAACTCACAGAAGAAAAATGGTTACGCAAAGAAGATCGATTGTGGGAGTGCGTGTGTAGCACGGTGCAGGCT…
AT1G76050.2 | Symbols: no symbol available | no full name available | chr1:28540784-28543227 FORWARD LENGTH=1655 ATTTTATCTAGAGGCTTTTGATTTATTTTTTCAGAGAAGCCAAACTAAGATTTTGAAGTTGACGAGTGACGACGATGCTCTCAATCTCGCAGCTGCCGAGTTTCTCGTTAACCACCGCCAAATCTCTTCGTTATCCTTCTTCTCCTTCGTCGTCTCTCTCTATCTTCTTCTCCTTCTTCCCTAAGGTTTCTAATTTCGTCAGAGCAAGTTCCGGAATCCCCAATTTGGTCGCCTGTAGTCCGACAGAGATTATCATCCCCAGAGTTAATAACGCCGGACTCAGAAT…
AT1G77080.4 | Symbols: FLM, AGL27, MAF1 | FLOWERING LOCUS M, AGAMOUS-like 27, MADS AFFECTING FLOWERING 1 | chr1:28955522-28960111 FORWARD LENGTH=1014 CTTAATACTATTATTTTCTCTATCTCGTTTAACCAAAAAAAAAAACGAGTTGGAGGAAAAAAAAAACCAAGAAAAAAGAATAAAAAGCAAAAAGCATTGAGCGTCTCCGGAGATTAGGATTAAATTAGGGCATAACCCTTATCGGAGATTTGAAGCCATGGGAAGAAGAAAAATCGAGATCAAGCGAATCGAGAACAAAAGCAGTCGACAAGTCACTTTCTCCAAACGACGCAATGGTCTCATCGACAA…
AT1G80000.1 | Symbols: no symbol available | no full name available | chr1:30092807-30096742 FORWARD LENGTH=2124 GTCAAGTTGGATAATTCCCAAAAACTGGGAAAAAAGAACTCAAGCGTCAAATGTTGTAGGTGCATCATCATCAGTCTACAAGTAGTAAAAAACCCATTCGATTTGATAAGAAGACCCAACGGAAAGAGTCTTCCCGTCTACAAAGTAAACCCAATCAATCTTAATAATCTTTAAGAGGTTTTTTCTTATTATAATTATCTATCTCTCTATCTATCTATCTGCGGATCTCTCATGAAGAAACACTGAGGAGATTCTCTCGCTCTGATCTCCTGGTTTTCGGTTTGGC…
AT1G80520.1 | Symbols: no symbol available | no full name available | chr1:30276116-30277278 FORWARD LENGTH=1163 ATCTCTATTAGAGATAGTGTGATCCCAAAAAAAGAAGCATAATGTGCTCCATTTCCTACAGCGTGATTAATGGACAAACCCTCACTCAGTCATCTCCATGTGTTGCATCCTTTTTCATTTTTCTTCAATGCTAAAAGATGTGTGAACTTCTCTTTATCATTTTCTTCTTCTTTTTTTTTACTTTGGTCCACTTTAGCCCATCCGTTCACCCACCTTACTAAGCAAGCCCCGAAACTTTTGAAAAAGTCAAAAACAACCCCAAACCGTCTCACTCCTTTCCTTTATA…
AT2G01422.1 | Symbols: no symbol available | no full name available | chr2:183940-184734 FORWARD LENGTH=795 TTATATTACAAAAAGTATTTACAAGCTCACATCTCGTCATTTTCTCACTCTTAAAATTTTACTCTCCCTTATCTCTAAAACTTCAGCCGCCGCCTGCGTTTAGGGTTACCGGTTCCGGTGGCTTTCTCAGCACCGGAACCGAAGTCTTTTGTTTTGCTCTTATTCTATCTTTTTTCTTTAGACACATCTGAGAGATTTTTTTCCAACGGTTGTGAATCTGAATTTTCAGATCTAGATATTTAAAGTCTAAAACTTTTTCTTTTTAGGTTTTTGCTGTTTGTCTTTTGTCTT…
AT2G05940.1 | Symbols: RIPK | RPM1-induced protein kinase | chr2:2287238-2289636 REVERSE LENGTH=2031 CTAAAAAATCAACTCGTTAATAATTTTCTTAGAAACTACTATCAACAAAGAATAAAATAAGCATGTGTTATAAAATTAGGGTGATTTATTTCAATGTCAATATAAAGCCACCCCAATAGAATGAGTTTTTCTTTGTGTTAAAGGAGTAGCAATAGTAGTAGTAGTAGGTGAATTTGAATTGAAATTAGTAATCTATAAAGTCTTCTTCTTCTTCTATCTCTCCTCGTGACCATTAAAAACCGAGTTATTATATTTATAACATAAAACTTTATATTATAAAGTCTTCTTCTCATTTTCT…
AT2G06850.1 | Symbols: EXT, XTH4, EXGT-A1 | ENDOXYLOGLUCAN TRANSFERASE, endoxyloglucan transferase A1, xyloglucan endotransglucosylase/hydrolase 4 | chr2:2763449-2765743 FORWARD LENGTH=1314 CTTGAATAAAAATTTAGAATTTTTAAAACATTATTATCGTAAATAAAAAGAGAACCTCCCAAGAAACAAGTCGTCCTTATATAAAGCCAACCACACCCCTTTAGCTTCTCTCACCATCATCATCATCATCATCATCATCATTTCTCTCTATCTCTTTCTAAAACACAACCATGACTGTTTCTTCATCTCCATGGGCTCTCATGGCTCTC…
AT2G10440.1 | Symbols: MED15_2 | MEDIATOR 15_2 | chr2:4013752-4018046 REVERSE LENGTH=2808 ATGGAGGGAAATACTAACTGGAAGCCTAATGAACAAGGCGGAAACCGTGATGCTGCGAATAATCGTATTGATTGGAGATCACAACATGAGCCTGAATTACGGCAAAAGGTTCTTTCAAAAATAGTTGAAAAGTTCAAGGAAAAGTTTCATGCACATGAAGAATATAAGATTAACGACATCGCTTCCAAATTTGAAGAAAATTTTTATAGCATAGCAACCGATAAGACTACAACGAGCCAACAATGGTTACAGCAAAACACACAGAGCAATCTCTGTGTCATCTGCTTTGCCAAGTCAGGTCCCTATAAC…
AT2G15880.1 | Symbols: no symbol available | no full name available | chr2:6917514-6920319 REVERSE LENGTH=2709 ATGCCCCATATCTATAAGCAGCCCTTGGGTATTTTCCAAGGTTTTGTTCCAACACTCACCGATGCAGAAGTTTCATTTATTGCACAGCGACAGCTCTTGACGTTACCTGAAAATGGTGAACTTCCTGATGATATTGAGTATGAGGTTGATCTTAAGGTGACATTTGCAAACCATAGGCTTAAGAGAGCGTATATTGCTCTCCAAGCCTGGAAAAAGGCGGTGTATTCAGACCCGTTTAACACCACAGGAAACTGGCATGGCCCTCATGTGTGTGGCTATACGGGTGTG…
AT2G17450.1 | Symbols: RHA3A | RING-H2 finger A3A | chr2:7576388-7577846 REVERSE LENGTH=1459 CAATTTCAAAAAATATAATCATCTCTCTCACTATCTGAATTTTAAATAACATACAACAAATATTTTTAATATATAGAATAAAATCAAAATAAGTCATCATGATCTCAACATCAGTTGACTAGTCATAAGAGAATTTCATAACAAAAATTGAACATACACACACCCAAGAAAAGAAAATAAACTTTTTTATTTATTTATAATCCTAAGAAAAAAATGGTTTGTGATCTAAGAAGTTGGAGATAGATAGATGCATCTCCATTAAGAGCAAAATGTTTGTTTTTAAACAGAATATGTGTCCACACGAAA…
AT2G24040.1 | Symbols: no symbol available | no full name available | chr2:10224028-10225171 FORWARD LENGTH=868 ATGGCGAGTAGTTGCGAGCTTTGCTGCGAGATCTTCATCGCAATTCTTCTTCCTCCTGTCGGAGTTTGTCTCAGGCATGGCTGTTGCACTGTTGAGTTCTTCATTTGTTTGATACTGACTTGCTTAGGCTACTTACCAGGAATAATATACGCAATTTACGCAATTTGTTTCTTGCACCGCGATGAGTATTTTGATGAATACAGACGCCCAATCTACTATGTTGCTTGACCTCTTGATTGATTCTTGCTCTTGAGCACACATATTGTACTTTAAAGTGTAATTTACTT…
AT2G25450.1 | Symbols: no symbol available | no full name available | chr2:10829854-10831655 REVERSE LENGTH=1604 GTTTTGTTATATATATCGAGAGGCCTAAGACAACACTTACACGTCTATCTTTCTTTCCTTTGTATACCAAAAAATATAAAATAAAAAACACTATGGCGGAAAACTACGACCGTGCCAGTGAGTTAAAAGCATTCGACGAGATGAAGATTGGCGTGAAAGGACTCGTCGACGCCGGAGTCACAAAAGTCCCGCGCATTTTCCATAACCCGCATGTTAACGTAGCAAACCCTAAGCCTACATCGACGGTGGTGATGATTCCAACAATCGATCTAGGTGGCGTGTTCGA…
AT2G25660.1 | Symbols: emb2410 | embryo defective 2410 | chr2:10916203-10927390 REVERSE LENGTH=6754 ATGAGTTTGAGATTGCAAAACCCTTTCCTTTCTACTCCTCTGCTTCATGGTTCTTTCAATCGCAGAGAGAAGAGAATCAATGTAGCTAGAAGGGCGTTTCGTAGCAAGCGTATATATTCGGAGAAGAAACAGAATGATTGGTTAGCTAAAGTTGCCAAATTTTCTCAATTTTGTGGGAAAAATGTGCAATTGCTTAGGAAGTCTCTTGATTCTAGAAGTAGAATGGAAGTTAAATGTTTGAAAGAGCCTTTCGTACGAAGCAAGGATTTGGTTAGGTCTTTGGCTCCTGTTTGGGAAGA…
AT2G25900.1 | Symbols: ATTZF1, ATCTH | A. THALIANA TANDEM ZINC FINGER PROTEIN 1 | chr2:11041331-11043256 FORWARD LENGTH=1583 ATTTTATGGATAAAGAAAAAATATTTTTATTTTGTTTTATTATTCTCTTTTAAAGTTAAAGACTTTAGGAAAAAAACAAAAGAAAAAAAGTAAATGGAGAGAAAAAAGCTTTTAAAACTTTAAAAATTAATAAAGTTTTAAAAATGATGATCGGCGAAAATAAAAACCGGCCACATCCAACGATCCATATCCCTCAATGGGATCAAATCAACGATCCAACGGCCACAATCTCTTCACCATTCTCTTCCGTCAACCTTAACAGCGTTAACGACTA…
AT2G26030.1 | Symbols: no symbol available | no full name available | chr2:11091330-11093444 REVERSE LENGTH=1948 ATGGTTTTGAACATTATAATAAACATGTGATAATAAACATTATAGTAAAATCCTTCCAAATGGTCCTGAACCGAGTCAGCATCCAGACAAACTATGTTCTTCGGTTTGATATCATTTGAGTACTGAGTAGACATTCACATTTTGGGATAAGAAGAGTTTTTTTTCATAAATCGTAAATAAGATAAGAAGATATCAATGGGCTTATTCAAGCCCAATTAGGCCCAATCCCCGATCGTATCAGATAACAACGCCGGCGACGGTGACACGTTCACATTCACATTTTGGG…
AT2G26810.1 | Symbols: no symbol available | no full name available | chr2:11433900-11436277 REVERSE LENGTH=835 GACGGAACCGCCGCAGCTGTAGTCATCAACAAGCGCAATTCTCTAACAAAGTAACAAAGAGGAGATGGGCAGTGAAAGTGATAAAGGTAGAGAAGCAATTGTTGAAGAAGAAGAAGAAGAGATAGTCTGCTTGGAGTCTTTCTTCATCAACGATGATTATCAGTTGACGAAGTTTACGTTTGGTTCTCATGTTCTTGAGCTCTACTGTCTCCAATCAGCTTCAACTGATTTTGATTTAACAGGGCAGCTGGTTTGGCCTGGTGCGATGCTTATGAATGGTTATCTCT…
AT2G27035.1 | Symbols: ENODL20, AtENODL20 | early nodulin-like protein 20 | chr2:11535518-11536485 FORWARD LENGTH=878 CAACAAAGATGTGTGTGAAAAAATCTCATGCATTTACAATGAAGTTGAAGCATTAGCGTTCATGCAAAAATGTTATGCTCATTGGCTATAAATATATATCTTCAAGAAAACAAAATAAACAAAAGAGAGAATAACAAACAAACAAAAAAGAGATGATGGGGAAATATTTATGGGCGTTAGTATATGTAACGGTGATGATATTAATTATAGTAGTTGAAGTGGAATCAAGTCTTCATAGAGTAGGCGGAGGAAGATACACTTGGAACTCCGATGTCAACTTC…
AT2G27140.1 | Symbols: no symbol available | no full name available | chr2:11598305-11599322 REVERSE LENGTH=924 GTATCAACATACACACAAAATCCTCTTATTCTACATCAAACCAAGAAAATTATAAAAGATGGAAAGAATTTCTGATCATGCTAATGCTAATCGCATCTACGATGAATTTGAGCCACTCTCAAATTGGAAAACTGAACAAGGATTCGAAGCTCTCACTATTTACCTTCCAGGTTTTAGGAAAGAGCAGCTTAAGGTGCAAGTAACCACCACGAGGAAGCTGAGAGTGATGGGAGATCGTCCAGCAGGAGCCAACAAATGGATCCGTTTCCGCAAAGAGTTTCCTATTC…
AT2G27510.1 | Symbols: ATFD3, FD3 | ferredoxin 3 | chr2:11757955-11759588 REVERSE LENGTH=990 AAAATAATCAAATAATTAAGACGTCTCAGGTGACACAAGTTGGGCCGTCACGGCCTTCCAAAAGCCACACTGCTCTCTCCTTTTATATATTTTGCTTCCACCTCTCAAGACTCCTCCACCAACCCCCTCTCGCACTCTCCGCCACCTTCTTCCCTAATTCTCTCTCTCTCGCTACCTCTCTACGTGATAAACAAGAATGGCGACTGTACGAATCTCCTCCACTAGCATGACCAAGGCCGTTCTTAGAAGCCAGACAACCAACAAGCTCATTACTAACAAGAGCTACAACTTATCTGTTGGATCAAC…
AT2G28190.1 | Symbols: CSD2, CZSOD2, SOD2, AtSOD2 | COPPER/ZINC SUPEROXIDE DISMUTASE 2, superoxide dismutase 2, copper/zinc superoxide dismutase 2 | chr2:12014412-12016569 FORWARD LENGTH=1053 AAAAAAAAAAAAAAAAATTGTGTATGTGTGGGCCGAATTTGAGAAACCAGTGACACCAATAAAAACCTCATCTTTCAATCTCACACAAGTATTTGTGCCTACTCATTTCCTCCAAACGTCAAACATAGCAGCAGCCATGGCTGCCACCAACACAATCCTCGCATTCTCATCTCCTTCTCGTCTTCTCATTCCTCCTTCCTCCAATCC…
AT2G28780.1 | Symbols: no symbol available | no full name available | chr2:12339851-12343443 REVERSE LENGTH=2801 TTCATCGTCACACACTTCTTTCAAATTATTCCATATTCTTCTTATTTCCATTATTTCACCTCAAATCATTAGATTCTTACACAACACAACAACAAACTAGCTCCCAAGTCTAAGCTTTTATTTCACTTCAAAGTTGTCTTTGGCTGTCTCTCTCTATATATAATGCTAATGACGGAGAGAGGCCGAGCCATGTGGCGCACGTGCCTAGCCTCAGCGTTCCGAACAGCTCTAGCCTGCACAATCGTTGGTTCAGCTACACTATACGGTCCAGAATGGATCAACCGCC…
AT2G32270.1 | Symbols: ZIP3 | zinc transporter 3 precursor | chr2:13704068-13706928 FORWARD LENGTH=1546 GTTTTTGTTAGTTTAAGAAGTTCAATATCTTATTAACGAATGACCAAACGAACAAAATTAATACTACCACACATTTTTATATGATATTAATATACGTATATATACATTCAGTACTTCCATTACCATACCAAGCTTTTCTCTTCTTTTCATCATCAAGAATCCAACCTATCCGGTTCATAAAAGCCCTAATTTTAAAATAAGATAGAGATTATGAAGACTAAGAACGTGAAACTCTTATTCTTCTTCTTCTCCGTCTCCCTCCTTCTCATCGCCGTCGTCAACGCCGCCGAAGGCC…
AT2G32560.1 | Symbols: no symbol available | no full name available | chr2:13824663-13827260 FORWARD LENGTH=1772 AGAGAGAGAGAGAGAGAGAGAGATAAAGAATATTTTATTGTGTCCATGAGTTGGTTAGGTGATCCTCCAATTCCAATTGGCTATCCATCTATCCTCTTCTTTTATTTATACTCTCAGAAACAAGAAATCAAAAAGGCAGCACAATAATACTGTCTAAATGCTTCTCTACTTTCTCATCACTTGTCTCTCTTTCTTTTTCTTTACCAAATCTCTTTCTCTTCCTCCATGGGCATCTGAAACCAAAACCTTGCTCTCCTTCTACTTCATCAAGAATCCCTTTATGAAC…
AT2G32860.2 | Symbols: BGLU33 | beta glucosidase 33 | chr2:13940187-13943801 FORWARD LENGTH=2096 ATAAAAAAAAAAAAAACTAATAAAATTCACAAGAAAAAACACTCATATGGCTACAGCTACTCTCACTCTTTTCCTAGGGCTCTTAGCCTTAACTAGTACCATACTTAGCTTCAACGCCGATGCTAGGCCTCAACCAAGTGATGAGGATCTTGGTACCATCATTGGACCTCATCAAACTAGCTTCGATGACGAGATAGGCATCGTGATTGGACCACATGCGACCGTAGATGACGAAGACATTGACATGGACATGGGCACCACCGTTGGACCGCAGACCAACCTAAATGATGATGATTTGGGCA…
AT2G38530.1 | Symbols: cdf3, LP2, LTP2 | cell growth defect factor-3, lipid transfer protein 2 | chr2:16128176-16129399 FORWARD LENGTH=1113 ATCTTCTTCGTTAAATTTAGAATCCAAAGATTATTGTCTGCACACTCGTTATTATCTAAAACAGCCTTTTTTAGTTAAATTGACGATATTTTAGTGACATTCCAATTTTAAAATTCGTATGGGTCTACATTAAATGAGTACAGCGACCAACTACTCCTTCCCTCATAGTAGTATTTAGGTATTGCATTCACATTACATAAGATGTACTTTCCTACTCTATATAAACTCTCACTCCCCTAACACTCTTCATCATCCATCA…
AT2G39200.1 | Symbols: ATMLO12, MLO12 | MILDEW RESISTANCE LOCUS O 12 | chr2:16356041-16359943 REVERSE LENGTH=2091 TAGAGACATAACAGGAACAAAGTCCATATCACTTTCTTTCTCCTTTTCCCCTTATCGATAAACTTGCGAAACCCTAAAAGCTAAGAAACTTAAGAGTTTAAAGTTTAACAAAAACAACTTAAAAAGAGTTTTGAGCAGTGAAATTAATGGCAATAAAAGAGCGATCACTAGAGGAAACACCAACATGGGCTGTTGCTGTAGTTTGCTTCGTTCTCCTTTTCATTTCCATCATGATCGAATACTTCTTGCACTTTATTGGTCACTGGTTTAAGAAGAAGCACAAGA…
AT2G39518.1 | Symbols: CASPL4D2 | CASP-like protein 4D2 | chr2:16495819-16497145 REVERSE LENGTH=943 CTTTGGTATATTTCATAAGTATCTTTATTTTGTTTGTTTGACATTTACCGTCATTACTTGGTCCCATGCCATAGAGCAAAAGTCAACTCTTATCCCTCTGGCAGCAAGTTTTGGTTATAAATTAATCTCAGACTTTTATCTTCCTCTTCCTCTCCGATTACCAATTTAAGAAGATCATTAAATTTCATTCAACGTACTGATCAATTTTATGGCACCACCACCTCCTTCGCCACCAGCTGTTTCGTTGAAGGTTTTACTCCTTTTACTTAGGGTTTTAACAGGAGTTTTCCTTGTTATAG…
AT2G40715.1 | Symbols: no symbol available | no full name available | chr2:16983087-16985791 REVERSE LENGTH=387 ATGGGTGTTGCGAGATTCGAACTTATGAGAGATGCATTGCTAGGACATCATGAGAAGATCAATATTCTGCTTGAGAGTTCGAGTGTCTGCAATAAAAGCTATAGATCATCTTGTTGGGATGACAACATGATTCAACATTCAACGATGTCCCGATTTCTGAATTTCAAGTTTCTGCTTGTTGATGGGACTATAAAATGGTGTCCTAAGATTGAAAAATTCAAGTTTCTGCTTAAACGACAGTTGCGTTGGGACGACAGTATTCAATCCTCTGCATTCATCTTGCTGAG…
AT2G41560.1 | Symbols: ACA4 | "autoinhibited Ca(2+)-ATPase, isoform 4" | chr2:17332050-17337492 REVERSE LENGTH=3612 TTGAAAGACGCAAAAGTAATACTATAAGGAAAAAAAAAAAAGAGCATGTTTATGGACCTAATAATATTCGTCTGGGTCGGATCATTTGATTTGGTTGCCTACTAATTATCCGAATGAGACGAAAATGAAATTTGAATGAATGGGCCCTATCCGAGCATAAAATCCGAGTAATTCGGGTCGGGTTTGGGTATTCCATAAAAAGCAACTCTCACACCAATCCGTTGCTCAATCCTCTCTCTCTCTCTCTCAGCTGCCTTCGCGCCGGCGAAGTTTGTCTCTGTGA…
AT2G41800.1 | Symbols: no symbol available | no full name available | chr2:17436443-17438168 REVERSE LENGTH=1504 GTTTTGTTGTTGTATATTTCCAAAAATGTACATGCTGCTGCTTCCTCTTTGTTTCTTATTTATAATATCTCATGTCAAGTGATAACTGATAAGTATAAAACCTCCTATATATAGCCCACAAGGTCCTCATTGATATAGGCGAACTAATTAATAAGACTTTAAAATGTCTCTCTATCACTCTCTTAGCATTTTCCTCCTCCTATCTCTCTGCCATGGCTCTTACAGTCTTCAACCACGTCGAGTTCCTCATCTAGACGGGATTCTCCCAAATGGAAACTTCGAGATA…
AT2G42530.1 | Symbols: COR15B | cold regulated 15b | chr2:17708593-17710433 REVERSE LENGTH=1584 GGTTCTTAGAAATATATCTATATACTATTAGTAGTTTAACTACAGTTTGTACTTAATTGAAAAAATGTTAAAAGTTGTTTTAACCTAGCTAATTGCTAAAAATGACTAAATAGACATACACAAAGACTTGTACATTTTCAGCTTAACGACTAATACATTTTTCCTTTATATATATATCTCTATCGAGTCTAGTTATTAATGTTGAAAGTTGCAAATAAAACAGAAATGCTAACATGTAAATATCGTAGCCAAAAATGCTAACATGTGTATAACGGTTATAACCACAACTTGATGGCCGACCTC…
AT2G43590.1 | Symbols: no symbol available | no full name available | chr2:18081304-18082776 REVERSE LENGTH=1110 TCTCAACCACAAACAATAACACAAAACATGGCTTTCACAAAAATCTCCTTAGTCCTTCTTCTCTGCCTCTTAGGTTTCTTTTCTGAAACTGTCAAGTCTCAAAACTGCGGTTGCGCTCCAAACCTCTGTTGCAGTCAGTTCGGTTACTGTGGTACCGACGATGCATACTGCGGTGTTGGATGCCGATCAGGTCCTTGTAGAGGTAGTGGAACCCCGACCGGAGGGTCGGTCGGTAGCATTGTGACACAAGGTTTCTTTAACAATATTATCAACCAAGCTGGTAATG…
AT2G47160.2 | Symbols: AtBOR1, BOR1 | REQUIRES HIGH BORON 1 | chr2:19357478-19361162 REVERSE LENGTH=2827 CTTGGTCTTCTTCTTCGTTGCCAGTTGCCACCAGACATACATAACACATTGAAAGCAGCTTATTCATCGACATACCAAACTCTCACTCTCGCCCTCGCTCTCGCCCTCGCTCTCTTTCTTTCTTCATGTAAATTGTTTGTTCTTTTCCATGTATCGAGATTCGATCTTCTTCTTCTTCACACGAACCTCCTTATTGTTTTCTCCTGCATTCTCTCTATTCTTCGCTAAACCTTGAATAAAGACATGTTCTTTAACATGGGTTTTTCCGGTTTAAAGTAGTTGTATCTTTGTTTC…
AT2G47440.1 | Symbols: no symbol available | no full name available | chr2:19469612-19472006 FORWARD LENGTH=2227 TGTGAAACCTACCTAAAATATGGCTATGTAGATGATATTCATTGAAGAGAGAGAGAATATAGAAGTGTAAAAAGAGAAAATGGTGCCAGCTATGAATTAGAAGGATCAAAGCTTTCTCTGAAGCTGTCATCTATCTCTCTCTTTCCTTATAGTGCTCTGTTTCTCTCCACATTCACACACTCTCCCTCTCTCTCTCCATTATTAAATCACTTGTTGTTGTCTTTCTTTTTTCAAACCTTGGAAGCAAGGAATTCTTTTTTGATGATTTAATCGAAAGCTTCTTCCT…
AT3G05090.1 | Symbols: LRS1 | LATERAL ROOT STIMULATOR 1 | chr3:1418261-1423673 REVERSE LENGTH=2956 GTCCTCTATGGGCTGATTTTACCAAGTCTCGCTCGAGAGCCTTTGAGAGAAGAGTTTGTGTTTCTTAAGGAAAAAAAAACACTTTTTTTTTTTTGTTTCTTCTTCTTCTTCGTCTTCTTCTTCCAATTCTCCAAACGCCATCACGCCTTTGGAAAAAGGCTGCTCTTTTTTGTTTGTCCTTCTTGACTCTTAAATTAAATTTTGCTCATAATTTCCAAATTTGTGCTAAAAACTTTCGACTTTCTAGATCAATCCGATTCCCAAATCTCGTTATTCACTCCCGCCCCCAACGAGCGATTC…
AT3G06700.1 | Symbols: no symbol available | no full name available | chr3:2117127-2118074 REVERSE LENGTH=750 AACGAGATAGATTAATTAGAGGCCCATATATGATTTATTAGGGCACGTTGGTCATTTAAAGTCCACTATAAATTCAATCAGAAATTAGGGTTTTGTGTTGCAGACGCCGTATTTGTATCGCGGAAAGTAAACCTAGCCGAGCAGATCTACCTCTCTCTCTCAGTACTCAGAGATGGCCAAGTCGAAGAATCACACGGCGCATAACCAGTCGGCGAAAGCCCACAAGAACGGAATCAAGAAGCCAAGGAGACACCGTCACACCCCAACCAGAGGAATGGACCCTAAGTTC…
AT3G06750.1 | Symbols: no symbol available | no full name available | chr3:2129551-2130451 REVERSE LENGTH=901 GGACAAAACAAATTGTGCATAACCTTTAAATCTTTAATAATAACGAAAACAAATAATTATTTTTCAATAAACAATTTAATAATTTAAAAATCTTAAATTCGTCAATAAAGAGAGGAACACTTTTATTCTAGCCTCTGAATGTGCTTCTTCTCTCTCTCTTTTCTTCTTTCATCTTCTCTCTTCCTTATCACTTGACTTTAGTCCAAATCTCTAGCTCATTTGTCAGACAACAAATTTCTGACAATGGAAGCAATCAGATTCTCTAATTTGTCAGGTCTTCTTATTCTCT…
AT3G09800.1 | Symbols: no symbol available | no full name available | chr3:3006428-3008489 REVERSE LENGTH=1007 CAGATCCCGATAAGCAGTGTGACACTGAAACAGCGAAAGGAGCTCTCTCTCACTCCGAGGCGATTTCTTCTGTCTCGACGATCTTGCGCTTTTCACATTTGAATCCTCCAATCCATTACTTCTTCTCCGATCTTTTATTCCGGTACATCTCAAGTCTTACAACAATGTCTCCTGATTCTTGTCCTTTGGTAAAGAAGATTCTTCTTCTAGACTCTGAAGGAAAGCGTGTGGCTGTCAAGTATTACTCGGATGACTGGCCAACTAATGCCGCCAAGTTAAGTTTTGAGA…
AT3G09925.1 | Symbols: no symbol available | no full name available | chr3:3051609-3052850 REVERSE LENGTH=841 GAAGACTTTCTTACATCAAAGAAGCACAATCTGAAAATCATCGAATCCAAAATAGTTGAAGTCGTCATGGCGCAGAGGATCACAACATTGGTTCTGCTAATAGAGATATTGTTTCTGGTGAGTTGTGTGACTCATATCACTACGACAGCAGCGTATAACAATGGAGATAAGATTCACGTCGCCGGAAAAGTAATGTGTCAAGATTGTTCTCTGAACTACGACGAATGGATCAACGGTTCTGAACCCATCAAAGGGGCAGTGGTATCAATCACTTGTATGGACGAAAGGA…
AT3G10680.1 | Symbols: no symbol available | no full name available | chr3:3337689-3339345 FORWARD LENGTH=1557 TTTTCATATACAGTTTGATTCATTTATTTCGTAAAGGCTTTGAACTTTTTGTCCTGATATAGTGTGATCTATATATAAACATATATGGCGGCGATTTTCAAGAGACCAAGGCCGGGAGGTGGCCGTCATCCGCCACCGCTGGCTCCGACAGTGAGTAGTTTCAAGCCGAGAGCTCAATGGACTAACTCCGGATCTTCCATTTTCCTCTACGTTAATCTTCCTGGGTTTTATAGGGATCAAATAGAAATAAAAAAGGATGAGAGGACAAGGACTGTCCAGATTCAAGGC…
AT3G12870.1 | Symbols: no symbol available | no full name available | chr3:4094191-4095112 REVERSE LENGTH=922 ATAAAGTCCGCATCTTTTTTTCTCTGCGATTCACAAATCTACACTTCTCTCTCTCTCTCTAACCACAAAGCTTCCATGGCGTCAGATCAGAGCACGAATCCACCGATCATGGAGGCAAAGACAAGACATCCTCTTCACCAGATCGCAGATACACCAACACACAAGCTTCTCCTGAAACAATGGTTAAAAGAAGAAGAGCTAATTCTAAGCCGTGTCTCTCACAAAGAATCTCAGATCGATTCTGTTCGAAGAGAAATCACTCAGCTCTACATCTTCTTCTTTCTCTTCC…
AT3G14990.1 | Symbols: DJ-1a, AtDJ1A, DJ1A | DJ-1 homolog A | chr3:5047376-5049971 FORWARD LENGTH=1663 GGAAAGTCGTAAATGGCTTCGTCACTGAGTCTTTCCTACTATTTTAACCCCATTAGTGACACTCCTTTCTTCTCCACTACACTCCATTTCTCTTTCTTCTTGACTCGACCATCGTTTCTCTAATCTCCGCAACTATGGCTTCATTTACGAAAACGGTTTTGATCCCTATTGCGCACGGTACGGAGCCTCTAGAAGCGGTGGCGATGATTACCGTGTTGCGTCGAGGTGGTGCTGACGTGACGGTGGCGTCTGTTGAGACTCAGGTTGGCGTTGATGCTTGTCATGGCATCAAGATG…
AT3G15760.1 | Symbols: no symbol available | no full name available | chr3:5337475-5338562 FORWARD LENGTH=1010 TTTAATATATAGCTTTTCATTAAATAAAAAAAAACTTGTATAAATATAGGAGAGAGTCAAGAAAAGAGTTCCAACCATAAAAATTTCAACAGTTGTTAAGTTACAAGTCTCTTCAAAAACACACACACACGTCTCTCTTCACAGCCAATCATCGATCACAGCTCGATTTTTCTTTATTGTTCCGTTGGTTTTCTTGAGAATTTTTCTTTCTTGGTATCATCAAACTCGTCGGTAAGGAAACTTCACGCACGTATCTTCAATGTTGAGCTGTTCTAATGGTACCGTCGT…
AT3G18490.1 | Symbols: ASPG1 | ASPARTIC PROTEASE IN GUARD CELL 1 | chr3:6348628-6350832 REVERSE LENGTH=2205 TTATTTAATTTATTTTTGTATATATAAAATATAATATCCAACCATAAAGTTTTTTTACCGATCGATGATAATGTGAATCCAAATATTTTAACAGGATGATAAATAATTGATGTGGCTTTTATAACCGCAGCAATTCTGGCGTGACTCTCTCCGCAGCATTTATTTTTCTCTCTATAAATTAAAAACATTACTTACTCTTTCTCTCTTCCACTTAACTCATATCAACCTTCGCCGGAAATAATGGCTTTCCCGCGATTTCTTTCTCTCCTCGCCGTCGTCACTCTCTCTCTT…
AT3G20250.1 | Symbols: APUM5, PUM5 | pumilio 5 | chr3:7059098-7062660 REVERSE LENGTH=2742 ATGACGACTACGCAGAGCGCTATGAGAATGGTTGAGGGTGATCATATAAAAAATTGGCAGGCTTCTAGTGATAGTGGGATCTTTGGTTCACTTGATATGGCTGTTGAAGATTTAGGATTCCTTATGAAAAGAAATAGGTTGGATAGTGGTGATCAAACCGGTAAATTCCCTAGTAGAAGCGAAAGCGCGCCGCCTAGCATGGAAGGTTCCTTTGCAGCTCTTAGGAATCTCTTGAAACAACAAGAAGGTAGTAGCTCTGAAGTTTTAAGTAGGGCTATTGAGAATTATGACTCGGAAGAAGAGATACGT…
AT3G21055.1 | Symbols: PSBTN | photosystem II subunit T | chr3:7376432-7377186 REVERSE LENGTH=755 ATCATTTCTCCACAATTCCACAAACTCAAATTACCCAACTTCTTAAACACATTCCCATCACCTCACAAACCATTAACCGAGAGCCAACTAGCGAGTAGAATCAACTATCAAGCAATGGCATCGATGACCATGACCGCTACCTTCTTCCCGGCCGTCGCCAAGGTTCCCTCAGCCACCGGCGGACGAAGGCTCTCCGTAGTCAGAGCCTCCACGAGCGACAACACACCCAGCTTAGAAGTCAAGGAACAGAGCAGCACCACAATGAGGAGGGACCTCATGTTCACGGCTGCAGCTGCAGCGG…
AT3G24300.1 | Symbols: AMT1;3, ATAMT1;3 | ammonium transporter 1;3, AMMONIUM TRANSPORTER 1;3 | chr3:8805519-8807460 REVERSE LENGTH=1942 GGAATCTAAAGTCAACCCTAAACTCCTCCTTCTTCCTTTTAAGAGACACACAAGAGACAACCTTTCTTCTCCGTATCTCTCTTTCTCTCTCTCAGCTCTCTCAAACATGTCAGGAGCAATAACATGCTCTGCGGCCGATCTCGCCACCCTACTTGGCCCCAACGCCACGGCGGCGGCCGACTACATTTGCGGCCAATTAGGCACCGTTAACAACAAGTTCACCGATGCAGCCTTCGCCATAGACAACACCTACCTCCTCTTCT…
AT3G25190.1 | Symbols: AtVTL5, VTL5 | Vacuolar Iron Transporter-Like 5 | chr3:9174398-9175866 FORWARD LENGTH=1019 AAACAAAGCTATATACTCTATTTTTCTATATAAGGCGTGAGTTCTCCACAAGCCTCCTCATCAATCAAGATCAAGTAAGCATCACTACTTTGTACTAAATCCAAACCATGACTTCCAACGTTCAGCTTTCAGAAACAAACAGCCCAAGGAATCAGAAAACCCGTCCGAGAGCAGAGAAGGAGGAAGTGGACTACATGCAGAGAGCTCAGTGGCTAAGAGCTGCCTTGCTTGGAGCCAACGATGGTCTGGTCACAGTCGCTTCGCTAATGATGGGTGTTGGTTCTA…
AT3G28380.1 | Symbols: PGP17, ABCB17 | P-glycoprotein 17, ATP-binding cassette B17 | chr3:10623699-10628201 REVERSE LENGTH=3766 ATGGGTAAAGAAGATGAAAAAGAGAGTGGGAGGGACAAGATGAAGAGTTTTGGAAGTATAAGATCGATATTCATGCATGCGGACGGTGTAGATTGGATATTGATGGCATTAGGCTTAATTGGAGCCGTTGGTGATGGCTTCATCACTCCTGTCGTAGTTTTCATCTTCAACACACTACTGAACAACCTCGGCACTTCCTCTTCCAATAATAAAACCTTCATGCAAACCATCTCCAAGAACGTTGTAGCTTTGCTTTACGTGGCTTGTGGAT…
AT3G28740.1 | Symbols: CYP81D11 | cytochrome P450, family 81, subfamily D, polypeptide 11 | chr3:10788698-10790553 REVERSE LENGTH=1597 AATGTCATCAACAAAGACAATAATGGAAACTATATACCTAATTCTCTCTCTCTTCTTCTTCTTCATCTTCCTATCTCTCAAACTCTTGTTCGGACCACGGCCGCGTAAACTAAACCTACCGCCGAGTCCGAGTCGACCATTTCCGATCATCGGACACCTCCACCTTCTAAAGCTACCACTCCACCGTAGATTTCTCTCTCTCTCAGAATCTTTAAACAACGCCAAGATTTTCTCTCTCAGCCTCGGCTCTCGTCTAGTTTTTGT…
AT3G28958.1 | Symbols: no symbol available | no full name available | chr3:10982706-10983532 FORWARD LENGTH=528 ATGGCGATTCTGAAGCCGCAACAGAGAGGAGACAAAAAGAGGCGATTTCTGAGGAAACTAATTTTTAATGAAACTGGGCCACCCAATTGTCCGTATGGGCGCCCATTATGTCTGCGGACAAAATTGTCGGATGACCATTTGACAGCTCTAACTATATCTATTTCATCAGCTCAAACCGTGAACAATGCACATCCAGACAATAACGTTCTTGTCGAATATGACCCGTCACGTTCCATTCCTCCACCACCACCGAGCAAGATCTACAAAGTTGGTGACTCCAAGGGATG…
AT3G45160.1 | Symbols: no symbol available | no full name available | chr3:16533428-16534265 REVERSE LENGTH=755 ATTTAATTCTCCAATAAGAGGCCTCTCCCACTTGTGATTGTCTCACCACTAGGCACCGGGGGTCACATCGTACCTAAATCGTATAATTTTAAAATATGATCTCAAATAGTCAACCCACCATAACAAAAACCCTATTCTCCTGCATGTATAAATATCAATGTCTTAAACTCTTATCTTTTTCCCTTTAAGGGTACTTAACTAAACCCATCAACGCTTGTTACGATTAGTTGCAAAGCTCATAATAAAACCAATATGGGGATAAACTCTAAGCATGTTGTGGTTGTTAT…
AT3G45770.1 | Symbols: no symbol available | no full name available | chr3:16805473-16807950 REVERSE LENGTH=1584 CTCGGTTACAATTTTTCCCCCCGTCCCTAATTTGATTTGTGCGAAGAAAACCAAACGTGCTGAAACGTTGTCGTTCGGATACTATCAGCGATTGCTAAAATTGTTAAGAACGAGAAAAAACCAAAACGACGTCGTTTCTTATATCGTTGCCAGAGAGAGTTTGACGGCGGAGAGATATGGCGGCGTTGATGGAGTCAGTCGTCGGCCGAGCTCTAAAATTCTCATCGACGGCGAATTTCAGGTCAATCCGACGCGGCGAAACACCAACACTCTGTATCAAATCATT…
AT3G46560.1 | Symbols: TIM9, emb2474, AtTIM9 | embryo defective 2474, TRANSLOCASE OF THE INNER MEMBRANE 9 | chr3:17138476-17139582 FORWARD LENGTH=719 GGGCCTAATTAGTAAAACATTAGGCTTTAATCAAGTCTAAGTAATAAAGCCCACCAGGCCCAATAAAGAAAATCGCTAGGGTTTAAGTCTTAAGCACAGAACAAGGAGGCGATGAAGAATTGAATCTGTAGTCGAAAGAAAAGAGTTGGGAAAAAAATGGACGCAAGCATGATGGCTGGACTTGATGGTCTTCCTGAAGAAGACAAAGCCAAAATGGCCTCCATGATCGATCAGCTTCAGCTCCGTGAT…
AT3G48970.1 | Symbols: no symbol available | no full name available | chr3:18152236-18153643 REVERSE LENGTH=942 AAAATAGAAAGTAATTGGAAGGGAGTGAGAGCGATATGATTTGGGGCAGAGAAGAAAACCTAAAGCTCACACTCACACCTTTTTTGTTACTATTTCACGCGTGCTATGCTCTTCCTTTGTCTCCCTATTTCACAACCCAAGAACCCTTTCCATAATAACTTATACTATCATAAAATATGAAAATACTAATCAAAATATTAGTAGTATTTATTCACACACATATACATAATCGACCTATATATATAGACACACACACTTAGGAGACTTTGTGCACTGCTTCATTCTCT…
AT3G49370.1 | Symbols: no symbol available | no full name available | chr3:18304637-18308091 REVERSE LENGTH=2287 TTTTGTTTAACAAAAAAATCTTTGTTAGTCAATTTAATTAAATTTTTAAATATTCGCTTTCCTTTTTTTCTCTAATTTTTCTCATCGGTCGTTTCTCTCGTTAAGCTACTATTCAACTCCGTCTCCTCACCGTCCGATAGTTTGACTTTTTTTTCCCCGATCAATTAAAACTTTGACCGGCAACAATGGGCCACTGTTACAGCCGGAACATTTCCACCGTCGACGACGACGACGAAATCCCCTCCGCAACCGCTCAGTTACCACATCGGTCACACCAAAACCACCA…
AT3G50480.1 | Symbols: HR4 | homolog of RPW8 4 | chr3:18733042-18734388 FORWARD LENGTH=1056 CCTAGAAAAAAAGAGAGTTGACCCGTACAATACTAAGTCTATGAATCAATCTCTTTTGTCTTCATATAATTAAAACCACACGTTAACTTGTTAAACATAAGACTATTTAATATGGTTCCATCCTTGATCCTTCCATAAACATAGATTCCTCTATATTCAGCCCCGGCTATCAGATCGTCTTCTTTATCGCTCCTCTAATTATATTCATCTCGAGAGACGAGAGCTAAAGAACTACTTCCAAAAAAATGCCGATTGCTGAGCTTGCTGTAATCAAAACAGTGGGTGGGCCTCTGATAGCGGCTGCTCT…
AT3G51450.1 | Symbols: no symbol available | no full name available | chr3:19090947-19092511 FORWARD LENGTH=1300 AATCACAAGTTCACAACTACAAAATTGGCATGTTCACCATTTTTCCACAAACTCAAATTTGCTCCAATGCCTGTACTTTTCTCCTCTCGTTCTCTCATACTCTCCATTATTGTCCCCTTACTTATATCTATCGCTCTCTACAAACTCGACACATTCGACCCCGCTATTGTTCCTTCCGATGCATTCACATCCTCTGCTACTTCACTCCCGCCGCTTATAAACGACGAATTTCTCACCGGAGCTGAGTTTATCGGTGTCGGTCTTCTCAATATACCCGAAGATATCG…
AT3G51895.1 | Symbols: AST12, SULTR3;1 | sulfate transporter 3;1 | chr3:19251287-19255794 REVERSE LENGTH=2310 AAAAAGAAGAAACCACCTTATAGCACTTCTCCTCATTCCTCACTTCCAACCGCCAAAGAAAAAAATCAAAAACTCCAACAAAAAAAACCTCCCAAACCCTACCCGAGCAGTCGCCAGATGGGCACGGAGGACTACACATTCCCTCAAGGAGCGGAGGAGCTTCACCGCCGCCACCACACGGTGGAGGCTCCACAACCTCAACCGTTCTTGAAGTCACTTCAGTACTCAGTGAAGGAAACTCTGTTTCCAGACGACCCTTTTAGACAATTTAAGAACCAAAATGCATCAA…
AT3G53180.1 | Symbols: NodGS | nodulin/glutamine synthase-like protein | chr3:19706820-19711460 FORWARD LENGTH=3079 AGGACACGTGGAGGCTAATGTATTTCACGTGGACACGTGCTCATCACTCTCCTCTAAACGCCGTCGTGAAGTTTAAAGGTCAGAGACATCGGCCACCGACCAAATCAGACAAGGAAAAGTCAACGATTTGATTGGATCTTCTTCACTTATGCTTTAAAACCGTTCCTGTAATAAACTGTGAAGATTGTAAGAAGATTAACACGAATCAAGAACATCGAACTGTTGACTTTAGACAGAGAGAGACGGAGATGGAGTTTAGTGAGTTAAAGGAAGCAATAGAGAA…
AT3G55150.1 | Symbols: EXO70H1, ATEXO70H1 | exocyst subunit exo70 family protein H1 | chr3:20440491-20442650 REVERSE LENGTH=2160 GAAAGAGTAAAAGCCAAGTAACACCATTTTAAAAGGCTTCGCTTTCAATTCAGAAAGAAGAGAATAGAGAGCTTCTTCTTCTTCAATGGCGAAAATGGCGAAATTTTCTTTCTTCTCTTCGTCATCTCCTAAATATCATCCTTCTTCGCCTTCTTCATTCACTTCTTTCCCGGCTTCTCCTCTAAACCAGAACTTTACTCAGGCTATGATGGAGGAAACCGTGGAGACAGCGGACTCCGTCATCAGAAAATGGGACCCGAACACGCCTTC…
AT3G55500.1 | Symbols: ATEXPA16, EXP16, ATEXP16, ATHEXP ALPHA 1.7, EXPA16 | expansin A16, EXPANSIN 16 | chr3:20574752-20576249 REVERSE LENGTH=1251 TATTTCTCTAACTTTGGAGTTCTCTCCACCAATATAAATAGCGATCTTCACAAGTGTATTTTCCACCATCCTCAAGTTCCTCTCTAAGCCTTCTAGTCTAACAATTTTCTCAAGCTTTCTCCAATTCAATTAAAAATACTTACCAAAATGGCAATCAATCCATTGATTCTCTTAACCATATTCCCACTCTTCCTTCTCTTGAGCTTCACCGACGCCGGAATCCCTAGAGTCTTCTCAGGTGGTTCTTGGCAA…
AT3G56090.1 | Symbols: FER3, ATFER3 | ferritin 3 | chr3:20813904-20816035 REVERSE LENGTH=1277 CTCACCACAAAACCCTTTCTCCTCCAATTTCGTCGCACACAGGAAAACAAAATGCTTCTCAAAGCTGCTTCTACTTTCTCTCTATTGAACATTCATGGAGAGAAGAAAGACATCTCTCCTCTCTTCTCCTCCTCCTCCTCCATTTCGTCTCCGGTTTCTTCTGGAAAATCCGGCAATCTCTCTTTCCCTCTTCGTGCTTCCAAGAGTTCAACCACTACCACAAGCACGTTGAGCGGCGTTGTGTTCGAGCCTTTCGAAGAGGTTAAGAAAGAGATGGATCTAGTTCCATCTGGTCAACAGCTTTC…
AT3G57410.1 | Symbols: VLN3, ATVLN3 | villin 3 | chr3:21243615-21251121 REVERSE LENGTH=3038 TTTATAATTAATCTCTCTTTCTGCCTTAAAAATAAATCACAGTCTCGCTCGCGTCTTTCCTCAAACCTCTCTGTCTCTTCTTCTTCCTCGCCTCGTCTACGCAATAATACTACTCTTATATCACAAAATCTCCACGAAAGATGTCTGGGTCAACAAAAGTATTGGATCCTGCGTTTCAAGGAGTGGGGCAGAAACCAGGTACTGAAATCTGGAGAATCGAAAATTTTGAGCCAGTCCCAGTACCAAAGTCTGAACATGGAAAGTTCTATATGGGAGATACCTACATTGTCTTGCAGACCACACAGAA…
AT3G58850.1 | Symbols: HLH2, PAR2 | PHY RAPIDLY REGULATED 2 | chr3:21759350-21760390 REVERSE LENGTH=1041 TATCTATCTGTCAGGACCTCAGGGAGATCCACTTGAGTAAAGTGACGTCTCCACTAAACCACACAACATAGCGCGTGACAATCACGATCCAAAATCTCTCTTAATAAATAAACCAACAAAACAAACACTCCAACACATAATTCGAAACACTCAAGAACAAAAAAAGAAAAGAAAATCACAACTGGACCCAGCTTTGATGGCATACCGGCATTACCCAATTTCCAAAATTATAGCCAAACCCCAAACCTAAATCGCACAACCAAAACATAGTACTAAACTAAAGTCTTAACCAAA…
AT3G59930.1 | Symbols: no symbol available | no full name available | chr3:22139492-22140320 REVERSE LENGTH=716 GGCGACATTATGAACTTGCTCAATAAGGGAAAACTTTAAAGAAAAGAGGGAGAGATTAAACAATTACAACAAATCTACCAAACTTTTGACTATAAATAGATCACTACACATGTGGATTTGTCTCATCGAAGTAAAGTTTATTAAATTGAAAGAGCAAAAAAAGAAGTCTTACTAAACGCAAAGCATTAAAGAAATGGCAAAGAACCTCAACTCCGTTAGCTTCACCGTTCTCTTGCTGGTTCTTTTGGTGGCTTCCACCGAAATCCTGAAGAGCGATGCTGCATGCT…
AT3G61460.1 | Symbols: BRH1 | brassinosteroid-responsive RING-H2 | chr3:22741511-22742772 REVERSE LENGTH=1262 CTAATACCGAGAACGTAACCCTATTTATCTACTGCCTAGTGTAAATTTCACGTGTTAAATAACATTCAACGAATCCCAAAAATTAAAATTAAAAAACGTAATTCCATTTATAAAAAAATAGGACGAATTAATTCCTCAATCCACATCAACCGCACGTACCACGTGTGCTGATCGTCGTGCAACTTGCAGATACTTTTATTCCCAAAAAAAAAAAACCAAGTTATACTGTAGAGACGCACGTAGCCAAATCCAACAATGTTGGTGACAGAACCAAATCTCACAGTCCAAC…
AT3G61470.1 | Symbols: LHCA2 | photosystem I light harvesting complex gene 2 | chr3:22745514-22747444 FORWARD LENGTH=1408 GTTATGTTCAAATAGAGAGAAAATCTAAGATGTGGTGGGACGAAGTTGCCACGTGCCAATGAGTTGACCAATGAGGAAACTCAGTGCGTTATCCGTAGGGATAATCAGATAAGCAGAATCTGATTTTGTCACCAGAGTGCTTTTATAGATTACACAACACACGTTCGTTTCTTTCTTCTTCTAACACACTCTGAGTCTTGAAGGTCAACAACGTCGAGAATAATGGCATCATCTCTTTGTGCTTCTTCTGCCATCGCTGCCATTTCTTCTCCAAGTT…
AT3G61700.2 | Symbols: no symbol available | no full name available | chr3:22836414-22838803 FORWARD LENGTH=1095 ATGAAGAACGGACAGTGCGCACAGGAGCTACAATCTTCCACTCAAGCTTCACATGACTCTCAAGGTGACCAGAAAACCAACCTATCAATAGATGCTCCTATACAAGATTCTGGTTCTGTATCTGCTTCAAGCAATGACAGTAGGAAAGTTTCACGACAAGATATTGAACTTGTTCAAAATTTGATAGAAAGATGTCTTCAGTTGTACATGAACAGAGATGAGGTCGTGAAGACTCTCTTGACTCGTGCAAGGATAGACCCTGGATTTACAACCTTGGTTTGGCAGA…
AT3G62040.1 | Symbols: no symbol available | no full name available | chr3:22975328-22976603 REVERSE LENGTH=930 GCTCTCTCTCTCTTTTCATTATTAATCTTCCCGTCTATAATTCATTAATTCTCGTTAGCAGCTTCTTCTTCGTTGGATTCGTAAAATGGATGGATTTGGAGCTAACTACGAGTGTTTGTTCTTTGATATGGACGATACTTTATACCCTTTGAGCATCGGAATCAACTTAGCTTGTCGAAACAACATCCAAGGAAAAGAGACTTAACATTTCAAGATGCTTGTCTTTACTTAATCATTAACGGCCATATAACTGAATTTTGTATCCCTTTGTTTTCGTTATTTGCAGA…
AT3G62990.1 | Symbols: no symbol available | no full name available | chr3:23282583-23283368 FORWARD LENGTH=786 CTTCTAGAATGCGAATTCCACATAAGTTGCATACAATCTCTCTGTCTTTTTGGATTATATTATAATTAAATATAATTTCTTTATTAAAGCTCCCAAGAAATCTGATTTAGCAACGTTATCTCTTCTCATGTATATATACATGTAAAAGAGAGATTTATTTGCGTTTTGTGCTTGTGTTTTTTTTTTTATCATTTTCCAGGAAACAAAAAAACATCAAATAATGAACATGACAAAGAACAACGTCGTTGAAGTGTCAACATTTTTGTTCTTCGAAGCATCTGCAGATT…
AT4G01270.1 | Symbols: no symbol available | no full name available | chr4:532247-534984 FORWARD LENGTH=1718 CGCGCCATGTGTTTGCTCTCTGATATTTGCCTTTTGATTTTCTCGAGAAGAAAATGGTGACTGTGTCGGAAACTGACTAGTCGGTGATTGCCGGAGAGATAGCTATGGCCGAAGAAAACGCGGCGGGGAATGCAATTTGTTCAATCTGCTACGAAGATCTTAAACCGGTGGTTGAGAATCTGCAATCAATCTCCGCTTGTGGCCATGTCTTTCACGAACTTTGTTTGCAGCAATGGTTTGAGTATTGCCCGAGTACGAACAAGCGAAATTGTCCGATTTGTAAGCAGAAG…
AT4G01630.1 | Symbols: EXP17, ATEXPA17, ATHEXP ALPHA 1.13, ATEXP17, EXPA17 | expansin A17, EXPANSIN 17 | chr4:700566-701769 FORWARD LENGTH=1097 CTAAAGCCTAAGTCTTATGCATCCAACAATCTTCAACTTCTTCTCTAATCAAAAGTTAAAACACCTAAGAAATTGAAAGAAAACAAAATGACGAAGATTTTCTCTCTATTGGTCGCAATGATCTTCTCCACAATGTTCTTCATGAAGATCAGCTCAGTTTCTGCTGGTTGGTTGCAAGCTCATGCGACCTTTTATGGCGGAAGTGATGCCTCTGGTACAATGGGTGGAGCTTGTGGTTATGGAAACCTATACACA…
AT4G01720.1 | Symbols: WRKY47, AtWRKY47 | | chr4:744804-748554 FORWARD LENGTH=1950 CAAAAGAGTGATTTCTCGTTGAAAATGGAAACCTTTAGCTAAGACTTTACACAACTTATCCTCATAAATTTAGTCTTTATATAAAGGGACTCTCTTTTTTTTCTTTTTCTTCTCTCTATCTCTATCTATCTCTCTTTGTCTGCAAATGGAAGAACATATTCAAGATCGCCGTGAAATTGCGTTCTTACACTCAGGAGAATTTCTCCACGGAGATTCTGACTCAAAGGATCATCAACCGAACGAGTCTCCGGTGGAACGTCATCACGAGTCGTCTATCAAAGAAGTTGATTTCTTCGCTGCTAAAAGTCAGCCGTTT…
AT4G02770.1 | Symbols: PSAD-1 | photosystem I subunit D-1 | chr4:1229031-1230164 REVERSE LENGTH=1134 CTCTAATGGTCAATGATGTTCTAGATTATCAGGCCTTAATTTGAATTGATATTGAAAAAGAAAAAGAAAAAAAGAAAAGAAAGAATCAGAACAAAGGAGGCAAAACGACGTCAGATAATATCAGAATAAGATGGGTAAGAGAAAAATCTAATGGTTGAATCCTATTGGTTACCTTATCCACTTAATCCAACAAACTCTAGCTTCTCATTTCGCAATATTATCTCTTTTCTCTTCTCATCAAAACATACCAATAAGCAATTTGCTCATTAGAGAACAGAGAAAAAAAAAACAATGGCAA…
AT4G05180.1 | Symbols: PSBQ-2, PSBQ, PSII-Q | photosystem II subunit Q-2, PHOTOSYSTEM II SUBUNIT Q | chr4:2671523-2673243 REVERSE LENGTH=1155 GTCACATAACCAAACACCAAAAATTATAACTCAACACTTCACTAATCAATTATTCAAAGCAGATAAAAAAAAAATGGCTCAAGCAGTGACTTCGATGGCTGGCTTACGTGGAGCATCTCAGGCTGTCCTTGAAGGAAGTTTACAGATCAACGGCTCAAACCGTTTGAACATCTCAAGAGTCTCGGTTGGGTCTCAGAGAACCGGACTTGTGATCAGGGCTCAGCAGAACGTGTCAGTACCAGAAAGTAGTCGCCGGT…
AT4G10340.1 | Symbols: LHCB5 | light harvesting complex of photosystem II 5 | chr4:6408007-6409849 FORWARD LENGTH=1389 CTAAAAGCCACATCAGCATCCACAACCAATCAGAGGACAGAATCATATTTCACATTTTCAATCCAGACCAATCAAAATCCTGAACGAATCCTACTCTCCACCTTATAGGAGCAGTTTCGTCTCTTCCTCCTTCTTTCACTTAGCTCTTCCTAGTGTTAAACCAGAGTAAAGCTTGAAACTTTGGACTAAAAGAATGGCGTCTTTGGGTGTGTCGGAAATGCTTGGTACTCCCCTTAACTTCAGGGCAGTTTCAAGATCGTCTGCTCCGTTGGCATCAAGC…
AT4G11320.1 | Symbols: AtCP2, CP2 | cysteine protease 2 | chr4:6887166-6889879 FORWARD LENGTH=2338 TTCACACCAATGGACACGTTATAAATAACAATTTTAATATATCTGAGCGCTGAGTACTATAAATACTGTCATGTGTTAGCCAAAAAGAACATAACACAAAATCCTCTTCTCTTCTTTAATAACTTTTAGAAACACAAATAAAAGTTTAATTACTTTTAAGCCCAACAAAAATGGGTTATGCTAAATCAGCCATGCTGATCTTCTTACTAGCATTGGTCATCGCATCTTGTGCCACGGCCATGGACATGTCCGTTGTTTCCTCCAACGATAACCACCACGTGACCGCCGGTCCCGGCCGCC…
AT4G13095.1 | Symbols: LCR37 | low-molecular-weight cysteine-rich 37 | chr4:7634930-7635673 FORWARD LENGTH=487 CCACATTCAATTTCAAACAGAAATAAGTATTAGATAAACATTATCCTCAAACTTTTTGCAAGCATGGCCAAACAATTGTGTTCTTATATGTTCATCTCCATGTTTATTCTCTCAGCTTTTTTGGCTTTGCCAAGTGCAGAGGGAGGAGCGACTATAAAAAAATGTGTTGTGGACGTGAAACTTAGCAAGCCATGCACTTTTCAAGAATGCCAACCACTTTGTCTTCAAAAGTATAACGGGAATGGCCTTTGTCCCGGAGATGACAACAATATTTGCGCTTGTGTTTAC…
AT4G13430.1 | Symbols: IIL1, ATLEUC1 | isopropyl malate isomerase large subunit 1 | chr4:7803863-7807984 REVERSE LENGTH=2056 ATTTGTTTGATTTATTTGTCACCTAACTAGAGACTCTCTCACAGTCAACGCAGCTTATGTGTCATAGTAAGACTTTTTGTCTACTATAGTAGAAAGACGAATTTATAACCCCTTTAGGTTTTTTCTAACACACGCCTCTAATCTCCGCGCACACACACACACCCTCACGAAGAAGAAGAAGACGAAGAAGAATCAATGGCTTCTGTTATCTCTTCCTCTCCTTTTCTATGCAAATCATCCTCCAAGAGTGATTTGGGGATTTCTTCGTTTCCTA…
AT4G15560.1 | Symbols: AtCLA1, DXS, CLA, DXPS2, DXS1, DEF, CLA1 | CLOROPLASTOS ALTERADOS 1, 1-DEOXY-D-XYLULOSE 5-PHOSPHATE SYNTHASE, 1-deoxy-D-xylulose 5-phosphate (DXP) synthase 1, 1-DEOXY-D-XYLULOSE 5-PHOSPHATE SYNTHASE 2 | chr4:8883825-8887667 FORWARD LENGTH=2960 CGTGGCCCAACCAAAATCTCAAGTTCTCTGCGGATGACGAACCATCTCACCATCTCTTTTTTTCTCTCTCTTTTTTTTTTTTAATATCATCAGCACGGTTACATAAAATTCGTGATCCATGAAGTTGGCTTT…
AT4G17615.1 | Symbols: CBL1, ATCBL1, SCABP5 | ARABIDOPSIS THALIANA CALCINEURIN B-LIKE PROTEIN, calcineurin B-like protein 1, SOS3-LIKE CALCIUM BINDING PROTEIN 5 | chr4:9816278-9819312 FORWARD LENGTH=1415 AATCTATGGAATTAGGTACAATTAGGTTCGGTCTAACTGAAATTACATGACGACAGAAAAAACTGAACTAAACGCCGATTCTATTAACTTCCAAAACTGACTCGTCTCACACGCGCTTACTATGATTCACACGTGCGAATATGCCATCATATAAGCGCTACTAAAATTCATTCCAAAGGAAAAAGAAAAATAAAT…
AT4G18100.1 | Symbols: no symbol available | no full name available | chr4:10035468-10036647 REVERSE LENGTH=821 GTTGAAGGAAAAAACGAAAAGGCCGTGAAAGAAATCTTATTGGGCCACAACGTGAGCCCATTTAGTAATGTAATATCAGAAACCCTAGTGTACGCTTATAAAAGACATTTTAGGTTTGTTCAGCTGTTTTACGGAGTCGCTTTTGAGATATCGATCTTACGAAGAAGCAAATATGGCGGTCCCATTGCTTACCAAGAAGGTTGTGAAGAAGAGGTCTGCTAAGTTCATCAGACCCCAGAGTGACCGTAGAATCACCGTCAAGGAAAGCTGGAGGAGGCCAAAGGGTA…
AT4G18140.1 | Symbols: SSP4b | SCP1-like small phosphatase 4b | chr4:10046575-10049394 REVERSE LENGTH=1826 AAAGAAAAAAACCAGAGAGGAGGAAGAAAAAAAAAACTCTTGCTTCTTCAGGTAGGTCTTCTTCTTCTTCTTCCTTAGCTCAATCTAATTCTTGTTGTTTTTCTGCAATTTTGATTGTTAATTATCTGTGTTTAACGTTTCTTAGCAATTTTATTTTGGTTTTATCGGTTGACTTGTGTTTGAGTTTGTGAAAATGATCAAAAATTCCTGTTACAGATCCGTATGTTTATCTTACTATATTCTGTAATTTCATCAACAAGCTGACTTTGTTTTGCAGTATCTGCTGCTGGTT…
AT4G18372.1 | Symbols: no symbol available | no full name available | chr4:10151116-10152139 REVERSE LENGTH=663 TTGAGTTTCTTCTCTTTGTGATTAAAAAAGAAAGCAAAACTCTGTAATCGAAACTGAAGAAAGCCCTAAGAATAAAAAGCCTGTTGTGGGAATGGAACAAGCTGCAGAGAGGAGTTCAACCATTGTTGCATCCACCTCTGAAGGGTCGGATTTTGATCCGATATCTCGATTGAGGAAGCTCTTGTTCCGCCAAATGCTTGTGGGAATCAAAGACGGCAGATTCTTCCTTGGAAATTTCCATTGCATTGACAAACAAGGAAACATCATTCTCCAAGACACTGTGGAGT…
AT4G18425.1 | Symbols: no symbol available | no full name available | chr4:10181190-10182264 REVERSE LENGTH=1075 CTTCACTTAAACAAAGACTTTGGTTTGGTCTCAAAGGTTACTTGCAAGGCATAAGAAATGTGTAAAGCCTCTTTTCTCTCGCCTCGCTCTATTATATATACCTCTACTTTAGATTTCATCAATCATCATCATTCCTTCTTACATCAAATCAATTCCTAAAATCAGAGAAAAACAGAGGGACAAAGGAAACAACTTCAAAGATATGGAGATCAAAGTTGACGAAGGTCATCAAAAAGGTACTAAAGAAGACATTACAAGGCCACTTCTTGAAGAAGACAAAGACTTC…
AT4G18730.1 | Symbols: RPL16B | ribosomal protein L16B | chr4:10302163-10303432 FORWARD LENGTH=850 ACACTACGCAGCCGACGCAATTCGTGTGCCACTCTATTTGCTCATCTCCTTCGATTTCGAACCCCTAATCTTGAGATGGCATCGGAGAAGAAGCTCTCGAACCCTATGAGGGATATTAAGGTCCAGAAGCTAGTTCTTAACATCTCTGTTGGTGAGAGTGGTGATCGTCTCACTCGTGCCTCCAAGGTGTTGGAACAGCTCAGTGGTCAGACTCCTGTCTTCTCTAAGGCGAGGTACACTGTGAGGTCTTTCGGTATCAGGCGTAATGAAAAGATTGCGTGCTATGTCACCGTGAGAGGT…
AT4G20070.1 | Symbols: ATAAH, AAH | allantoate amidohydrolase | chr4:10861382-10864765 FORWARD LENGTH=1980 CAGCTGCCTCCTCTCTCTTCTCTTCTCAGCCATGGAAGCCATAAAGAATAGCTCTTTCTCCTTCTTGTCTCTCATTCCCAAGAGCCAGTGGTTGTGTTGTTGTAGTTCCGTTCCGTGGCTGTCTTTGTTTATCATCGTTTAATCTCAACCTCTTAAATCGGCAGCCATGGCGGTTCCTCATCCTTCTTCTTCCTCCTCTAGATCTCATCCTTTCCTCTCCCATGTCTATCACACTAGCTTCCATCATCATCATCATCATAATCATCCATCGCTTGTGCTCTTCTGGTGCCTC…
AT4G22490.1 | Symbols: no symbol available | no full name available | chr4:11849653-11850436 REVERSE LENGTH=784 AAAAAGAGTAATGTTAGGCAAAAAAAATAAATGATACACAAGTGTTTGTGATTCCAAGGCATCTCTTGGCTCTATAAATACATACTACACAACATCATCGAAAGCATCCACACTTTCATATCCACAAAATAAAATAAAAAAATGGCCTCAAAGAGCTCAACCACCATTTCCCTCATCATCATCCTCCTCATCAGCCTCGCAGAAGCAAACCTCTTAAGCTCGCCTACACCGACCAACAACTTTGGCTCATGTCCCAGAAACCCATTGCAACTAGGCGTATGTGCCAA…
AT4G22790.1 | Symbols: RHC1 | RESISTANT TO HIGH CO2 | chr4:11975031-11976849 REVERSE LENGTH=1819 TTCAACATTTATATTATTTAGCTCATCACTCTCTCACGGAACTCATGCTTTTAATCTACCTACTTATAAAATCCTCCACGCAAACAACAAAACCATTTTCCACTTACAATTTTTTTTGTCATCTTTATCAACAAACAAACAACTATCTCTGCAAATTTGGCTGAAACCTCTTAAAAGTTCTTTGCTCTGTTCCAAATTATCCATATTTTCTACTAACAATAATGTCAGAAACATCAAAGTCAGAGTCTTTAGATCCAGAAGTCTCTGAAGGGCTTTGTTCAAAGACCTTGATGCAGAGCATT…
AT4G23205.1 | Symbols: no symbol available | no full name available | chr4:12144243-12144958 REVERSE LENGTH=490 CGTCGGAATCAGCCTTTGCGCATTCTTCTGAGCTCGGATTTAGGGTTTAGCATTCTGGTTCTAATGGCGTTTAATGATATTGATTATCGGATTTGTTTGTGCTCTTTTGTTAGATTTTGATGTGTTTAATGGCATAATCACGATTTAGCTAAGGGCTCCGGGCCAACTGCGTTTTCCGGTGGGAAATGTAATCCGTCTCCGATGCTTATTTGGGCCAGCTTTGGAGGTCGAGCCAGTCTGCAAACAGGCCCACTTCCCAAACTATCAATGATGTAACCATTACAGAT…
AT4G26530.1 | Symbols: FBA5, AtFBA5 | fructose-bisphosphate aldolase 5 | chr4:13391344-13393107 FORWARD LENGTH=1372 TTGGTTGCCATTTGGTTGTGTAGAAGCAATCACCCATTTGCTTTATCCGAGGTACTTAAGGCTTTGTCTTGGCATCCTCGTCCTCTTCAGCAAAACTCGTCTCTCTTGCACTCCAAAAAGCAACCATGTCTGCTTTTGTCGGCAAATACGCAGATGAGCTGATAAAGACGGCTAAGTACATTGCCACACCGGGAAAGGGCATTTTGGCAGCAGACGAGAGCACGGGAACTATTGGGAAACGATTCGCCAGCATCAATGTTGAGAACATTGAGTCCAACCGCCA…
AT4G26560.1 | Symbols: CBL7 | calcineurin B-like protein 7 | chr4:13406733-13408087 REVERSE LENGTH=759 TTTCCCTGTCTCAAAGATCTGAATAGGTATCAGAGCGCGTTGACAATCTCTTTTTTTGATCATCGATTTGTTCTCTCTTTCTTGGCTAAAAAGTTTCTATCTACACGACTCTCCATGGATTCAACAAGAAATTCAGCTTCTTCCAACTCCACGGGATGCTTTACGGATCAGAAAAAGCGAAAGGCACTCTATGAGGTGTTTAAGAAACTCAGCGGTGTTGATTGCCAAAGAAACGAGGGTAACGTTGTAGAAGGCGTAACGTGTTATTATGGTGAAATGAACAAGGAACAGTTTCA…
AT4G28880.1 | Symbols: ckl3 | casein kinase I-like 3 | chr4:14251135-14254048 FORWARD LENGTH=1464 AAATGGTGCAGTAGTTAGGTGTACAAATTTTTTTTTGAAGGATCACTACTACGGCTCAAACAAGCCTGGGTCCATGTCACTACCACCGATGTCAGTCAAACAAAAATAATAATATATGTTTTTAAGTTCCTCTAATTTCAATCTTCTAAACAACAACCCTAAATCCTTATCTCTATCCTTGCGCTTGATCCAGATTCGGTTCTGATTGGAGCTGCCATGGAACGCATCATCGGCGGCAAGTACAAGCTCGGACGGAAGATCGGCGGTGGTTCGTTCGGAGAGATTTTTCTAGCTACGCACG…
AT4G29905.1 | Symbols: no symbol available | no full name available | chr4:14626921-14627631 REVERSE LENGTH=711 AAGTCTTTCTGAAAAACACATCTTTACACTTGAAATAAGTTTTTTCCTTTCTTGGTAATAAAAATATCCTTTTCGTTTCTTCTTCTCCACACTTCTAGAAGTTCTAGATTTTTCCTAGCTAACGTACCAGAAAAAAGGAAGCCAAGCCTAGAAACACTATAAAGATAAGACACAAAGGAAGTCTGAGAATTGTGAGTAAAAATGTGTTTGGAAGTTGTGTATCATGAAGAGAAGACGGAGCTTGGTCGGCAACAAGCACCAGGGATGTGTCCTTATTGCGGCGGAAA…
AT4G30460.1 | Symbols: no symbol available | no full name available | chr4:14888931-14889855 REVERSE LENGTH=925 ATTAATATGCTCTGGAACGCCTATAAATACCTTCAACATACATATTGTGTCATATTCATCAAGAGCACTGCAAAAGCACTCTAAATTGGGGTGAAAAAGCATTACCAAACACCAAATAAATATGTCTGATCTGAATAACTCATCATCACTCATTCTAATAACTTTGATTTTGGCCACATCAGTTCTAGTCTCCGAGAGCCGGGTCGCAAGAAAAGACTTGGGTTTGGACCTTGGAGGGATCGGTGCTGGTATAGGCATAGGCATAGGTATCGGTGGAGGTGGATCCG…
AT4G32540.1 | Symbols: YUC, YUC1 | YUCCA, YUCCA 1 | chr4:15700829-15703000 FORWARD LENGTH=1450 TTTTCTCCAAAAGTTAAACATACCTCACTCTTTAGTCTCTCCACTCTTTAAAACATTTTCCATCATCCATCAAGAATGGAGTCTCATCCTCACAACAAAACTGACCAGACCCAGCATATCATCCTCGTACACGGTCCCATCATCATCGGAGCTGGCCCTTCTGGTCTTGCCACTTCAGCATGTCTCTCGAGCCGTGGAGTCCCTTCTTTGATCCTAGAACGGTCGGATTCAATAGCATCTCTATGGAAATCTAAAACCTACGACCGACTCAGACTCCATCTCCCAAAACACTTTTGCCGGTTAC…
AT4G33810.1 | Symbols: no symbol available | no full name available | chr4:16213193-16215594 REVERSE LENGTH=1721 ATGAAGCCTCCACGAAGCAGTGAAACGAAAGGATTATTACAATTTAGCCGCTCTGTCGAAGATGACTCTGATGAAGAATGGAAAATAGATGGAAGTGGATCCATAAGAGAAATGACACAGAGAATTCAGCTTCACGAAGGAAACATTTACAGCTTCTCTGCTTGGGTGAAGTTGAGAGAAGGAAACAATAAGAAAGTAGGAGTTGTGTTTAGGACAGAAAATGGAAGATTTGTTCATGGAGGTGAAGTTAGGGCAAAGAAAAGATGTTGGACTTTGCTTAAAGGTG…
AT4G36040.1 | Symbols: DJC23, J11 | DnaJ11, DNA J protein C23 | chr4:17049152-17050608 REVERSE LENGTH=1457 TTCTGTGCAAATTAAATATTGGATTCCTTTGGCATTAATATATTTTTGTAAGAATATGTTAAAATGACAATTACAGCCACAGAACAATTTGGCCACTATGAATAATATCTTACGTACTACATTCTTATCTCTTCTGCAATTATTTCCCCAACTGGATAAGCCTTTTTTATCTGACTCAGATCACAGGATCCGACCCGACTTTTACCCGACCCGTAACTTAATCCCCTATATCCGTTTTAGTATGTAATTAATAAACTATTCAAAATCTTAATTAACCAATTAATGACTAATC…
AT4G36090.3 | Symbols: no symbol available | no full name available | chr4:17078114-17080670 REVERSE LENGTH=1825 ATGGAACCAAATTATGAGGAAGATGTTTTTCTCGCCAAGTATCAATCATCCGAACTTAAGATTGCTTCTGAATTTCTTACGAATTGGTTGCCTTTCTTATCTAGAGATCTCTGCAACGACTGTGCTCATGTTCTCTCCGATCGAATCCGTTCTCTAGACCCAGAGCATTGTAGTAATGGAGAAGTTAAAGCGGGTTCTGGTTCAATGGTGGATAACATGGAATCTGAAGAAGTTGATAACATGGAATCTGAAGAAGTTGATAACAAGATGGACAATATTTATGACG…
AT4G36210.3 | Symbols: no symbol available | no full name available | chr4:17130246-17134302 FORWARD LENGTH=2127 ATCTTTCTCGGGATTTCGAAATTTGACGGTGATCTGATTTCCAACGATTTTTTCTCTTCCATGGCTTTTTTTCGCTGATCGGTAAATCAAACGTTTGTTTCGGTTTCGATGGTGGAAGCTACGTCGAATTTGACGCCGACTCAGAGATATGCGGCCGGCGCATTGTTTGCGATCGCTTTGAACCAAGCGCAAATCAACCAGACTCAGCCGCTGGGAACCCCGGCGGCGGAAGACGACGACGGAGGCGATGAAGAGCGAAGAAGCAATTGCAGTAGCGGAGATTCTG…
AT4G36670.1 | Symbols: PLT6, PMT6, AtPMT6, AtPLT6 | polyol transporter 6, polyol/monosaccharide transporter 6 | chr4:17287496-17289728 REVERSE LENGTH=1911 CTCTTGTCCATTGGATTCAAATAACTAAATCATCTCTTAACAGTAGCTTGTGGCTTTCACGACTACTGTTTTGTCAACTATTTTTTTTCTATATAATCACCGAATCTTTTCTTTGGTACTGAGAGAGCAAGAGAGATTAGTAAGACCTAACTCTTAACGAACTTTTAGATAAAAGCTTATAACTGAGAGAGACATAGATCGACAAAAGTCTCTATACCTTCTTGTAACGTGGTGGTTAATTAAT…
AT4G37900.1 | Symbols: AtGRDP2 | | chr4:17821574-17824748 REVERSE LENGTH=2712 TCCATACTTAAAGATTTTAAACTTTTTTTTAATTCCTCCTGGTCAGAGGGGTAATATCGTAATTTTCTAAAGGCAAAGAACACCGCTATAAATAGTGGCTGTTGAAGTCGTCTTCTCTCTCAAACAAAATTCAAGAGTCAGCTTTATCAGAGAAAGTTTCCCCCATTGGTGAAAATTTGTAAGAGATGGACAAGGAAAAGGAGCAAACTTTGGAGTGGAACGAAGCACAGAAGATAGATATAAGCGTTGACCTTTTGGCTGCAGCCAAGAAACACCTTCTCTTCCTCGGAGCTGTTGATCGGAACCGTTGTCTCTACGATG…
AT4G38850.1 | Symbols: SAUR15, SAUR-AC1, ATSAUR15, SAUR_AC1 | SMALL AUXIN UPREGULATED 15, ARABIDOPSIS THALIANA SMALL AUXIN UPREGULATED 15, SMALL AUXIN UP RNA 1 FROM ARABIDOPSIS THALIANA ECOTYPE COLUMBIA, ARABIDOPSIS COLUMBIA SAUR GENE 1 | chr4:18126057-18126829 FORWARD LENGTH=773 TCTACAACCCAAAGCCATGTGCTCTGTAATTAAAAAGAAAAACCTCAAAAATACTTAATCATTTCTTTCATACGTTCGTTTATATAACAAGTAACTAAACCCCTTTAGATTCACAAAC…
AT5G03406.1 | Symbols: no symbol available | no full name available | chr5:839754-841900 FORWARD LENGTH=1460 CTGAAATTGACGCCCAAACCACGACTAAGAGAAAAAATCAAAACCCTCAGATGAATCTAGAGGGTTTCGTTTTTCACCAAAACAATCTCTATTCTATTCTTCTTCAACACTGCAAAACTTGAGATAAAAATAGAGTCTTTCCTCTTGTTTTTCTCTTTGTTTTGCTGATTGTATCTCACTAAGCTGAAGAAGCAAACAACAATAGAAAAGAGATGCGAGCAATTCACATCGTGACGACGCGATTGAGCTCCAGCTTTATTAGGCCTGTTCTTCTTGACTTCGTTTCTTGT…
AT5G04080.1 | Symbols: no symbol available | no full name available | chr5:1104620-1105388 FORWARD LENGTH=589 CACGTATTAGCTTAAGAAAAAACAGAGCTTATATAAAGAGAAGCATCCACACCACAATGTGTAATCTCATCGCTAACCAAACCAAGAATCATATTCCCAAATCACAATCCGCTTTTGTGTCTTTCCACTTGCATAAGTGAAAGAGCCAAGACAAAGAAAGGAGCTTCTTCTGTTTTTGTCCATACTTTTGAGAAGATGCAGGACATGAGAGATCAAAATCCTCCACAAGGATATCCAGCTGCAGAACAAGTATCTGAACAGCCTGGACAAGACAAGAAGAAGAAGAAAC…
AT5G06570.1 | Symbols: no symbol available | no full name available | chr5:2007854-2011043 REVERSE LENGTH=1241 ATATCCAAAACCAAAAGGGAGAGACTAAGAATGGGGTCACTAGGAGAAGAACCACAAGTAGCAGAAGACTGCATGGGTTTGCTTCAACTCCTAAGCAACGGTACCGTTTTGAGATCCGAGAGCATTGACCTTATTACCCAACAAATCCCATTCAAAAACAACCAAACCGTTCTCTTCAAAGACTCAATCTATCACAAACCTAACAACCTTCACCTCCGTCTCTACAAACCCATTTCCGCCTCCAACCGTACCGCTCTCCCTGTCGTGGTCTTCTTCCACGGCGGGGGC…
AT5G09880.1 | Symbols: no symbol available | no full name available | chr5:3081389-3085291 REVERSE LENGTH=1953 CTAGATATCGATCAAACAGGCACAACTAAATTCAATTATCTCATTAGCTTCTTCCAATTCGAAACCCTAACAAAAGCCCTAATTTACGAAATACGCCGAATCGTTGACGAGAATGGAGTTTGACGAATACGAGTACCTGGAGAAGACGGTTGAGGAAGGAGCTGGGTCGAATAAGAAAAAGGAAGAGAGTGGGAACGAGAGGAGCGAGAGGAGTTACAGAAAGAGAGAAGGAGGAGAGAGGCAGGGGGAAGAAGGAGGTGAAGAAGAGCGGGTTAGCAGTCGGAGTAA…
AT5G10180.1 | Symbols: SULTR2;1, AST68 | ARABIDOPSIS SULFATE TRANSPORTER 68, sulfate transporter 2;1 | chr5:3193017-3197136 FORWARD LENGTH=2560 TTTTTTCTTCAGAAAAGAAAACACTTTTTTTTTTTGTGCTTTTAGTTTAAATTAACAAAAAAATGGACACCATGAGATTCCACTAACTCATGTGTATATAACATTAGGGAAGCAGTCAATTCATTTCAGCATCCACACACACTTTGAATGCTCAATCAAAGCTTCTTCATAGTTAAACTTCCACACAACGTCAAAACTCGAGAAGAAGATGAAAGAGAGAGATTCAGAGAGTTTTGAATCTCTCTCACATCAAGT…
AT5G12330.4 | Symbols: LRP1 | LATERAL ROOT PRIMORDIUM 1 | chr5:3987677-3989833 REVERSE LENGTH=1649 AAATAAAATTAAACCAACAAAAATTCACTTGCCTTATTCTATCTTTCTGCAGTTGTCCATGATGATAATTAGAGAGAGACAGGAACAAGACGAAACAATCTAGAACAAGAAACCAAAACATACACCACTTCTGTTTTTAAAAAGGTAAAAAAGATCAAGAAGAAACCAAAGAAAATCAGACAGCAACAAGAAAAGATCAGTTGTTAAGAGAAGGAAAGTAGGAAACGGGTCAGATTGTTAGATAGAGAGAGGAAGCGAAGAAAAAGAGTCGCAGTGTTCTTTTTCCACTGCGTGTGAGCA…
AT5G12950.1 | Symbols: no symbol available | no full name available | chr5:4092519-4097059 FORWARD LENGTH=3437 TTTGTATGAATCTCCTTCAACCTTTTTTCCCCAAAACTCCTCTCTTCTTCTCTGCAACGAAAAACCTCTTCTTCTTCTTCTCTCTCTCTATCCATTTTCACTAATTAGCGATTAAAAAGGATTCTTTTTGTGTGTATTAATTATCGCTTAAATCTTAAATAATTCTCCTAATCGTCTCTGCACGTTGGTGATGGTGTTTAGTTGTCAATTCTACATCTCGAGGAAATCCAGAAACAGCTCACTGATCTATCGAAACAGTTTTTTTTCTTTTTACAGAGTCAATAGAAC…
AT5G14780.1 | Symbols: FDH, AtFDH1 | formate dehydrogenase | chr5:4776733-4779526 FORWARD LENGTH=1801 GTCAGCTTTTCTAAACAAGGAAAGGATAGACTTATACATGAATTAGTAACTATTTCCTTAGAATTCAAGGATTTTTTTTGTCTAACAGTACTTGTCAAGTAACATAAGTACGATAATTAAAGTCTAACGATGATGTCTATGGAGCCGTCTTACACGTGGCACAGCTATTCTGGTCCGAAGAAAAGGATGATTTGGTGCAGGTGCGTGAACATTTCGTCCTATATAAATCCTCTCATCTCCAATTACTGATTTCACACAAAACAAAAATCGACCAAAGAGTAACCAAATTGATATTTA…
AT5G14860.1 | Symbols: no symbol available | no full name available | chr5:4805846-4807837 FORWARD LENGTH=1598 CCTAAATAGTCTTTGTGAAACAAATGTAAGAAAACAAAAAAATGGCCGTTTCATCGTCGCATCATGCGGTTCTCTTCCCTTACATGTCAAAAGGCCACACGATTCCTCTCCTCCAATTCGCCCGTCTCCTCCTCCGTCACCGCCGTATCGTCTCCGTAGACGACGAAGAACCAACCATTTCCGTCACCGTCTTCACCACCCCAAAAAACCAACCATTCGTCTCAAACTTCCTCTCTGACGTCGCATCATCTATCAAAGTAATCTCCCTCCCTTTCCCTGAAAACATCG…
AT5G15090.1 | Symbols: VDAC3, AtVDAC-3, ATVDAC3 | ARABIDOPSIS THALIANA VOLTAGE DEPENDENT ANION CHANNEL 3, voltage dependent anion channel 3 | chr5:4889293-4891573 REVERSE LENGTH=1357 CTGAGATATTTTTACTTGATAAGCAGGGAAATACAATATTATAATATAAATTAATTTAGGGTTACCCTTTCTTCTTCCCCTTATATACACAAACACCACACCTCATTTTCTCCAGAATCCTCCATTACTCTTCTTCTCGACTTCGGAATCTTTCAAAGCTTCTTCGATTTTTCCAGAGGCAATCATGGTTAAAGGTCCAGGACTCTACACTGAAAT…
AT5G16530.1 | Symbols: PIN5 | PIN-FORMED 5 | chr5:5400640-5402845 FORWARD LENGTH=1370 GTAACACATTTACTATCTACGAACGAATTTAGAAGCTTTGTTTTCTTTCCTTTCGTTTGCTACTACTGCAACATTTCTATTTTTCTGATAAAACCATGATAAATTGTGGAGATGTTTACAAGGTAATCGAAGCAATGGTTCCACTCTATGTAGCCTTAATCTTAGGCTATGGCTCTGTGAAATGGTGGCACATCTTCACGCGTGATCAATGTGATGCTATAAACCGTCTCGTTTGCTATTTCACCCTGCCGCTCTTCACCATTGAGTTCACGGCCCATGTCGACCCGTTCAACATGAATTACCGGTTCATCGC…
AT5G17780.2 | Symbols: no symbol available | no full name available | chr5:5867169-5869065 REVERSE LENGTH=1609 CTTTGGTAATAAATTCGAAACTTCTCTCATGCGACGTGGCTTAACCACTCATCTCAATTTCTCCCACGGTCTAGATTCTCTCCGCTTCTATGTCTTTCCCGAGAAAATTCGGGACAGCGATTCACGCCGCTCTATCTTTTATCGTCTTCTTTTTCTTGGACCTCCTCGACGCGATTCTCTGTGTCGTTTACGAGTTCGTCGATGAGATTTTGGAAGAAAACTCAACAGGTTGTTACTGCACGGCGGCGGCTCCTCAAAGTCAAACCACCGACGAAAATGAGTTGTCGT…
AT5G19140.1 | Symbols: ATAILP1, AILP1 | | chr5:6423269-6425785 FORWARD LENGTH=834 CTTTGTCTCGTCTTCCATGTCCGATATATCGTTACCAGAGAAAGAGAGCTCAGAGATTTAGTTAGCTTAATTTTTCTTTTCGTTTTGAAATTAAGGAAGTGATTGTTATCACCGGAGGAGAGAGAGAAAATGTTGGGAATTTTCAGTGGAGCTATAGTATCGCCGCCGGAAGAGTTAGTGGCTGCCGGAAGCAGAACTCCGTCGCCGAAAACAACCGGATCAACTTTAGTAAACCGGTTCGTCGAGAAAAATCCATCCGCTGTTTCTGTACAAGTCGGCGACTATGTTCAGCTTGCTTACAGCCATCACAACGAGAG…
AT5G19670.1 | Symbols: no symbol available | no full name available | chr5:6646698-6649529 FORWARD LENGTH=2331 CCAAATTAGTCAAAGGTCGTCAAAGAGAAGAGACCAACACCAAAAATACAGTACAGACACTTCTTCACTTGGGTCGGAGTTGTTTTGAAGATTCTACCGTTGGTGCATCTTCATGTCTTTTCCACTTCAAGAGTTTCAAATTTACTCTGAATTGAGCAACGAATGTTTCCGATTTCCAATTTAAGATCAAGATCGTTGGAATTTATGTCTTTCCAGCTTTTTTTTTTGTTCTCGTGAATGTGTCGGCAGGATTAGTTTTTGAAGCTTGTTGTTAAATACTTGAACTTG…
AT5G20230.1 | Symbols: ATBCB, BCB, SAG14 | blue-copper-binding protein, BLUE COPPER BINDING PROTEIN, SENESCENCE ASSOCIATED GENE 14 | chr5:6826365-6827748 FORWARD LENGTH=1192 ATTGACCACAAGTGATAATATCTAAATTTGGATTTGTTCAACGACACAACACGTAACGCGTCTTCCCGTATCTTGCGTATGACTCCTTGAGAGCCTCTCTTTAATTGTCCTATAAATATAAGTCTCTCTTGCAAGACTTTTGAAACCACAACAAACACAAAAATCAAAAGGGGTCATTTACTATCTTTTAAGAGACGACATATATAGTTCTCGACCAAGAAAAGA…
AT5G20250.4 | Symbols: RS6, DIN10 | raffinose synthase 6, DARK INDUCIBLE 10 | chr5:6833659-6836782 FORWARD LENGTH=2753 TAAGCGTCCTACAAACTTGTAAAAAAACTCACCAAACGAGGAAAGCCAAAGAGAGAGAGAGAGAAACAAAAATGGCGTCACAGAGTTGCTACAATGGAATCCATCGTATAAAAAGGGTTCATCCTCTGATTCACTCTCTCACATTTCATCGATTCTCCTCATCTTCTCTTCCATTCAAATCTCACATTCCCTCTTCACAACAACAGCTTCGTATTCGCTCATCTTCTTCGCTTTCTGATCTTGGAAATCGCAGGCATTGTTCGTCTACTCGAGGATTTCA…
AT5G20700.1 | Symbols: no symbol available | no full name available | chr5:7005667-7007502 REVERSE LENGTH=1757 CTACATTCAATTAATAGATCAAGACACTACTGATTAGACCAAATTTATATATTTCTCTCTTCTGTTTTTCCTTGGATAATAACCTGGGATCAGCTATTCTACTCCTACTCTCTCTCTCTAGACGTTCATAATAAAAAAAATCCAAAAGATTTCGATTTGAATTAGCTTCACACGCTTCGTGGCATGTTACGTCATTTAGATATTCTATGGTTTAGTTTAGTTTTGAAGATAAACAGTAAGGGTTTTATTCGTGAAATAAGAATAGTTCACGTGATTTTTTGTAAATAC…
AT5G23490.1 | Symbols: no symbol available | no full name available | chr5:7919430-7926738 FORWARD LENGTH=2830 ACACTTACCAGTCCAGAATTAAAAAAACTGATTGAGACAGAGAGAAGAAAGATTGCTTGAAGAAGACGAAGACAAAAGGAGGAAACTTTCTTCTCATTTCAATTAAAAAATCCATTTTTTTCTCTGGGTTTTTCTTTCTCATGTGATTGTGTAATTGATTCTTATCGTTTTCTCGCAATCATTACGGCTTCTTCTGAAATCAACACGCTCAATTTCCTTCCTTGGAAAATTTTGGGGTTTTGGTTTTGTTCCTGTTTCATTCGTGTGAGATTTGATTACTTAAGCGCT…
AT5G24420.1 | Symbols: PGL5 | 6-phosphogluconolactonase 5 | chr5:8336534-8338032 REVERSE LENGTH=1321 CACAAGCCTCCTTTATCCACTCGGTCTCCTTCACTATAAAAAGCAAAGAAATCCCAAAACACTTGTAGCACCACAACAACAATATCCACATTCTTCTTCTTTTGAGTATTACATCCAACGAAACGTCTCTTTCTTTCTCTCTGATAGGCAACAATGGCGCAGAGGAAGATGATTGTGTTTCCCACCAAGAATGAATTGTCCGAAGCAATGGCTGAGTACACTGCCAATCTCTCCGCCAAGTTCATCAAAGAGAAAGGCCTTTTCACCGTTGTTCTCTCCGGCGGTGACCTAATCGATT…
AT5G24650.1 | Symbols: HP30-2 | hypothetical protein 30-2 | chr5:8437024-8439104 FORWARD LENGTH=1124 AATAATACATCCGGTAGAAACACGGAACCGGCATAAATGAGGGAGATAAGGAGAAGAAGAAGCGAAAGAATAAAAGTGTGACAAATTAAGAAGAGAGAAATGGGGAAAGACGGAGAAGGAGACAAGAAGCGAGAAACAATGGCGGTGATGAGCTTAATGAAGGATCAACAGAATCCAATTCAACAGTTTCAAGTCAAATTCAAGGAGATTGAGACTGGTTTCAAGTCGTGGTTATCAAAACAGAAGTTACCGGTGGAAGCCGCCGTTGTCACGGCCATGGGTGGTGTTCAGGGAGCTT…
AT5G25770.3 | Symbols: no symbol available | no full name available | chr5:8969308-8971806 REVERSE LENGTH=1266 ATGATGATGACTTGGAGGAGAGCTTCTCAAGTTTGTAGCTGTCGATTGTTAAATATTTTCTTGTTTCTTCTTGTCCAGATTTCACATATAACTCAAGGAAACAATGTTCCCTCTCCAATACCAGTTGGTGCAAGAAAAAACAGAACACAGAATCTTGTTCTCCCACCGATCACCACCGGAGATATGGAATCGCCGATTACTCAACCCCAAATGTTTAGATTGCAGTTTCTTCGTCTTCTTCATAGTCGACGATCACCCCAAGTTCCATTAATAGCCGATTCTTCAAAT…
AT5G26670.1 | Symbols: no symbol available | no full name available | chr5:9317968-9320816 FORWARD LENGTH=1739 AAAATATCATAAACATCAATAATGAAAAATCATAGGTAGATATCACAATTTATATAGTTACCTCTTGTGTATGTTGATGTGTGTTTCAAGTATGAAACCAAACAAAAAGATGGTCTCCTTGTTTTACGACGAATGCTAAATTAGTTATAATTAGTAGTTTAGTAGTACTACTACTATTTTCTTTAATTAAAGATTAGTGTAATTGTAACTTTTAAGTATAATTAATTAAGACAATCGAGGTAATGAGATTCCAAACGTGAATCCAGCCATAAAATCTCTTTTTTAAAA…
AT5G35375.1 | Symbols: no symbol available | no full name available | chr5:13592197-13593149 FORWARD LENGTH=537 TTCTACCTTATCTGTTTTACTTCCTTAAGAAGTTTTCGATTTTACCTTCAGAAAATCAAAATGGTAAAAAAAGGATATAGGTTTTCTCTCTCTTTTCTCTCTCAAATTTTTCAGAGAAAGAAAACTGAAGACTCTTATGGTCGTCCGAAATTCTTTCTGGCTTTGTCTCTCGATAGGGATTATCATCTGGCAACTACCAGCTATTTCCGGTGTTGGCCAGCTCTTGTCGCTTTCATATCGATAATGTTATCGGTGAATTACAGAAGAATCTATACTCGATTCATTCG…
AT5G37350.1 | Symbols: no symbol available | no full name available | chr5:14792819-14796045 FORWARD LENGTH=2031 CATCACGTGTTTGTCTTTTGTTTATTGTTTATCTTCGGGTCGGGTAAACCAATCCTACTCACCGCCAAGAATTGTTCTTGTCCGGTCTGGTTTAGTTAAACTGTTCAAAACCGAAACCTAAACGACGTCGTTTTGTCTGAGTAAAGAAAAGGGTTTTCGACTGGTGAATTCTTCTTCTGATTCTCGTCGCCGGTAGTTGTTTCCACGAAAAACAAGTGATGGAGGAAGTAGTGGTAGTTGCAGAGCCACCACCGAAGATTACTCCCTTTGTGGAATACGAAGAAGA…
AT5G39520.1 | Symbols: no symbol available | no full name available | chr5:15823735-15825566 REVERSE LENGTH=1028 TCTCTACCGTGACGGTTTTATTCACTGTCTCTTTCTCAATCTTCCACAAAAGTCTCAACGTATAGAGAGAAACCAAGACGCAATCTTTTAGTATAGATAGATTGAGAGATAAAGATATGTGGGAAAGATCAAAGATCCAATCTTGGTGAAATGGCGGTAAGCTCTGCGGTGTATTCATGCCCGGGGATGATCGGAAGTTGTGGGCAGGTTAGATCAAAACGGTGGAGAGTGAAGTGTCACTTGTCACCTGTAAAATCCGCCAAGTATTCCTCTAAAATATCAACCG…
AT5G40382.1 | Symbols: no symbol available | no full name available | chr5:16155486-16156221 REVERSE LENGTH=235 CTTCAATATCTCTGGTTTTAATCTACAGGTAACCTAGATGGCTAATGTTCAGAAGATCGGAAAGGCTGTTTATAAAGGACCAAGCGTAGTTAAAGAGATCATATATGGAATAACGCTCGGCTTTGCGGTTGGAGGGCTGTGGAAAATGCATCATTGGAACAACCAAAGACGAACGAAGGAGTTCTATGATTTACTCGAGAAGGGAGAAATTAGTGTTGTCGTCGAAGATGAGTAG
AT5G43180.1 | Symbols: no symbol available | no full name available | chr5:17336291-17337884 REVERSE LENGTH=922 CGAATTAGAATCAGTATTAGTCCAAATTGAGGAAAAAGAGAGAGAGAGAGAGAGAGAGAGAGGAGAAAATGAGAATGAAGATCGACACAGACAGCATTGTAGTGCCATTGAGTTTGTTGATAGCTGTGGGATACCATGTCTTTCTATGGAACACCTTCAAGCACAATCCTTCTCGTACTTCACTTGGCATTGATTCCTCAAAACGCAAATCTTGGTTCCGTGACATCAAAGAGGGTGACGATAAGACTGGGATGTTGGCCGTACAAAGCTTGAGGAACAAAAAAATG…
AT5G43350.1 | Symbols: PHT1;1, ATPT1, PT1 | ARABIDOPSIS THALIANA PHOSPHATE TRANSPORTER 1, phosphate transporter 1;1 | chr5:17399769-17402158 REVERSE LENGTH=2012 TTAAACATCAACTATAAACATACGGAGGGAGTATTGATGACTAAAATTCTAAAATCCAAAATGAAATTACAAAATAAATAATAACTATGAAGAAAGAGGCGATCACGTTGCTTACATATCTTTCCTTTTCAAAAAGCATTTTTTTATTACATTTAACGTGCTTCTCTTTCTTCTTCTCTATAAATGGCCAGCATAATTGTTCATTTCTAATGACCACATATAGTCTCTCCTCAACTCT…
AT5G43830.1 | Symbols: no symbol available | no full name available | chr5:17622256-17624359 REVERSE LENGTH=1213 AGATTCCTTTATAGCCTTCCCGGTCTTTCTTCACTTTTTTCCTCATCATTTTCTCGTTTGCTCCATTTTTTTCTTCTTTCTGCAAATTTTATTTTCCCGAGAAAATCATCACTGAGAAAAATGCTCGCTGTGTTTGAGAAGACGGTGGCGAATAGCCCTGAAGCTTTACAGAGTCCACACTCGTCTGAGTCTGCTTTCGCGTTGAAAGATGGATCTCTCGCTACTCATTTCGCTTCCGTGAATCCCAACTCCGTCACGCTTAACTTCGGATCTTCTGGATTTGTTG…
AT5G44520.1 | Symbols: no symbol available | no full name available | chr5:17934287-17936527 REVERSE LENGTH=1300 ACCACAAAACTGATCGGGAGATAAGAGCGGTAAAAACCACCGAGTCACGACTCAGTGACTCAAATCGTTCTTCCCACACAAAAAAAATGGTTACTGCGACAGCATCAACTCCATTTTCACTCTCGTCGTCCGTGGTTTTCACGCGCCGTCGTAATTTCAAACGTTTTCCAGTTTGCGCCAGTCTTTCTCCGGAGGTTTCTCCTCTTCTCAGAGCAGCTCATCACACTGTGGATAATTATGTAAAGAGTGGGATGATTATTGGTTTAGGATCTGGAGAAGCTTCAGA…
AT5G48000.1 | Symbols: CYP708 A2, THAH, CYP708A2, THAH1 | THALIANOL HYDROXYLASE 1, "cytochrome P450, family 708, subfamily A, polypeptide 2", CYTOCHROME P450, FAMILY 708, SUBFAMILY A, POLYPEPTIDE 2, THALIANOL HYDROXYLASE | chr5:19444313-19447866 REVERSE LENGTH=1633 CGATGTGGGACATTGTCCCTAATACGCCCCCTCGAGATGATGGCTCTTCTAGCCATTGATCTCGATATGTTTGGGCATGGATCGACGGGGCAAGTATTGGGCCGGACCGATGTGGATCGGGTTGAGTATGTGC…
AT5G57830.1 | Symbols: no symbol available | no full name available | chr5:23429291-23431198 REVERSE LENGTH=1617 GGATTATATAATTAGGTATAGTTTAATTAACCCAAATATGATTATAATTTATAAAGTATAGTTTAATTTACCCAATTCAAAAAGTGGTCGTATACACGTTAATATGTCCCACTATTGATTGGGACTTCCGAGAATATCTGGTCGCTTTTAAGGCTTTCCTTGTCGATCTGATTTCTCCGGTGGACATTTAATCGGAGATCAACCTAAATTCTCCGCTTCCCTCCGCCGCATCAATCAAAAACCATCCTCGATCTGATCTCTCTTCTCCTGCTTCTAATCATAGAAC…
AT5G59840.1 | Symbols: no symbol available | no full name available | chr5:24107215-24109524 REVERSE LENGTH=1240 TTCATTTTGCGGAACTATAACTATCCATACCACGTGTCTATTTCTGGTTAGTCCATAAGATTGATTTATATTTACGAGCGTATCAGAAAAGGCCCACAAGGACTCATTAAAGAAGAAAGGCCAATAAAAGGCTTCATTCTTTCTGGGCCATCGGACTATGATCTTGCTAACTTACGCTGGAGGTAATATCGTGCACGCGAAGAAGAGGCCAGAAGAGAAGTTAAATCAGGACTGGCGTATTTTAGCCGTCCGCCATTTCCATCGCTCTCTCTCGTTTCTTCTCTGC…
AT5G59870.1 | Symbols: h2a.w.6, HTA6 | histone H2A 6 | chr5:24115354-24116220 REVERSE LENGTH=780 TTAAATCACAAATCTTCAACTTCCGATACTTTCAATCTCTCTAAACTCTCAATTTCAGTAATCGATAACCGTAGCAATGGAATCCACCGGAAAAGTGAAGAAAGCTTTCGGAGGAAGAAAACCACCTGGTGCCCCAAAAACCAAATCGGTTTCGAAATCGATGAAAGCCGGTCTTCAATTCCCAGTGGGAAGAATCACTCGTTTCCTGAAGAAAGGACGATACGCTCAGAGACTTGGTGGTGGTGCTCCGGTTTACATGGCCGCCGTTCTTGAATACCTCGCCGCAGAAGTTCTGGAGCTTG…
AT5G60530.1 | Symbols: no symbol available | no full name available | chr5:24333907-24335858 REVERSE LENGTH=1783 TATCATATGGGGTTTTAATAAGTCAACTCAATTCTTTGCCCATTCTATATAATCCCTTCTTCTGCAACAACATCTCATCACACCAAAAAACACAGAAACATTTTGAGAAACCAAAGAAGAAGAAGAAGAAGAAGAACAAGCAGAAGCTAAAGAAGAAGACTTGAACTTGAGAGATGGAGCGCAGACAGTCATATGTGCTTGTCGCGCTCATTGGATTGCTTCTCTTGACAGATATTGTCATTGCACAGAGCGATGGCGGCAAAGGCAACGGTAACAATGGCAAGGG…
AT5G61820.1 | Symbols: no symbol available | no full name available | chr5:24834300-24836933 REVERSE LENGTH=1944 TTTATTTGTCGTCGGTTGTCTAATATCCATCCATTCTCACATAAATGTTTAGTGGTACTATGATAACCTAACATGATTGTGTGAGATAAAATAGAAGAGGACAATACTAGCGGGTTTGTGACGAGAGCGGTGACGTCACTGGTTTACACGTGTCACGTACTAACGATTCTCGCGTCCATACGTCTCTGCGTTCATGGGCTATTGATAAGTATTAAATAGACAACTCCCGAATTTGTTTTGTTACTCATCACAATAGCGGGAAACTCATCCGGCTTCTGGAAATTTC…
AT5G62670.1 | Symbols: HA11, AHA11 | H(+)-ATPase 11 | chr5:25159208-25165209 FORWARD LENGTH=3293 GTGGTGCGAGAGAGAGAGGTCGGAGTGTGTTAGCTTCCCATACTGCCACTAACCTTTAGCGGTTTTCTCATCTTCTCTACTCTTCTTTCTCTTTTCTGAGAAACCCAAAAGACAAAAACGAAGAAGAAGATTAGGAAATCATCTTGAGAAACAGGAGGTAGCAGGAGAATATGGGGGACAAGGAAGAAGTCCTTGAGGCTGTTTTGAAAGAAACTGTGGATCTGGAGAATGTACCTATTGAAGAAGTTTTTGAGAGTCTGAGATGTAGCAGAGAAGGTCTCACTACAGAAGCTGCTGATGAA…
AT5G64100.1 | Symbols: no symbol available | no full name available | chr5:25650567-25652247 REVERSE LENGTH=1438 TACTAAATCAGCTTATTAAATTCCCATAATTTCTGCGTCGTGTGCCGAAGTTGCTCGTTACAATTGTTATTCCCACAACTTTTTTTGCCTATATATACAAACCCTTTAACATCAAACTCAAAACACACAACAAACACAACTTCTACAAGACTCAAATAGTTTCTATTTAATTACTAAAAAGAAAAATGGGTCGTGGTTACAATTTGCTATTCGTTCTAGTAACGTTTTTAGTATTGGTTGCAGCTGTAACCGCACAAGGGAACCGTGGCTCAAACAGCGGTGGTGG…
AT5G64120.1 | Symbols: AtPRX71, PRX71 | peroxidase 71 | chr5:25659257-25661007 REVERSE LENGTH=1342 TACTCACTATAACTTAAACACACACTTCATCTTCTCTAAAACCCTAAAATTTAAACACAAGATGGGTTTGGTTAGATCATTGTGCTTATTAATAACCTTCCTTAATTGTCTCATCATCTCGGTTCATGGCCAAGCCACCGCAAGGCCTGGTCCTGTTTCCGGCACTAGGATTGGGTTTTACTTAACTACGTGTCCTAGAGCTGAGACTATTGTCCGAAACGCCGTGAATGCTGGTTTCAGTTCTGACCCCAGAATCGCACCCGGAATACTGAGAATGCATTTCCACGACTGTTTTGTCCA…
AT5G65010.2 | Symbols: ASN2 | asparagine synthetase 2 | chr5:25969190-25972278 FORWARD LENGTH=1774 CATTGTTATTTGTTTTCGTTGCCACTCTAACACAATGTGTGGGATTCTCGCTGTTCTTGGTTGCATCGACAACTCTCAAGCTAAACGTTCTCGTATCATCGAACTCTCTCGCAGATTGAGGCACAGAGGTCCTGATTGGAGTGGACTCCATTGTTATGAAGATTGTTATCTTGCCCATGAGCGTTTAGCCATCATTGACCCTACTTCAGGAGACCAACCTCTCTATAACGAAGACAAGACCGTCGCTGTCACTGTAAATGGAGAGATATACAACCACAAGATTTTGCGTGAAAAGCTTAA…
AT5G66180.1 | Symbols: no symbol available | no full name available | chr5:26448938-26451154 FORWARD LENGTH=1437 CTCTCGGGTTTCTCATGGAAGAAACGTCCAAGCTACAGTTACCGGAGAGTTTCCTTAGCTTTCTAGAGGCGAATGGCCTTGATCCTTCAATCTATACTCACGGAGATTCAATTCCACGTTATGTAAGGTTGAAACCTGGATTCGAGGATGCTTTCGAAGAGATTGAATCCGAAATTAACTGTAAACTGGAGAAGGTGAATTGGTTACCAGGATTTTACTCCATCCCTCCAGATGTTCATATAGCCAGAACCAAGGCCTATCAGCAAGGCATGATGTACGGAATCGA…
AT5G66210.2 | Symbols: CPK28 | calcium-dependent protein kinase 28 | chr5:26456291-26459631 REVERSE LENGTH=1941 AAAAGGCAAAAAAAGTGGGAAAGTGAGAAGGATCTTTCGTTGGGGATCCTCCTTGGAGGGGTTCACTCGGCGCTTTGGAGCCATGGGTGTCTGTTTCTCCGCCATTAGAGTCACTGGTGCTAGCAGCAGTAGACGAAGCAGTCAGACCAAATCCAAGGCTGCTCCTACTCCCATCGATACCAAGGCCTCTACCAAACGCCGAACCGGCTCCATCCCCTGCGGCAAGCGTACCGATTTTGGCTACTCCAAAGACTTCCACGATCACTACACCATCGGCAAGTTGCTCG…
AT5G66690.1 | Symbols: UGT72E2 | | chr5:26625049-26626822 FORWARD LENGTH=1774 TAAATAAGTAAGTAACCCATATACAACGACCATAGAAACACATCATTAACAAAACAAAGCCTCTCTAAATAAAAACAAAAAGCTAACTGAATAAGAAGAAGTAGTGATGCATATCACAAAACCACACGCCGCCATGTTTTCCAGTCCCGGAATGGGCCATGTCATCCCGGTGATCGAGCTTGGAAAGCGTCTCTCCGCTAACAACGGCTTCCACGTCACCGTCTTCGTCCTCGAAACCGACGCAGCCTCCGCTCAATCCAAGTTCCTAAACTCAACCGGCGTCGACATCGTCAAACTTCCATCGCCGGACATTTATGGTTT…

## Sheet: overlap
AT1G02850.4 | Symbols: BGLU11 | beta glucosidase 11 | chr1:630505-633259 FORWARD LENGTH=1804 ACCGTTCGTATTTGTTCTTGCTTGCTAAAGTTTTTTTGCTCTGTACGGTGACAAGACCAGAGAGATGAAGTTATTGAGCAATAGTCTAATGTTCCTTCCTCTGCTGGCTTTGGCTTTAACCGCAGTTTCGTCGCTTAAATACAGCAGAAATGACTTCCCTCCAGGCTTTGTCTTTGGCTCTGGCACATCAGCTTATCAGGTGGAAGGAGCTGCTGACGAAGATGGGAGAACTCCTAGCATTTGGGATGTTTTTGCTCATGCCGGACACTCCGGAGTAGCAGCTGGAAATGTTGCATGTGACCAGTA…
AT1G03130.1 | Symbols: PSAD-2 | photosystem I subunit D-2 | chr1:753307-754262 REVERSE LENGTH=956 GATCACCTTATCCCAAAATGTTCGATTCTCATCTACCCTCTCGTTGTCAGATTCTATTAAGCCATTTCATCTCTATCCATTTACTCCACAGAGAAAGATTCAGAGAAAACAGAAGAAACTATGGCAACTCAAGCCGCCGGAATCTTCAGCCCCGCCATAACAACCACTACTTCCGCCGTCAAGAAACTCCACCTCTTCTCATCAAGCCACCGTCCCAAGTCTCTCTCCTTCACCAAAACCGCCATCCGCGCCGAGAAAACAGAGTCCTCCTCTGCTGCCCCAGCCGTGAAAGAAGCTCCAG…
AT1G06680.1 | Symbols: OE23, PSII-P, PSBP-1, OEE2 | OXYGEN-EVOLVING ENHANCER PROTEIN 2, PHOTOSYSTEM II SUBUNIT P, photosystem II subunit P-1, OXYGEN EVOLVING COMPLEX SUBUNIT 23 KDA | chr1:2047634-2049439 FORWARD LENGTH=1351 GAGCAGAAAAAAGATTTGATCATGGAATGGCTTTAGAGTAAAATACTAAAATAGATGGAATCGAAGGCTTATGAATCTGACGTGGAACAAGAAGAAAGCGTATCTGCCACGTGGCACAATACAACACCTCAACAGCCTTATCTGGACATCAACAGAGAGATCCTCCAATATCCGA…
AT1G07590.1 | Symbols: no symbol available | no full name available | chr1:2336477-2339391 REVERSE LENGTH=2407 GAAATCACAAAAGCATCATAAGAAGAAGAAGAAACTACAATAGTTAATCAATCAAAGAGAAGTAAGAGAAATGGCAGATTCTAACTGTGGATGTGGCTCCTCCTGCAAATGTGGTGACTCTTGCAGTTGCGAGAAGAACTACAACAAGGAGTGCGACAACTGTAGCTGTGGATCAAACTGCAGCTGTGGGTCAAACTGTAACTGTTGATGAAATTATTATGGTCTAAAATCATATATATGGCAGAAAAATTGGGGAAAATATGTGTTTTATGCTAAGAGATGTGTGTG…
AT1G07750.1 | Symbols: no symbol available | no full name available | chr1:2403992-2406049 REVERSE LENGTH=1565 CAAGTAAATCGTAACGCAATCAAAACGCCGAATCAGTCTCTCTATTAGTAACGGATTCACCCTAAGCCTCTCCTATATAAATACGTGTCGCATCTCTTTCACATTTCACATCAAAACTTACTACTTCTTCTTCTTCTTCCTTTACCAAATCTTTTCTTCTTTACTCTTTTTCATCGTCGAGAAAAAATGGAGTTGGATCTTACACCTAAGTTGCCCAAGAAGGTTTACGGAGGAGATGGTGGATCTTACTCTGCCTGGTGCCCAGAGGAGTTGCCGATGCTCAAACAG…
AT1G07940.1 | Symbols: no symbol available | no full name available | chr1:2463350-2465545 REVERSE LENGTH=1486 CGATGTTATGTTAAACCCTAACTTATTATTTCTTTCGATTCACCACTATAAATAAACTCGAATCCCAAACATAGCTTTATTCCTTGCTTCATTTTTCGTCACCCTAGCCGCTTTACTCTCTTGCGATATCTCTGAGATGGGTAAAGAGAAGTTTCACATCAACATTGTGGTCATTGGCCACGTCGATTCTGGAAAGTCGACCACCACTGGACACTTGATCTACAAGTTGGGTGGTATTGACAAGCGTGTCATTGAGAGGTTCGAGAAGGAGGCTGCTGAGATGAACAA…
AT1G08630.1 | Symbols: THA1 | threonine aldolase 1 | chr1:2743948-2747243 REVERSE LENGTH=1592 TTTTCATTTAGTATATATAAGGGATGAAATGTGACCGGACACCTTAGAATTTCCACGGTATCTGAATCAATTTACTAATTGAAAATTTGATTTGACATTAACGAATGATAAAGCTTTGGTTCATCGATGAGTCCGAGAGTAATAAGAAGACAACATTCTCGTGAATTACTTCTGCATTGGGACACGTATCTACGTGTGTTTCCCACATAGAACTCAGTTTCATCCTTTTCTCGTGAACATTACTTTCTTGATAATAGTTAGTTTCTTTGTCTTTATCAAACCAAACAAAGAATTTGTCGTTTTCG…
AT1G09210.1 | Symbols: AtCRT1b, CRT1b | calreticulin 1b | chr1:2972638-2977002 REVERSE LENGTH=2201 CTACTCTCCACGAGAAGCACACTTGTTTTTTGTTTATATCACCGCACCAACCGCTAATATCTTTACACGTGTCAAATCTTTTGCTTAAGGCTAATTATGCACAGCCTTCTTTCTCCCGTTTTATCCAATACTATAACGACATGTCATTCTCAATGACAAATGTATCTGACGTGTCGGTTACCTATTGGATTACGTGGCTGCAGATTTACACGACGTAGCCTAAAATAAAATCCATGAGAGCAAAGCTCACTTGCTAGCTCCTCTCCTCGCGGTATATATAAGCTCCAGGTCTTGTACATC…
AT1G13130.1 | Symbols: no symbol available | no full name available | chr1:4474684-4478005 FORWARD LENGTH=1886 ATCGATTCTCCAACACACAAAAGAACAAACTTCATACAAGAAATGACATCAAAAGAGCCAAAACACATGTTTTTCATTTTCCCATTCTTCTGTTTCTTCTTCTCCTTCATTGCACAAAACACCGTCCCAAACATGTCTTATCCTCTCTCCACAAGCTCCCGTTGGATCGTCGACGAGAACGGTCTACGGGTAAAGCTCGTGTGTGCGAACTGGCCATCACACCTCCAGCCCGTTGTAGCGGAAGGGCTGAGCAAACAACCAGTGGACGCAGTGGCCAAGAAGATAGTG…
AT1G14280.1 | Symbols: PKS2 | phytochrome kinase substrate 2 | chr1:4877506-4879307 FORWARD LENGTH=1802 AAATCACTGGCAAATAGGCAGTCTTGTCCCAGTAATGGAACCCACACGACATAGCTTCAAAAAAAAAACAAGGAACTTCCTCATTTCTTCTATTTATATTACTCAAATCTAAATCATCCCTAAGAAATAGTAATACACAAAAAGAAACAAAATGGTGACCTTAACTTCATCTTCTTCAACTCCAAACGTATCTTTTGATTTCATGATGAACAATAATAATAACAGTAACAATCTCTATGGTCCTTTCTCTTCTTCTTCTACTTCTTTCTCTTACTTGACAAGCAAGGAAGATGCT…
AT1G15180.1 | Symbols: no symbol available | no full name available | chr1:5224294-5226778 FORWARD LENGTH=1854 AGTCCCCACCACATTTACTACTACTAGTTTGACAAACATAAACACATTTCCCTTATTAACATTTCTTGTTAACCACACAAAGTTAATAAGTAACCCAAGTTTATACAGTTTTAAAACATTCTCTCTATCTCCCTCCGGCTAGGCTGTAGCTGTTCGCCATGGGAGACGCAGAGAGCACCTCCAAAACTAGCTTGCTGCTCCCGGTGGAAAGAGTTGAAAACGTGACATGGAGAGATCTGCGAGATGGATTATTCACCGCAGAACTCAAGAGGCTTATCTGCTTTGCCG…
AT1G15820.1 | Symbols: CP24, LHCB6 | light harvesting complex photosystem II subunit 6 | chr1:5446462-5447880 REVERSE LENGTH=1204 GTTTCTGACTCCTAATTGGTCAGAAATCTATCCACGACAGCCTCTGAGATTTCGTCTATAGATTCTCATTATCTCACATTGTCCCTCTAAATCTCCTCTCTTTGATTCTTTCTGCTCCGAAAAACAGAGAGAGAGAACAACAACCAAACACTCATTTCTCCACATCTTGAGAGAAAAAAACAGAGCAAGTATATTAGAGATCTCATGGCGATGGCGGTCTCCGGAGCTGTCCTCAGTGGGCTTGGTTCTTCGTTCCTCACCGGAGGCAA…
[truncated: 183 more rows]
