# Supplementary material for: Light affects tissue patterning of the hypocotyl in the shade-avoidance response
Source: PLoS Genet. 2020 Mar 23;16(3):e1008678. doi: 10.1371/journal.pgen.1008678 (PMC7153905; doi:10.1371/journal.pgen.1008678)
Supplement: S1 Table — (XLSX) [file pgen.1008678.s014.xlsx]

## Sheet: Sheet1
Name	sequence
WOX4_CHIP_IIIF	tgctgagagacaaaattagaaatg
WOX4_CHIP_IIIR	tggcttgagaagcctcaaat
WOX4_CHIP_IIF	ggaagggtgtagtgtcaaacg
WOX4_CHIP_IIR	aacgatgtttcacggtaggg
WOX4_CHIP_IF	tagtggaggagggtcactgc
WOX4_CHIP_IR	tgaacccaaagcataacaagaa
qWOX4_F	CGGTCCGACAAAATTTGAAC
qWOX4_R	TCCCGTACTTACCGAGTTGC
GAPDHf	aaagtgttgccatccctcaa
GAPDHr	tcggtagacacaacatcatcct
